# Supplementary material for: Establishment of Coala: a novel 3D and 2D cancer cell line derived from colorectal cancer liver metastasis
Source: Hum Cell. 2025 Aug 4;38(5):137. doi: 10.1007/s13577-025-01256-1 (PMC12321644; doi:10.1007/s13577-025-01256-1)
Supplement: Supplementary file 7 — Supplementary Table 1 (XLSX 48414 KB) [file 13577_2025_1256_MOESM7_ESM.xlsx]

## Sheet: all snps indels vzorekMM vcf hg
Chr	Start	End	Ref	Alt	Func.refGene	Gene.refGene	GeneDetail.refGene	ExonicFunc.refGene	AAChange.refGene	Func.ensGene	Gene.ensGene	GeneDetail.ensGene	ExonicFunc.ensGene	AAChange.ensGene	1000g2015aug_all	1000g2015aug_eur	ExAC_ALL	ExAC_AFR	ExAC_AMR	ExAC_EAS	ExAC_FIN	ExAC_NFE	ExAC_OTH	ExAC_SAS	ExAC_nontcga_ALL	ExAC_nontcga_AFR	ExAC_nontcga_AMR	ExAC_nontcga_EAS	ExAC_nontcga_FIN	ExAC_nontcga_NFE	ExAC_nontcga_OTH	ExAC_nontcga_SAS	CLNALLELEID	CLNDN	CLNDISDB	CLNREVSTAT	CLNSIG	AF	AF_raw	AF_male	AF_female	AF_afr	AF_ami	AF_amr	AF_asj	AF_eas	AF_fin	AF_nfe	AF_oth
1	1053868	1053868	A	G	exonic	AGRN	.	nonsynonymous SNV	AGRN:NM_198576:exon34:c.A5767G:p.I1923V	exonic	AGRN	.	nonsynonymous SNV	AGRN:ENST00000620552.4:exon37:c.A5422G:p.I1808V	.	.	1.147e-05	0	0	0	0	2.035e-05	0	0	1.312e-05	0	0	0	0	2.487e-05	0	0	515000	Myasthenic_syndrome,_congenital,_8	MedGen:C3808739,OMIM:615120	criteria_provided,_single_submitter	Uncertain_significance	4.882e-05	4.882e-05	2.878e-05	6.767e-05	0	0	0	0	0	0	0.0001	0
1	2303351	2303351	G	A	exonic	SKI	.	nonsynonymous SNV	SKI:NM_003036:exon3:c.G1162A:p.A388T	exonic	SKI	.	unknown	UNKNOWN	.	.	1.651e-05	0	0	0	0	3.007e-05	0	0	1.884e-05	0	0	0	0	3.682e-05	0	0	209462	Shprintzen-Goldberg_syndrome|not_provided	MedGen:C1321551,OMIM:182212,Orphanet:ORPHA2462,SNOMED_CT:83092002|MedGen:CN517202	criteria_provided,_multiple_submitters,_no_conflicts	Uncertain_significance	6.28e-05	6.277e-05	7.198e-05	5.416e-05	0	0	0	0	0	0	0.0001	0
1	25817947	25817947	C	-	UTR3	SELENON	NM_206926:c.*2229delC;NM_020451:c.*2229delC	.	.	ncRNA_intronic	RP1-317E23.3	.	.	.	0.766573	0.7753	.	.	.	.	.	.	.	.	.	.	.	.	.	.	.	.	280694	SEPN1-Related_Disorders	MedGen:CN239420	criteria_provided,_single_submitter	Uncertain_significance	0.7168	0.7162	0.7210	0.7129	0.5309	0.9333	0.8202	0.7667	0.9687	0.7549	0.7821	0.7470
1	26058416	26058416	C	T	exonic	TRIM63	.	nonsynonymous SNV	TRIM63:NM_032588:exon5:c.G805A:p.E269K	exonic	TRIM63	.	nonsynonymous SNV	TRIM63:ENST00000374272.3:exon5:c.G805A:p.E269K	0.000798722	0.003	0.0034	0.0003	0.0003	0	0.0029	0.0057	0.0011	0	0.0033	0.0003	0.0003	0	0.0029	0.0060	0.0014	0	794654	not_provided	MedGen:CN517202	criteria_provided,_single_submitter	Uncertain_significance	0.0031	0.0031	0.0032	0.0030	0.0009	0	0.0006	0	0	0.0037	0.0055	0.0005
1	40301848	40301848	C	T	exonic	COL9A2	.	nonsynonymous SNV	COL9A2:NM_001852:exon31:c.G1834A:p.G612R	exonic	COL9A2	.	unknown	UNKNOWN	0.000199681	0.001	0.0004	0	0	0	0.0002	0.0006	0	6.276e-05	0.0003	0	0	0	0.0002	0.0005	0	6.315e-05	282248	Multiple_Epiphyseal_Dysplasia,_Dominant|Stickler_Syndrome,_Recessive|not_provided	MedGen:CN043640|MedGen:CN239473|MedGen:CN517202	criteria_provided,_multiple_submitters,_no_conflicts	Uncertain_significance	0.0004	0.0004	0.0003	0.0004	4.755e-05	0	0.0004	0	0	0	0.0007	0
1	55052518	55052518	C	-	intronic	PCSK9	.	.	.	intronic	PCSK9	.	.	.	.	.	.	.	.	.	.	.	.	.	.	.	.	.	.	.	.	.	260605	Familial_hypercholesterolemia_1	MedGen:C0745103,OMIM:143890,SNOMED_CT:397915002	criteria_provided,_single_submitter	Uncertain_significance	0.5459	0.5449	0.5564	0.5361	0.2268	0.4810	0.6697	0.5713	0.7387	0.7658	0.6775	0.5527
1	115768745	115768745	-	CACACACA	UTR5	CASQ2	NM_001232:c.-205_-204insTGTGTGTG	.	.	UTR5	CASQ2	ENST00000261448.5:c.-205_-204insTGTGTGTG	.	.	.	.	.	.	.	.	.	.	.	.	.	.	.	.	.	.	.	.	276560	Catecholaminergic_polymorphic_ventricular_tachycardia	MedGen:C1631597,Orphanet:ORPHA3286	criteria_provided,_single_submitter	Uncertain_significance	0.2243	0.2254	0.2265	0.2223	0.2517	0.4318	0.2268	0.1678	0.3807	0.2255	0.1981	0.2309
1	154582475	154582475	-	GGGGCATG	UTR3	ADAR	NM_001193495:c.*2330_*2331insCATGCCCC;NM_015840:c.*2330_*2331insCATGCCCC;NM_015841:c.*2330_*2331insCATGCCCC;NM_001025107:c.*2330_*2331insCATGCCCC;NM_001365048:c.*2330_*2331insCATGCCCC;NM_001365049:c.*2330_*2331insCATGCCCC;NM_001365047:c.*2330_*2331insCATGCCCC;NM_001365046:c.*2330_*2331insCATGCCCC;NM_001365045:c.*2330_*2331insCATGCCCC;NM_001111:c.*2330_*2331insCATGCCCC	.	.	UTR3	ADAR	ENST00000368474.8:c.*2330_*2331insCATGCCCC;ENST00000368471.7:c.*2330_*2331insCATGCCCC	.	.	.	.	.	.	.	.	.	.	.	.	.	.	.	.	.	.	.	.	277338	Symmetrical_dyschromatosis_of_extremities	MedGen:C0406775,OMIM:127400,Orphanet:ORPHA41,SNOMED_CT:239085000	criteria_provided,_single_submitter	Uncertain_significance	0.9309	0.9302	0.9333	0.9286	0.7838	0.9989	0.9754	0.9991	0.9827	0.9986	0.9954	0.9439
1	158611131	158611131	-	CACACACACACA	UTR3	SPTA1	NM_003126:c.*132_*133insTGTGTGTGTGTG	.	.	UTR3	SPTA1	ENST00000368147.8:c.*132_*133insTGTGTGTGTGTG	.	.	.	.	.	.	.	.	.	.	.	.	.	.	.	.	.	.	.	.	276955	Elliptocytosis|Hereditary_pyropoikilocytosis|Spherocytosis,_Recessive	Human_Phenotype_Ontology:HP:0004445,MedGen:C0427480|Human_Phenotype_Ontology:HP:0004839,MedGen:C0520739,OMIM:266140,Orphanet:ORPHA98867,SNOMED_CT:9434008|MedGen:CN239472	criteria_provided,_single_submitter	Uncertain_significance	0.0146	0.0151	0.0145	0.0148	0.0331	0	0.0058	0.0185	0.0085	0.0014	0.0064	0.0130
1	158668076	158668078	AAA	-	intronic	SPTA1	.	.	.	intronic	SPTA1	.	.	.	0.261382	0.3191	0.2751	0.1818	0.3209	0.3391	0.3421	0.2907	0.2962	0.1744	0.2745	0.1775	0.3206	0.3404	0.3421	0.2928	0.2766	0.1743	276726	Elliptocytosis|Hereditary_pyropoikilocytosis|Spherocytosis,_Recessive	Human_Phenotype_Ontology:HP:0004445,MedGen:C0427480|Human_Phenotype_Ontology:HP:0004839,MedGen:C0520739,OMIM:266140,Orphanet:ORPHA98867,SNOMED_CT:9434008|MedGen:CN239472	criteria_provided,_single_submitter	Uncertain_significance	0.3092	0.3021	0.3169	0.3021	0.1955	0.4482	0.3980	0.3597	0.4667	0.4296	0.3407	0.3320
1	168293284	168293284	-	GT	intronic	TBX19	.	.	.	intronic	TBX19	.	.	.	.	.	0.0901	0.0583	0.0571	0.1111	0.0285	0.0764	0.1111	0.1608	0.0827	0.0573	0.0510	0.0869	0.0285	0.0605	0.1124	0.1607	278103	Adrenocorticotropic_hormone_deficiency	Human_Phenotype_Ontology:HP:0011748,MedGen:C0271583,OMIM:201400,Orphanet:ORPHA199296,SNOMED_CT:237692001	criteria_provided,_single_submitter	Uncertain_significance	0.3406	0.3466	0.3372	0.3437	0.1787	0.4246	0.4079	0.4199	0.6169	0.3386	0.3880	0.3713
1	186311103	186311103	G	A	exonic	PRG4	.	nonsynonymous SNV	PRG4:NM_001127710:exon6:c.G3167A:p.G1056D,PRG4:NM_001127709:exon7:c.G3290A:p.G1097D,PRG4:NM_001127708:exon8:c.G3446A:p.G1149D,PRG4:NM_001303232:exon8:c.G3440A:p.G1147D,PRG4:NM_005807:exon9:c.G3569A:p.G1190D	exonic	PRG4	.	nonsynonymous SNV	PRG4:ENST00000367485.4:exon7:c.G3290A:p.G1097D,PRG4:ENST00000367483.8:exon8:c.G3446A:p.G1149D,PRG4:ENST00000635041.1:exon8:c.G3440A:p.G1147D,PRG4:ENST00000445192.6:exon9:c.G3569A:p.G1190D	0.00119808	0.001	0.0012	9.621e-05	0.0006	0	0.0024	0.0018	0	0	0.0009	0.0001	0.0006	0	0.0024	0.0014	0	0	680086	Fetal_akinesia_sequence|Arthrogryposis_multiplex_congenita	Human_Phenotype_Ontology:HP:0001989,MedGen:C3151520|Human_Phenotype_Ontology:HP:0002804,MeSH:D001176,MedGen:C0003886,Orphanet:ORPHA1037	criteria_provided,_single_submitter	Uncertain_significance	0.0012	0.0012	0.0012	0.0013	7.139e-05	0	0.0003	0.0048	0	0.0030	0.0019	0.0009
1	197090091	197090091	-	A	intronic	ASPM	.	.	.	intronic	ASPM	.	.	.	.	.	0.0160	0.0187	0.0158	0.0099	0.0028	0.0129	0.0175	0.0377	0.0164	0.0190	0.0158	0.0098	0.0028	0.0129	0.0194	0.0379	193063	not_provided	MedGen:CN517202	criteria_provided,_single_submitter	Uncertain_significance	0.0016	0.0018	0.0018	0.0015	0.0048	0	0.0006	0	0	0.0005	0.0001	0.0020
1	211477453	211477453	-	A	UTR3	RD3	NM_001164688:c.*1582_*1583insT;NM_183059:c.*1582_*1583insT	.	.	UTR3	RD3	ENST00000367002.4:c.*1582_*1583insT	.	.	.	.	.	.	.	.	.	.	.	.	.	.	.	.	.	.	.	.	280191	Leber_congenital_amaurosis	MeSH:D057130,MedGen:C0339527,Orphanet:ORPHA65,SNOMED_CT:193413001	criteria_provided,_single_submitter	Uncertain_significance	0.0035	0.0051	0.0036	0.0034	0.0056	0	0.0040	0.0004	0.0020	0.0069	0.0018	0.0062
1	211492049	211492050	GT	-	UTR5	RD3	NM_001164688:c.-10634_-10635delAC;NM_183059:c.-10634_-10635delAC	.	.	UTR5	RD3	ENST00000367002.4:c.-10634_-10635delAC	.	.	.	.	.	.	.	.	.	.	.	.	.	.	.	.	.	.	.	.	280136	Leber_congenital_amaurosis	MeSH:D057130,MedGen:C0339527,Orphanet:ORPHA65,SNOMED_CT:193413001	criteria_provided,_single_submitter	Uncertain_significance	0.3708	0.3805	0.3685	0.3730	0.2699	0.4067	0.3394	0.4166	0.1046	0.4108	0.4440	0.3728
1	212896132	212896132	-	T	UTR3	FLVCR1	NM_014053:c.*842_*843insT	.	.	UTR3	FLVCR1	ENST00000366971.8:c.*842_*843insT	.	.	.	.	.	.	.	.	.	.	.	.	.	.	.	.	.	.	.	.	278844	Posterior_column_ataxia_with_retinitis_pigmentosa	MedGen:C1836916,OMIM:609033	criteria_provided,_single_submitter	Uncertain_significance	0.0028	0.0034	0.0028	0.0029	0.0011	0	0.0030	0.0034	0	0.0016	0.0043	0.0026
1	218443710	218443710	T	-	ncRNA_exonic	TGFB2-OT1	.	.	.	ncRNA_exonic	TGFB2-OT1	.	.	.	.	.	.	.	.	.	.	.	.	.	.	.	.	.	.	.	.	.	279321	Loeys-Dietz_syndrome	MedGen:C2697932,Orphanet:ORPHA60030,SNOMED_CT:446263001	criteria_provided,_single_submitter	Uncertain_significance	0.0941	0.0943	0.0967	0.0918	0.1236	0.0190	0.1246	0.0784	0.1579	0.0885	0.0689	0.1073
1	241500603	241500604	GA	-	intronic	FH	.	.	.	intronic	FH	.	.	.	.	.	.	.	.	.	.	.	.	.	.	.	.	.	.	.	.	.	280521	Multiple_cutaneous_leiomyomas|Fumarase_deficiency|Multiple_Cutaneous_and_Uterine_Leiomyomas	Human_Phenotype_Ontology:HP:0007437,MedGen:C1708350,OMIM:150800,Orphanet:ORPHA523|MedGen:C0342770,OMIM:606812,Orphanet:ORPHA24,SNOMED_CT:237983002|MedGen:CN239164	criteria_provided,_single_submitter	Uncertain_significance	0.0232	0.0232	0.0230	0.0235	0.0718	0.0023	0.0089	0.0026	0.0052	0.0034	0.0031	0.0148
10	8074278	8074278	-	A	UTR3	GATA3	NM_002051:c.*255_*256insA;NM_001002295:c.*255_*256insA	.	.	UTR3	GATA3	ENST00000379328.7:c.*255_*256insA;ENST00000346208.3:c.*255_*256insA	.	.	.	.	.	.	.	.	.	.	.	.	.	.	.	.	.	.	.	.	322826	Barakat_syndrome	MedGen:C1840333,OMIM:146255,Orphanet:ORPHA2237	criteria_provided,_single_submitter	Uncertain_significance	0.7381	0.7378	0.7436	0.7328	0.6493	0.8697	0.8112	0.8265	0.9442	0.7836	0.7515	0.7571
10	26212352	26212352	T	-	UTR3	MYO3A	NM_017433:c.*389delT	.	.	UTR3	MYO3A	ENST00000265944.9:c.*389delT	.	.	.	.	.	.	.	.	.	.	.	.	.	.	.	.	.	.	.	.	321749	Nonsyndromic_Hearing_Loss,_Recessive	MedGen:CN239439	criteria_provided,_single_submitter	Uncertain_significance	0.3398	0.3376	0.3375	0.3419	0.6770	0.2438	0.2659	0.1686	0.3021	0.1448	0.1794	0.3340
10	74120011	74120011	-	AA	UTR3	VCL	NM_014000:c.*1842_*1843insAA;NM_003373:c.*1842_*1843insAA	.	.	UTR3	VCL	ENST00000211998.9:c.*1842_*1843insAA;ENST00000372755.7:c.*1842_*1843insAA	.	.	.	.	.	.	.	.	.	.	.	.	.	.	.	.	.	.	.	.	311038	Dilated_Cardiomyopathy,_Dominant	MedGen:CN239310	criteria_provided,_single_submitter	Uncertain_significance	0.5199	0.5118	0.5153	0.5239	0.3733	0.5331	0.5400	0.7168	0.3080	0.4893	0.6049	0.5451
10	82985500	82985500	C	T	exonic	NRG3	.	synonymous SNV	NRG3:NM_001010848:exon9:c.C1986T:p.S662S,NRG3:NM_001165972:exon9:c.C1983T:p.S661S,NRG3:NM_001370081:exon9:c.C1986T:p.S662S,NRG3:NM_001370084:exon10:c.C2058T:p.S686S,NRG3:NM_001165973:exon11:c.C1395T:p.S465S,NRG3:NM_001370082:exon11:c.C1419T:p.S473S	exonic	NRG3	.	synonymous SNV	NRG3:ENST00000537893.1:exon7:c.C936T:p.S312S,NRG3:ENST00000545131.5:exon7:c.C936T:p.S312S,NRG3:ENST00000404547.5:exon10:c.C2058T:p.S686S,NRG3:ENST00000404576.6:exon10:c.C1398T:p.S466S,NRG3:ENST00000372142.6:exon11:c.C1395T:p.S465S,NRG3:ENST00000556918.5:exon11:c.C1476T:p.S492S	0.469649	0.3439	0.3802	0.4324	0.4618	0.6671	0.4088	0.3015	0.3695	0.4481	0.3869	0.4331	0.4612	0.6736	0.4088	0.3016	0.3718	0.4486	679099	Hirschsprung_disease	MeSH:D006627,MedGen:C0019569,Orphanet:ORPHA388,SNOMED_CT:204739008	no_assertion_criteria_provided	Uncertain_significance	0.3683	0.3686	0.3778	0.3594	0.4315	0.2935	0.4058	0.3396	0.6599	0.4090	0.2963	0.3649
10	86924665	86924665	A	G	UTR3	BMPR1A	NM_004329:c.*946A>G	.	.	UTR3	BMPR1A	ENST00000372037.7:c.*946A>G	.	.	.	.	.	.	.	.	.	.	.	.	.	.	.	.	.	.	.	.	311486	Juvenile_Polyposis	MedGen:CN239474	criteria_provided,_single_submitter	Uncertain_significance	0.0676	0.1991	0.0715	0.0639	0.0388	0.0385	0.1204	0.0563	0.0744	0.1721	0.0636	0.0716
10	97598754	97598754	A	G	intronic	HOGA1	.	.	.	intronic	HOGA1;RP11-548K23.11	.	.	.	0.173323	0.1879	0.1877	0.2073	0.1528	0.1451	0.2007	0.1951	0.1872	0.1870	0.1860	0.2068	0.1512	0.1448	0.2007	0.1935	0.1931	0.1870	200656	Primary_hyperoxaluria,_type_III	MedGen:C3150878,OMIM:613616,Orphanet:ORPHA93600	no_assertion_criteria_provided	Uncertain_significance	0.1985	0.1986	0.1974	0.1995	0.2016	0.15	0.1833	0.1712	0.1478	0.1992	0.2052	0.1833
10	97599655	97599655	C	T	intronic	HOGA1	.	.	.	intronic	HOGA1;RP11-548K23.11	.	.	.	0.0908546	0.1541	0.1393	0.1119	0.0606	0.0547	0.1885	0.1704	0.1479	0.1105	0.1362	0.1110	0.0592	0.0533	0.1885	0.1694	0.1542	0.1106	200665	Primary_hyperoxaluria,_type_III	MedGen:C3150878,OMIM:613616,Orphanet:ORPHA93600	no_assertion_criteria_provided	Uncertain_significance	0.1445	0.1446	0.1429	0.1459	0.1078	0.1392	0.0864	0.1279	0.0553	0.1882	0.1814	0.1206
10	124418896	124418896	G	A	UTR5	OAT	NM_001322974:c.-13413C>T;NM_001322967:c.-6725C>T;NM_001322968:c.-6725C>T;NM_001171814:c.-10146C>T;NM_001322971:c.-6725C>T;NM_001322966:c.-6725C>T;NM_001322965:c.-6725C>T;NM_000274:c.-6725C>T;NM_001322970:c.-6725C>T;NM_001322969:c.-6725C>T	.	.	UTR5	OAT	ENST00000539214.5:c.-10146C>T;ENST00000368845.5:c.-6725C>T	.	.	0.00638978	0.0179	.	.	.	.	.	.	.	.	.	.	.	.	.	.	.	.	321136	Ornithine_aminotransferase_deficiency	Human_Phenotype_Ontology:HP:0012026,MedGen:C0599035,OMIM:258870,SNOMED_CT:276426004	criteria_provided,_single_submitter	Uncertain_significance	0.0143	0.0143	0.0136	0.0150	0.0041	0.0033	0.0067	0.0033	0.0003	0.0101	0.0245	0.0116
11	5254939	5254939	G	A	upstream	HBG2	dist=158	.	.	UTR5	HBG2	ENST00000380259.6:c.-211C>T	.	.	.	.	.	.	.	.	.	.	.	.	.	.	.	.	.	.	.	.	30023	Fetal_hemoglobin_quantitative_trait_locus_1	MedGen:C1841621,OMIM:141749	no_assertion_criteria_provided	Uncertain_significance	0.2077	0.2114	0.2042	0.2111	0.1432	0.2036	0.1821	0.1722	0.1017	0.1877	0.2641	0.2137
11	6616509	6616509	T	-	intronic	TPP1	.	.	.	intronic	TPP1	.	.	.	.	.	0.1142	0.0799	0.0493	0.0916	0.0410	0.1069	0.1220	0.1456	0.1105	0.0683	0.0442	0.0898	0.0410	0.0935	0.125	0.1453	321432	Neuronal_Ceroid-Lipofuscinosis,_Recessive|not_provided	MedGen:CN239323|MedGen:CN517202	criteria_provided,_single_submitter	Uncertain_significance	0.5391	0.5418	0.5406	0.5377	0.4376	0.68	0.5597	0.5747	0.5476	0.5398	0.5906	0.5291
11	22279865	22279866	TT	-	UTR3	ANO5	NM_001142649:c.*100_*101delTT;NM_213599:c.*100_*101delTT	.	.	UTR3	ANO5	ENST00000324559.8:c.*100_*101delTT	.	.	.	.	.	.	.	.	.	.	.	.	.	.	.	.	.	.	.	.	313674	Miyoshi_myopathy|Limb-Girdle_Muscular_Dystrophy,_Recessive	MedGen:CN230453|MedGen:CN239352	criteria_provided,_single_submitter	Uncertain_significance	0.5462	0.5399	0.5506	0.5423	0.3613	0.7172	0.5632	0.6444	0.3276	0.7111	0.6382	0.5562
11	22623347	22623347	-	T	UTR3	FANCF	NM_022725:c.*1338_*1339insA	.	.	UTR3	FANCF	ENST00000327470.4:c.*1338_*1339insA	.	.	.	.	.	.	.	.	.	.	.	.	.	.	.	.	.	.	.	.	327062	Fanconi_anemia	MedGen:C0015625,Orphanet:ORPHA84,SNOMED_CT:30575002	criteria_provided,_single_submitter	Uncertain_significance	0.9602	0.9598	0.9605	0.9598	0.8900	1	0.9656	0.9961	0.9286	0.9793	0.9987	0.9679
11	46739206	46739206	G	A	intronic	F2	.	.	.	intronic	F2	.	.	.	0.282947	0.5229	.	.	.	.	.	.	.	.	.	.	.	.	.	.	.	.	153726	Venous_thrombosis	Human_Phenotype_Ontology:HP:0004936,MedGen:C3160733,OMIM:188050,SNOMED_CT:234467004	no_assertion_criteria_provided	Uncertain_significance	0.3818	0.3819	0.3839	0.3798	0.1013	0.56	0.4444	0.5232	0.1699	0.5485	0.5252	0.3944
11	66532465	66532465	G	C	UTR3	BBS1	NM_024649:c.*428G>C	.	.	UTR3	BBS1;CTD-3074O7.11	ENST00000318312.11:c.*428G>C;ENST00000419755.3:c.*428G>C	.	.	0.0103834	0.0378	.	.	.	.	.	.	.	.	.	.	.	.	.	.	.	.	314729	Bardet-Biedl_syndrome	MedGen:C0752166,Orphanet:ORPHA110,SNOMED_CT:5619004	criteria_provided,_single_submitter	Uncertain_significance	0.0265	0.0266	0.0264	0.0267	0.0079	0.0422	0.0206	0.0289	0	0.0497	0.0384	0.0209
11	66567994	66567994	T	G	exonic	CTSF	.	nonsynonymous SNV	CTSF:NM_003793:exon2:c.A302C:p.K101T	exonic	CTSF	.	unknown	UNKNOWN	.	.	.	.	.	.	.	.	.	.	.	.	.	.	.	.	.	.	579779	Seizures	Human_Phenotype_Ontology:HP:0001250,MedGen:C0036572	criteria_provided,_single_submitter	Uncertain_significance	.	.	.	.	.	.	.	.	.	.	.	.
11	66850937	66850938	GA	-	intronic	PC	.	.	.	intronic	PC	.	.	.	.	.	0.1638	0.1504	0.1768	0.1737	0.1365	0.1597	0.1636	0.1837	0.1654	0.1550	0.1783	0.1756	0.1365	0.1603	0.1699	0.1840	327666	Pyruvate_carboxylase_deficiency	MedGen:C0034341,OMIM:266150,Orphanet:ORPHA3008,SNOMED_CT:87694001	criteria_provided,_single_submitter	Uncertain_significance	8.416e-05	0.0004	4.346e-05	0.0001	4.768e-05	0	7.363e-05	0.0003	0	0	0.0001	0
11	74456329	74456329	-	AAA	UTR3	KCNE3	NM_005472:c.*922_*923insTTT	.	.	ncRNA_intronic	RP11-702H23.4;RP11-702H23.6	.	.	.	.	.	.	.	.	.	.	.	.	.	.	.	.	.	.	.	.	.	328058	Brugada_syndrome	MedGen:C1142166,Orphanet:ORPHA130,SNOMED_CT:418818005	criteria_provided,_single_submitter	Uncertain_significance	0.2218	0.2317	0.2204	0.2230	0.4128	0.1978	0.1591	0.2384	0.0668	0.1767	0.1401	0.2193
11	86947202	86947205	CAAA	-	UTR3	FZD4	NM_012193:c.*3940_*3937delTTTG	.	.	UTR3	FZD4	ENST00000531380.1:c.*3940_*3937delTTTG	.	.	.	.	.	.	.	.	.	.	.	.	.	.	.	.	.	.	.	.	328347	Familial_exudative_vitreoretinopathy	MeSH:C580083,MedGen:C0339539,Orphanet:ORPHA891	criteria_provided,_single_submitter	Uncertain_significance	0.4067	0.4082	0.4063	0.4070	0.3411	0.5777	0.3502	0.4430	0.3328	0.5030	0.4456	0.4163
11	110230554	110230554	-	TCTC	UTR3	RDX	NM_001260494:c.*1314_*1315insGAGA;NM_002906:c.*1314_*1315insGAGA	.	.	UTR3	RDX	ENST00000544551.5:c.*1314_*1315insGAGA;ENST00000343115.8:c.*1314_*1315insGAGA	.	.	.	.	.	.	.	.	.	.	.	.	.	.	.	.	.	.	.	.	324177	Nonsyndromic_Hearing_Loss,_Recessive	MedGen:CN239439	criteria_provided,_single_submitter	Uncertain_significance	0.4834	0.4833	0.4798	0.4868	0.6352	0.4897	0.4070	0.3459	0.6080	0.4488	0.4116	0.4763
11	111783923	111783923	-	A	UTR3	ALG9	NM_001077692:c.*2473_*2474insT;NM_001352411:c.*2473_*2474insT;NM_001352412:c.*2473_*2474insT;NM_001352414:c.*2473_*2474insT;NM_001352422:c.*2473_*2474insT;NM_001352423:c.*2473_*2474insT;NM_001352417:c.*2133_*2134insT;NM_001352415:c.*2133_*2134insT;NM_001352416:c.*2133_*2134insT;NM_001352419:c.*2133_*2134insT;NM_001352409:c.*2473_*2474insT;NM_001352410:c.*2473_*2474insT;NM_001352413:c.*2473_*2474i…	.	.	intergenic	RP11-108O10.2;ALG9	dist=5617;dist=2333	.	.	.	.	.	.	.	.	.	.	.	.	.	.	.	.	.	.	.	.	312329	Congenital_disorder_of_glycosylation	MedGen:C0282577,Orphanet:ORPHA137,SNOMED_CT:238049009	criteria_provided,_single_submitter	Uncertain_significance	0.2634	0.2649	0.2628	0.2639	0.2215	0.1735	0.3439	0.3364	0.1692	0.2380	0.2778	0.2899
11	111783924	111783924	T	A	UTR3	ALG9	NM_001077692:c.*2473A>T;NM_001352411:c.*2473A>T;NM_001352412:c.*2473A>T;NM_001352414:c.*2473A>T;NM_001352422:c.*2473A>T;NM_001352423:c.*2473A>T;NM_001352417:c.*2133A>T;NM_001352415:c.*2133A>T;NM_001352416:c.*2133A>T;NM_001352419:c.*2133A>T;NM_001352409:c.*2473A>T;NM_001352410:c.*2473A>T;NM_001352413:c.*2473A>T;NM_001352418:c.*2473A>T;NM_001077691:c.*2473A>T;NM_001352421:c.*2596A>T;NM_001352420:c.…	.	.	intergenic	RP11-108O10.2;ALG9	dist=5618;dist=2332	.	.	.	.	.	.	.	.	.	.	.	.	.	.	.	.	.	.	.	.	324294	Congenital_disorder_of_glycosylation	MedGen:C0282577,Orphanet:ORPHA137,SNOMED_CT:238049009	criteria_provided,_single_submitter	Uncertain_significance	0.6952	0.6912	0.6967	0.6937	0.7773	0.7393	0.7239	0.6292	0.7518	0.6423	0.6469	0.6904
11	111784717	111784717	-	A	UTR3	ALG9	NM_001077692:c.*1679_*1680insT;NM_001352411:c.*1679_*1680insT;NM_001352412:c.*1679_*1680insT;NM_001352414:c.*1679_*1680insT;NM_001352422:c.*1679_*1680insT;NM_001352423:c.*1679_*1680insT;NM_001352417:c.*1339_*1340insT;NM_001352415:c.*1339_*1340insT;NM_001352416:c.*1339_*1340insT;NM_001352419:c.*1339_*1340insT;NM_001352409:c.*1679_*1680insT;NM_001352410:c.*1679_*1680insT;NM_001352413:c.*1679_*1680i…	.	.	intergenic	RP11-108O10.2;ALG9	dist=6411;dist=1539	.	.	.	.	.	.	.	.	.	.	.	.	.	.	.	.	.	.	.	.	318231	Congenital_disorder_of_glycosylation	MedGen:C0282577,Orphanet:ORPHA137,SNOMED_CT:238049009	criteria_provided,_single_submitter	Uncertain_significance	0.0683	0.0668	0.0671	0.0693	0.2127	0	0.0267	0.0061	0	0.0005	0.0016	0.0541
11	118504857	118504857	G	A	exonic	KMT2A	.	nonsynonymous SNV	KMT2A:NM_001197104:exon27:c.G8965A:p.E2989K,KMT2A:NM_005933:exon27:c.G8956A:p.E2986K	exonic	KMT2A	.	unknown	UNKNOWN	.	.	0.0004	0	0.0003	0	0	0.0007	0	0	0.0004	0	0.0003	0	0	0.0007	0	0	437913	not_provided	MedGen:CN517202	criteria_provided,_single_submitter	Uncertain_significance	0.0002	0.0002	0.0002	0.0002	4.765e-05	0	0.0001	0	0	0	0.0004	0
11	119206289	119206289	-	CGG	UTR5	CBL	NM_005188:c.-129_-128insCGG	.	.	UTR5	CBL	ENST00000264033.5:c.-129_-128insCGG	.	.	.	.	.	.	.	.	.	.	.	.	.	.	.	.	.	.	.	.	324725	Noonan-Like_Syndrome_Disorder	MedGen:CN239316	criteria_provided,_single_submitter	Uncertain_significance	0.0827	0.0835	0.0819	0.0836	0.0518	0.1319	0.0734	0.1178	0.0472	0.0999	0.1026	0.0773
11	119206289	119206289	-	CGGCGG	UTR5	CBL	NM_005188:c.-129_-128insCGGCGG	.	.	UTR5	CBL	ENST00000264033.5:c.-129_-128insCGGCGG	.	.	.	.	.	.	.	.	.	.	.	.	.	.	.	.	.	.	.	.	318581	Noonan-Like_Syndrome_Disorder	MedGen:CN239316	criteria_provided,_single_submitter	Uncertain_significance	0.0533	0.0537	0.0507	0.0556	0.0418	0.0647	0.0297	0.0173	0.0085	0.0446	0.0729	0.0417
11	119306942	119306942	A	-	UTR3	CBL	NM_005188:c.*7161delA	.	.	UTR3	CBL	ENST00000264033.5:c.*7161delA	.	.	.	.	.	.	.	.	.	.	.	.	.	.	.	.	.	.	.	.	324825	Noonan-Like_Syndrome_Disorder	MedGen:CN239316	criteria_provided,_single_submitter	Uncertain_significance	0.0063	0.0087	0.0069	0.0058	0.0120	0	0.0080	0.0006	0.0048	0.0094	0.0025	0.0096
12	6870911	6870911	-	A	UTR3	TPI1	NM_001159287:c.*528_*529insA;NM_000365:c.*528_*529insA;NM_001258026:c.*528_*529insA	.	.	UTR3	TPI1	ENST00000229270.8:c.*528_*529insA;ENST00000613953.4:c.*528_*529insA;ENST00000535434.5:c.*528_*529insA	.	.	0.00978435	0.006	0.3674	0.4076	0.3421	0.3772	.	0.3500	0.4333	0.3715	0.3693	0.4195	0.3514	0.3796	.	0.3558	0.4333	0.3715	326542	Triosephosphate_isomerase_deficiency	MedGen:C1860808,OMIM:615512,Orphanet:ORPHA868	criteria_provided,_single_submitter	Uncertain_significance	0.1273	0.1268	0.1253	0.1291	0.3617	0	0.1201	0.0233	0.0502	0.0078	0.0043	0.1077
12	40309206	40309206	C	T	exonic	LRRK2	.	synonymous SNV	LRRK2:NM_198578:exon30:c.C4290T:p.A1430A	exonic	LRRK2	.	unknown	UNKNOWN	.	.	3.318e-05	0	0	0	0	6.043e-05	0	0	1.897e-05	0	0	0	0	3.713e-05	0	0	47788	Parkinson_disease_8,_autosomal_dominant	MedGen:C1846862,OMIM:607060	no_assertion_criteria_provided	Uncertain_significance	3.495e-05	3.489e-05	4.329e-05	2.712e-05	2.384e-05	0	0	0	0	0	4.648e-05	0
12	53326710	53326710	G	A	UTR3	SP7	NM_001173467:c.*1436C>T;NM_001300837:c.*1436C>T;NM_152860:c.*1436C>T	.	.	UTR3	SP7	ENST00000536324.3:c.*1436C>T;ENST00000303846.3:c.*1436C>T	.	.	0.00339457	0.0129	.	.	.	.	.	.	.	.	.	.	.	.	.	.	.	.	325888	Osteogenesis_Imperfecta,_Recessive	MedGen:CN239451	criteria_provided,_single_submitter	Uncertain_significance	0.0090	0.0090	0.0087	0.0092	0.0019	0.0011	0.0127	0.0187	0	0.0054	0.0138	0.0135
12	56451131	56451131	-	A	UTR3	MIP	NM_012064:c.*148_*149insT	.	.	UTR3	MIP	ENST00000257979.4:c.*148_*149insT	.	.	.	.	.	.	.	.	.	.	.	.	.	.	.	.	.	.	.	.	332232	Cataract	Human_Phenotype_Ontology:HP:0000518,MeSH:D002386,MedGen:C0086543,Orphanet:ORPHA98640	criteria_provided,_single_submitter	Uncertain_significance	0.1172	0.1162	0.1202	0.1145	0.1999	0.0852	0.1620	0.1156	0.1022	0.0746	0.0649	0.1298
12	57748221	57748221	-	A	UTR3	CDK4;TSPAN31	NM_000075:c.*303_*304insT;NM_005981:c.*931_*932insA;NM_001330168:c.*931_*932insA;NM_001330169:c.*931_*932insA	.	.	UTR3	CDK4;TSPAN31	ENST00000312990.10:c.*527_*528insT;ENST00000257904.10:c.*303_*304insT;ENST00000257910.7:c.*931_*932insA;ENST00000547992.5:c.*931_*932insA	.	.	.	.	.	.	.	.	.	.	.	.	.	.	.	.	.	.	.	.	318139	Cutaneous_Malignant_Melanoma,_Dominant	MedGen:CN239351	criteria_provided,_single_submitter	Uncertain_significance	0.0253	0.0262	0.0252	0.0254	0.0744	0	0.0105	0.0124	0.0038	0.0075	0.0023	0.0194
12	66348339	66348339	-	A	UTR3	GRIP1	NM_001366723:c.*679_*680insT;NM_021150:c.*679_*680insT;NM_001178074:c.*679_*680insT;NM_001366724:c.*679_*680insT;NM_001366722:c.*679_*680insT	.	.	UTR3	GRIP1	ENST00000398016.7:c.*679_*680insT;ENST00000359742.8:c.*679_*680insT	.	.	.	.	.	.	.	.	.	.	.	.	.	.	.	.	.	.	.	.	318340	Fraser_syndrome_1	MedGen:C4551480,OMIM:219000	criteria_provided,_single_submitter	Uncertain_significance	0.0520	0.0528	0.0489	0.0549	0.0712	0	0.0427	0.0296	0.0006	0.0232	0.0521	0.0479
12	100421659	100421667	TTTTTTTTT	-	UTR3	SLC17A8	NM_139319:c.*1500_*1508delTTTTTTTTT;NM_001145288:c.*1500_*1508delTTTTTTTTT	.	.	UTR3	SLC17A8	ENST00000323346.9:c.*1500_*1508delTTTTTTTTT	.	.	.	.	.	.	.	.	.	.	.	.	.	.	.	.	.	.	.	.	329987	Nonsyndromic_Hearing_Loss,_Dominant	MedGen:CN239435	criteria_provided,_single_submitter	Uncertain_significance	0.3186	0.2660	0.3271	0.3111	0.1029	0.3503	0.3616	0.4018	0.0601	0.6296	0.3932	0.3462
12	102400132	102400132	T	-	UTR3	IGF1	NM_001111284:c.*2375delA;NM_001111283:c.*2409delA;NM_000618:c.*2375delA	.	.	ncRNA_exonic	HELLPAR	.	.	.	.	.	.	.	.	.	.	.	.	.	.	.	.	.	.	.	.	.	315812	Insulin-like_growth_factor_I_deficiency	MedGen:C1837475,OMIM:608747	criteria_provided,_single_submitter	Uncertain_significance	0.1028	0.1014	0.1006	0.1049	0.1010	0.1946	0.0994	0.1036	0.0029	0.0495	0.1182	0.1012
12	112911065	112911065	G	A	exonic	OAS1	.	nonsynonymous SNV	OAS1:NM_001032409:exon3:c.G484A:p.G162S,OAS1:NM_001320151:exon3:c.G484A:p.G162S,OAS1:NM_002534:exon3:c.G484A:p.G162S,OAS1:NM_016816:exon3:c.G484A:p.G162S	exonic	OAS1	.	nonsynonymous SNV	OAS1:ENST00000445409.6:exon3:c.G484A:p.G162S,OAS1:ENST00000452357.6:exon3:c.G484A:p.G162S,OAS1:ENST00000551241.5:exon3:c.G484A:p.G162S	0.473842	0.5746	0.5628	0.2286	0.7033	0.6141	0.6280	0.5752	0.5562	0.5720	0.5659	0.2260	0.705	0.6142	0.6280	0.5774	0.5663	0.5722	29024	Diabetes_mellitus,_type_1,_susceptibility_to	.	no_assertion_criteria_provided	Uncertain_significance	0.4809	0.4809	0.4892	0.4732	0.2319	0.4787	0.6114	0.3847	0.6164	0.6276	0.5849	0.4874
12	114684072	114684073	GA	-	UTR5	TBX3	NM_005996:c.-872_-873delTC;NM_016569:c.-872_-873delTC	.	.	UTR5	TBX3	ENST00000349155.6:c.-872_-873delTC	.	.	.	.	.	.	.	.	.	.	.	.	.	.	.	.	.	.	.	.	329646	Ulnar-mammary_syndrome	MedGen:C1866994,OMIM:181450,Orphanet:ORPHA3138	criteria_provided,_single_submitter	Uncertain_significance	0.0084	0.0085	0.0087	0.0081	0.0112	0.0212	0.0043	0.0291	0.0198	0.0003	0.0047	0.0101
12	123758223	123758223	T	C	UTR3	ATP6V0A2	NM_012463:c.*191T>C	.	.	UTR3	ATP6V0A2	ENST00000330342.7:c.*191T>C	.	.	0.00159744	0.006	.	.	.	.	.	.	.	.	.	.	.	.	.	.	.	.	323665	Cutis_laxa,_recessive	MedGen:C2931134	criteria_provided,_single_submitter	Uncertain_significance	0.0061	0.0062	0.0074	0.0050	0.0007	0	0.0030	0.0009	0	0.0363	0.0066	0.0028
12	132730335	132730397	CCATCCATGACCAACTGCCGTGACCCCAGCAACAGCAACTCTTATACCCAAAACCTCCCCACT	-	intronic	ANKLE2	.	.	.	UTR5	ANKLE2	ENST00000542282.5:c.-109_-171delAGTGGGGAGGTTTTGGGTATAAGAGTTGCTGTTGCTGGGGTCACGGCAGTTGGTCATGGATGG	.	.	.	.	.	.	.	.	.	.	.	.	.	.	.	.	.	.	.	.	791214	Microcephaly_16,_primary,_autosomal_recessive	MedGen:C4225249,OMIM:616681	criteria_provided,_single_submitter	Uncertain_significance	0.4031	0.4040	0.4016	0.4045	0.3182	0.5472	0.3866	0.4873	0.1666	0.4617	0.4572	0.3884
13	21701710	21701711	TG	-	UTR3	FGF9	NM_002010:c.*275_*276delTG	.	.	UTR3	FGF9	ENST00000382353.5:c.*275_*276delTG	.	.	.	.	.	.	.	.	.	.	.	.	.	.	.	.	.	.	.	.	327663	Symphalangism-brachydactyly_syndrome	MedGen:C0342282,OMIM:186500,SNOMED_CT:129580008	criteria_provided,_single_submitter	Uncertain_significance	0.0191	0.0214	0.0192	0.0191	0.0193	0	0.0286	0.0429	0.0058	0.0081	0.0176	0.0201
13	21703636	21703636	T	-	UTR3	FGF9	NM_002010:c.*2201delT	.	.	UTR3	FGF9	ENST00000382353.5:c.*2201delT	.	.	.	.	.	.	.	.	.	.	.	.	.	.	.	.	.	.	.	.	335621	Symphalangism-brachydactyly_syndrome	MedGen:C0342282,OMIM:186500,SNOMED_CT:129580008	criteria_provided,_single_submitter	Uncertain_significance	0.0014	0.0019	0.0017	0.0010	0.0003	0	0.0002	0	0.0010	0.0068	0.0017	0
13	36845115	36845116	TA	-	UTR3	SMAD9	NM_005905:c.*3561_*3560delTA;NM_001127217:c.*3561_*3560delTA	.	.	UTR3	SMAD9	ENST00000399275.6:c.*3561_*3560delTA;ENST00000350148.9:c.*3561_*3560delTA;ENST00000379826.4:c.*3561_*3560delTA	.	.	.	.	.	.	.	.	.	.	.	.	.	.	.	.	.	.	.	.	319519	Primary_pulmonary_hypertension	MedGen:C4552070,OMIM:178600,SNOMED_CT:26174007	criteria_provided,_single_submitter	Uncertain_significance	0.3362	0.3354	0.3399	0.3327	0.1871	0.2885	0.3514	0.2636	0.2042	0.4954	0.3649	0.3024
13	36920182	36920184	GCA	-	UTR5	SMAD9	NM_005905:c.-40493_-40495delTGC;NM_001127217:c.-40493_-40495delTGC	.	.	UTR5	SMAD9	ENST00000350148.9:c.-40493_-40495delTGC;ENST00000379826.4:c.-40493_-40495delTGC	.	.	.	.	.	.	.	.	.	.	.	.	.	.	.	.	.	.	.	.	328099	Primary_pulmonary_hypertension	MedGen:C4552070,OMIM:178600,SNOMED_CT:26174007	criteria_provided,_single_submitter	Uncertain_significance	0.2140	0.1604	0.2156	0.2126	0.0700	0.2903	0.2078	0.3038	0.3259	0.2734	0.2875	0.2419
13	39751227	39751227	-	T	UTR3	COG6	NM_020751:c.*134_*135insT	.	.	UTR3	COG6	ENST00000455146.7:c.*134_*135insT	.	.	.	.	0.1002	0.0911	0.0821	0.0796	0.0192	0.0961	0.0806	0.1054	0.1021	0.1058	0.0909	0.0938	0.0192	0.0954	0.1	0.1055	328317	Congenital_disorder_of_glycosylation	MedGen:C0282577,Orphanet:ORPHA137,SNOMED_CT:238049009	criteria_provided,_single_submitter	Uncertain_significance	0.0216	0.0220	0.0217	0.0215	0.0179	0.0068	0.0154	0.0235	0.0053	0.0160	0.0270	0.0152
14	23419114	23419114	-	G	intronic	MYH7	.	.	.	intronic	MYH7	.	.	.	0.337061	0.3429	.	.	.	.	.	.	.	.	.	.	.	.	.	.	.	.	45302	Primary_familial_hypertrophic_cardiomyopathy	MeSH:D024741,MedGen:C0949658,Orphanet:ORPHA155,SNOMED_CT:83978005	criteria_provided,_single_submitter	Uncertain_significance	0.4177	0.4180	0.4034	0.4311	0.6292	0.4033	0.2838	0.3858	0.0786	0.2617	0.3622	0.4009
14	49625360	49625360	A	-	UTR3	DNAAF2	NM_018139:c.*182delT;NM_001083908:c.*182delT	.	.	UTR3	DNAAF2	ENST00000298292.12:c.*182delT;ENST00000406043.3:c.*182delT	.	.	.	.	.	.	.	.	.	.	.	.	.	.	.	.	.	.	.	.	337973	Primary_ciliary_dyskinesia	Human_Phenotype_Ontology:HP:0012265,MedGen:C0008780,Orphanet:ORPHA244	criteria_provided,_single_submitter	Uncertain_significance	0.0025	0.0045	0.0030	0.0021	0.0007	0	0.0015	0.0010	0.0178	0.0160	0.0017	0.0005
14	53949883	53949883	-	AT	UTR3	BMP4	NM_001347917:c.*148_*149insAT;NM_001202:c.*148_*149insAT;NM_130851:c.*148_*149insAT;NM_130850:c.*148_*149insAT;NM_001347916:c.*148_*149insAT;NM_001347915:c.*148_*149insAT;NM_001347914:c.*148_*149insAT;NM_001347913:c.*148_*149insAT;NM_001347912:c.*148_*149insAT	.	.	UTR3	BMP4	ENST00000245451.8:c.*148_*149insAT;ENST00000559087.5:c.*148_*149insAT;ENST00000417573.5:c.*148_*149insAT;ENST00000558984.1:c.*148_*149insAT	.	.	.	.	.	.	.	.	.	.	.	.	.	.	.	.	.	.	.	.	338009	Orofacial_cleft|Cleft_Lip_+/-_Cleft_Palate,_Autosomal_Dominant|BMP4-Related_Syndromic_Microphthalmia|Syndromic_Microphthalmia,_Dominant	MedGen:C3266076|MedGen:CN239161|MedGen:CN239242|MedGen:CN239443	criteria_provided,_single_submitter	Uncertain_significance	0.4114	0.4013	0.4116	0.4112	0.1727	0.4558	0.3511	0.4179	0.1872	0.5844	0.5425	0.3914
14	73697744	73697744	A	T	UTR3	DNAL1	NM_031427:c.*1802A>T;NM_001201366:c.*1802A>T	.	.	UTR3	DNAL1	ENST00000553645.6:c.*1802A>T;ENST00000311089.7:c.*1802A>T	.	.	.	.	.	.	.	.	.	.	.	.	.	.	.	.	.	.	.	.	336836	Primary_ciliary_dyskinesia	Human_Phenotype_Ontology:HP:0012265,MedGen:C0008780,Orphanet:ORPHA244	criteria_provided,_single_submitter	Uncertain_significance	0.2978	0.2949	0.2895	0.3056	0.2045	0.2550	0.2956	0.2347	0.0013	0.3202	0.3560	0.2803
14	73702079	73702080	GT	-	UTR3	DNAL1	NM_031427:c.*6137_*6138delGT;NM_001201366:c.*6137_*6138delGT	.	.	UTR3	DNAL1	ENST00000553645.6:c.*6137_*6138delGT	.	.	.	.	.	.	.	.	.	.	.	.	.	.	.	.	.	.	.	.	338867	Primary_ciliary_dyskinesia	Human_Phenotype_Ontology:HP:0012265,MedGen:C0008780,Orphanet:ORPHA244	criteria_provided,_single_submitter	Uncertain_significance	0.2332	0.2324	0.2276	0.2385	0.0778	0.1783	0.2531	0.1661	0.0033	0.3091	0.3358	0.2153
14	94388778	94388778	T	C	intronic	SERPINA1	.	.	.	UTR5	SERPINA1	ENST00000393087.8:c.-5541A>G	.	.	0.0289537	0.0616	.	.	.	.	.	.	.	.	.	.	.	.	.	.	.	.	331174	Alpha-1-antitrypsin_deficiency	MedGen:C0221757,OMIM:613490,Orphanet:ORPHA60,SNOMED_CT:30188007	criteria_provided,_single_submitter	Uncertain_significance	0.0398	0.0399	0.0419	0.0379	0.0157	0.0367	0.0241	0.0593	0.0003	0.1174	0.0470	0.0395
15	31001792	31001792	-	A	UTR3	TRPM1	NM_001252020:c.*29_*30insT;NM_001252024:c.*29_*30insT;NM_002420:c.*29_*30insT	.	.	UTR3	TRPM1	ENST00000397795.6:c.*29_*30insT;ENST00000542188.5:c.*29_*30insT;ENST00000256552.10:c.*29_*30insT	.	.	.	.	0.0227	0.0172	0.0213	0.0119	0.0012	0.0164	0.0255	0.0757	0.0249	0.0184	0.0217	0.0125	0.0012	0.0182	0.0345	0.0763	322145	Congenital_Stationary_Night_Blindness,_Recessive	MedGen:CN239273	criteria_provided,_single_submitter	Uncertain_significance	0.0003	0.0007	0.0004	0.0002	0.0002	0	0.0015	0	0.0006	0.0002	0.0002	0
15	38352242	38352243	AT	-	UTR3	SPRED1	NM_152594:c.*578_*579delAT	.	.	UTR3	SPRED1	ENST00000299084.8:c.*578_*579delAT	.	.	.	.	.	.	.	.	.	.	.	.	.	.	.	.	.	.	.	.	322352	Legius_syndrome	MedGen:C1969623,OMIM:611431,Orphanet:ORPHA137605	criteria_provided,_single_submitter	Uncertain_significance	0.0004	0.0017	0.0005	0.0004	0.0005	0	0.0004	0	0.0003	0.0012	0.0003	0.0005
15	40622633	40622633	C	G	exonic	KNL1	.	nonsynonymous SNV	KNL1:NM_144508:exon10:c.C2369G:p.T790S,KNL1:NM_170589:exon11:c.C2447G:p.T816S	exonic	KNL1	.	nonsynonymous SNV	KNL1:ENST00000399668.6:exon10:c.C2369G:p.T790S,KNL1:ENST00000527044.5:exon10:c.C2369G:p.T790S,KNL1:ENST00000346991.9:exon11:c.C2447G:p.T816S	0.0071885	0.0159	0.0188	0.0020	0.0102	0	0.0101	0.0254	0.0187	0.0231	0.0183	0.0016	0.0101	0	0.0101	0.0252	0.0155	0.0231	134040	not_specified|Primary_Microcephaly,_Recessive	MedGen:CN169374|MedGen:CN239428	criteria_provided,_single_submitter	Uncertain_significance	0.0153	0.0153	0.0141	0.0165	0.0038	0.0022	0.0134	0.0511	0.0006	0.0082	0.0229	0.0177
15	53515106	53515106	-	ACAA	UTR3	WDR72	NM_001277176:c.*2592_*2593insTTGT;NM_182758:c.*2592_*2593insTTGT	.	.	UTR3	WDR72	ENST00000396328.5:c.*2592_*2593insTTGT;ENST00000614174.4:c.*2592_*2593insTTGT	.	.	.	.	.	.	.	.	.	.	.	.	.	.	.	.	.	.	.	.	322910	Amelogenesis_Imperfecta,_Recessive	MedGen:CN239209	criteria_provided,_single_submitter	Uncertain_significance	0.0110	0.0116	0.0102	0.0118	0.0291	0	0.0169	0.0004	0	0.0012	0.0003	0.0088
15	98963214	98963214	T	-	UTR3	IGF1R	NM_001291858:c.*5772delT;NM_000875:c.*5772delT	.	.	ncRNA_intronic	RP11-654A16.3	.	.	.	.	.	.	.	.	.	.	.	.	.	.	.	.	.	.	.	.	.	341644	Insulin-like_growth_factor_1_resistance_to	MedGen:C1849157,OMIM:270450,Orphanet:ORPHA73273	criteria_provided,_single_submitter	Uncertain_significance	0.6809	0.6793	0.6752	0.6862	0.4448	0.8533	0.7109	0.7945	0.5886	0.7270	0.8160	0.6891
16	9757359	9757359	T	-	UTR3	GRIN2A	NM_001134408:c.*5996delA;NM_000833:c.*5790delA;NM_001134407:c.*5790delA	.	.	UTR3	GRIN2A	ENST00000396573.6:c.*5790delA	.	.	.	.	.	.	.	.	.	.	.	.	.	.	.	.	.	.	.	.	343132	Epilepsy,_focal,_with_speech_disorder_and_with_or_without_mental_retardation	MedGen:C3806402,OMIM:245570,Orphanet:ORPHA725	criteria_provided,_single_submitter	Uncertain_significance	0.0089	0.0119	0.0099	0.0080	0.0109	0	0.0057	0.0035	0.0536	0.0166	0.0052	0.0114
16	16076758	16076758	G	T	intronic	ABCC1	.	.	.	intronic	ABCC1	.	.	.	0.418131	0.3131	.	.	.	.	.	.	.	.	.	.	.	.	.	.	.	.	132370	Familial_cancer_of_breast	MedGen:C0006142,OMIM:114480,Orphanet:ORPHA227535,SNOMED_CT:254843006	no_assertion_criteria_provided	Uncertain_significance	0.4042	0.4044	0.4046	0.4038	0.6083	0.2789	0.3406	0.3861	0.3588	0.3297	0.3057	0.3950
16	16083830	16083830	G	A	intronic	ABCC1	.	.	.	intronic	ABCC1	.	.	.	0.803714	0.8429	.	.	.	.	.	.	.	.	.	.	.	.	.	.	.	.	132374	Familial_cancer_of_breast	MedGen:C0006142,OMIM:114480,Orphanet:ORPHA227535,SNOMED_CT:254843006	no_assertion_criteria_provided	Uncertain_significance	0.8366	0.8365	0.8323	0.8406	0.8455	0.9065	0.8025	0.7780	0.8317	0.8420	0.8467	0.8282
16	53879999	53879999	-	T	intronic	FTO	.	.	.	intronic	FTO	.	.	.	.	.	0.1487	0.2590	0.1359	0.2046	0.1024	0.1160	0.1725	0.1852	0.1551	0.2630	0.1361	0.2140	0.1024	0.1232	0.1786	0.1852	341809	Growth_retardation,_developmental_delay,_coarse_facies,_and_early_death	MedGen:C2752001,OMIM:612938,Orphanet:ORPHA210144	criteria_provided,_single_submitter	Uncertain_significance	0.0486	0.0497	0.0484	0.0488	0.1393	0	0.0189	0.0226	0.0756	0.0033	0.0025	0.0509
16	54113811	54113811	-	T	UTR3	FTO	NM_001363898:c.*1896_*1897insT;NM_001363896:c.*1896_*1897insT;NM_001363905:c.*1896_*1897insT;NM_001363899:c.*1896_*1897insT;NM_001363900:c.*1896_*1897insT;NM_001363901:c.*1896_*1897insT;NM_001363891:c.*1896_*1897insT;NM_001363903:c.*2014_*2015insT;NM_001363988:c.*2072_*2073insT;NM_001363897:c.*1896_*1897insT;NM_001363894:c.*1896_*1897insT;NM_001080432:c.*1896_*1897insT	.	.	UTR3	FTO	ENST00000471389.5:c.*1896_*1897insT;ENST00000463855.1:c.*1896_*1897insT	.	.	.	.	.	.	.	.	.	.	.	.	.	.	.	.	.	.	.	.	325725	Growth_retardation,_developmental_delay,_coarse_facies,_and_early_death	MedGen:C2752001,OMIM:612938,Orphanet:ORPHA210144	criteria_provided,_single_submitter	Uncertain_significance	0.0294	0.0285	0.0306	0.0283	0.0674	0	0.0126	0.0106	0.0412	0.0144	0.0075	0.0217
16	55505983	55505983	-	T	UTR3	MMP2	NM_001302508:c.*541_*542insT;NM_004530:c.*541_*542insT;NM_001302510:c.*541_*542insT;NM_001302509:c.*541_*542insT;NM_001127891:c.*541_*542insT	.	.	UTR3	MMP2	ENST00000570308.5:c.*541_*542insT;ENST00000219070.8:c.*541_*542insT	.	.	.	.	.	.	.	.	.	.	.	.	.	.	.	.	.	.	.	.	325767	Multicentric_Osteolysis-Nodulosis-Arthropathy_(MONA)_Spectrum_Disorders	MedGen:CN239151	criteria_provided,_single_submitter	Uncertain_significance	9.227e-05	0.0003	8.808e-05	9.62e-05	9.653e-05	0	0	0	0	0.0004	7.84e-05	0
16	55702747	55702747	-	AA	UTR3	SLC6A2	NM_001172501:c.*401_*402insAA;NM_001043:c.*401_*402insAA;NM_001172502:c.*401_*402insAA	.	.	UTR3	SLC6A2	ENST00000414754.7:c.*401_*402insAA;ENST00000379906.6:c.*401_*402insAA;ENST00000567238.1:c.*401_*402insAA	.	.	.	.	.	.	.	.	.	.	.	.	.	.	.	.	.	.	.	.	341881	Orthostatic_intolerance	MedGen:C1535893,OMIM:604715,Orphanet:ORPHA443236	criteria_provided,_single_submitter	Uncertain_significance	0.0564	0.0592	0.0588	0.0542	0.1382	0.0024	0.0539	0.0306	0.1993	0.0253	0.0118	0.0660
16	57882800	57882800	T	-	UTR3	CNGB1	NM_001286130:c.*1364delA;NM_001297:c.*1364delA	.	.	UTR3	CNGB1	ENST00000251102.12:c.*1364delA	.	.	.	.	.	.	.	.	.	.	.	.	.	.	.	.	.	.	.	.	325962	Retinitis_Pigmentosa,_Recessive	MedGen:CN239466	criteria_provided,_single_submitter	Uncertain_significance	0.2117	0.2167	0.2188	0.2052	0.1311	0.1845	0.2894	0.1105	0.2776	0.3356	0.2317	0.1951
16	71566868	71566868	A	-	ncRNA_intronic	TAT-AS1	.	.	.	ncRNA_intronic	TAT-AS1	.	.	.	.	.	.	.	.	.	.	.	.	.	.	.	.	.	.	.	.	.	335942	Hypertyrosinemia	Human_Phenotype_Ontology:HP:0003231,MedGen:C1879362	criteria_provided,_single_submitter	Uncertain_significance	0.0015	0.0035	0.0017	0.0014	0.0012	0	0.0012	0.0016	0	0.0069	0.0013	0.0022
16	88439966	88439966	C	A	UTR3	ZNF469	NM_001367624:c.*634C>A	.	.	UTR3	ZNF469	ENST00000565624.1:c.*634C>A;ENST00000437464.1:c.*634C>A	.	.	0.0175719	0.0288	.	.	.	.	.	.	.	.	.	.	.	.	.	.	.	.	344454	Brittle_cornea_syndrome_1	MedGen:C0268344,OMIM:229200,SNOMED_CT:31798004	criteria_provided,_single_submitter	Uncertain_significance	0.0353	0.0354	0.0344	0.0362	0.0395	0.0133	0.0245	0.0162	0.0003	0.0301	0.0401	0.0311
17	1769838	1769838	C	T	intronic	SERPINF1	.	.	.	intronic	SERPINF1	.	.	.	0.00159744	0.003	0.0027	0.0007	0.0014	0	0.0092	0.0035	0.0033	0.0002	0.0028	0.0006	0.0012	0	0.0092	0.0039	0.0029	0.0002	337334	Osteogenesis_Imperfecta,_Recessive	MedGen:CN239451	criteria_provided,_single_submitter	Uncertain_significance	0.0029	0.0029	0.0027	0.0031	0.0007	0.0011	0.0013	0	0	0.0090	0.0042	0.0023
17	6451886	6451886	G	-	UTR3	PITPNM3	NM_001165966:c.*3452delC;NM_031220:c.*3452delC	.	.	UTR3	PITPNM3	ENST00000421306.7:c.*3452delC;ENST00000262483.12:c.*3452delC	.	.	.	.	.	.	.	.	.	.	.	.	.	.	.	.	.	.	.	.	339759	Cone-Rod_Dystrophy,_Dominant	MedGen:CN239348	criteria_provided,_single_submitter	Uncertain_significance	0.4225	0.2597	0.4157	0.4286	0.5117	0.1102	0.3700	0.3508	0.3967	0.3137	0.3920	0.4332
17	6451886	6451886	G	C	UTR3	PITPNM3	NM_001165966:c.*3452C>G;NM_031220:c.*3452C>G	.	.	UTR3	PITPNM3	ENST00000421306.7:c.*3452C>G;ENST00000262483.12:c.*3452C>G	.	.	.	.	.	.	.	.	.	.	.	.	.	.	.	.	.	.	.	.	345520	Cone-Rod_Dystrophy,_Dominant	MedGen:CN239348	criteria_provided,_single_submitter	Uncertain_significance	0.7437	0.7490	0.7444	0.7431	0.6734	0.6832	0.7762	0.7397	0.7984	0.7569	0.7614	0.7595
17	6451892	6451892	-	A	UTR3	PITPNM3	NM_001165966:c.*3445_*3446insT;NM_031220:c.*3445_*3446insT	.	.	UTR3	PITPNM3	ENST00000421306.7:c.*3445_*3446insT;ENST00000262483.12:c.*3445_*3446insT	.	.	.	.	.	.	.	.	.	.	.	.	.	.	.	.	.	.	.	.	346833	Cone-Rod_Dystrophy,_Dominant	MedGen:CN239348	criteria_provided,_single_submitter	Uncertain_significance	0.8735	0.8640	0.8803	0.8676	0.8888	0.8215	0.9029	0.8332	0.8247	0.8921	0.8628	0.8852
17	7846859	7846859	-	ACCACC	exonic	KDM6B	.	nonframeshift insertion	KDM6B:NM_001080424:exon9:c.752_753insACCACC:p.P264_L265insPP,KDM6B:NM_001348716:exon9:c.752_753insACCACC:p.P264_L265insPP	exonic	KDM6B	.	nonframeshift insertion	KDM6B:ENST00000254846.9:exon9:c.752_753insACCACC:p.P264_L265insPP,KDM6B:ENST00000448097.6:exon9:c.752_753insACCACC:p.P264_L265insPP	.	.	0.2223	0.1026	0.1016	0.1111	0.0679	0.1869	0.3273	0.4584	0.2262	0.0957	0.1001	0.1041	0.0679	0.1857	0.3565	0.4597	248566	Oromandibular-limb_hypogenesis_spectrum	MedGen:C0221060,OMIM:157900,SNOMED_CT:89444000	no_assertion_criteria_provided	Uncertain_significance	0.7635	0.7644	0.7543	0.7715	0.7598	0.8246	0.6838	0.7996	0.5875	0.7236	0.7946	0.7579
17	19675608	19675608	G	A	exonic	ALDH3A2	.	nonsynonymous SNV	ALDH3A2:NM_001369146:exon10:c.G1258A:p.E420K	exonic	ALDH3A2	.	nonsynonymous SNV	ALDH3A2:ENST00000571163.1:exon3:c.G277A:p.E93K,ALDH3A2:ENST00000630662.2:exon9:c.G277A:p.E93K	0.00359425	0.0149	0.0064	0.0018	0.0050	0	0.0029	0.0099	0.0066	0.0012	0.0061	0.0017	0.0051	0	0.0029	0.0098	0.0058	0.0012	345180	SjĂ¶gren-Larsson_syndrome	MedGen:C0037231,OMIM:270200,Orphanet:ORPHA816,SNOMED_CT:111303009	criteria_provided,_single_submitter	Uncertain_significance	0.0076	0.0076	0.0069	0.0083	0.0024	0	0.0097	0.0051	0	0.0023	0.0122	0.0103
17	30196364	30196364	-	T	UTR3	SLC6A4	NM_001045:c.*2091_*2092insA	.	.	UTR3	SLC6A4	ENST00000401766.6:c.*2091_*2092insA;ENST00000261707.7:c.*2091_*2092insA	.	.	.	.	.	.	.	.	.	.	.	.	.	.	.	.	.	.	.	.	327925	Behavior_disorder	MedGen:C0004930	criteria_provided,_single_submitter	Uncertain_significance	0.0081	0.0085	0.0079	0.0083	0.0102	0	0.0051	0.0012	0.0059	0.0018	0.0091	0.0073
17	38337703	38337703	A	T	exonic	GPR179	.	nonsynonymous SNV	GPR179:NM_001004334:exon3:c.T921A:p.S307R	exonic	GPR179	.	nonsynonymous SNV	GPR179:ENST00000616987.4:exon3:c.T921A:p.S307R,GPR179:ENST00000621958.1:exon3:c.T924A:p.S308R	0.00319489	0.0109	0.0100	0.0034	0.0027	0	0.0088	0.0157	0.0045	0.0022	0.0096	0.0032	0.0028	0	0.0088	0.0157	0.0044	0.0022	338237	Congenital_Stationary_Night_Blindness,_Recessive	MedGen:CN239273	criteria_provided,_single_submitter	Uncertain_significance	0.0109	0.0109	0.0103	0.0114	0.0039	0.0744	0.0071	0.0063	0	0.0073	0.0171	0.0088
17	48728286	48728286	G	T	exonic	HOXB13	.	nonsynonymous SNV	HOXB13:NM_006361:exon1:c.C308A:p.A103E	exonic	HOXB13	.	nonsynonymous SNV	HOXB13:ENST00000290295.7:exon1:c.C308A:p.A103E	.	.	.	.	.	.	.	.	.	.	.	.	.	.	.	.	.	.	478900	Hereditary_cancer-predisposing_syndrome	MedGen:C0027672,SNOMED_CT:699346009	criteria_provided,_single_submitter	Uncertain_significance	.	.	.	.	.	.	.	.	.	.	.	.
17	50175833	50175833	A	-	UTR3	SGCA	NM_000023:c.*134delA;NM_001135697:c.*134delA	.	.	UTR3	SGCA	ENST00000344627.10:c.*134delA;ENST00000262018.7:c.*134delA	.	.	0.00459265	0.0159	0.0042	0.0052	0.0109	0	0	0.0033	0.0085	0.0044	0.0042	0.0053	0.0111	0	0	0.0034	0.0085	0.0044	329113	Limb-girdle_muscular_dystrophy,_type_2D	MedGen:C2936332,OMIM:608099,Orphanet:ORPHA62	criteria_provided,_single_submitter	Uncertain_significance	0.0089	0.0090	0.0083	0.0094	0.0030	0	0.0089	0.0009	0	0.0053	0.0144	0.0060
17	59064408	59064408	A	-	intronic	TRIM37	.	.	.	intronic	TRIM37	.	.	.	.	.	0.3120	0.2552	0.3418	0.3266	0.2628	0.3084	0.3263	0.3404	0.3104	0.2508	0.3446	0.3252	0.2628	0.3016	0.3347	0.3405	329188	Mulibrey_nanism_syndrome|not_provided	MedGen:C0524582,OMIM:253250,Orphanet:ORPHA2576,SNOMED_CT:81604003|MedGen:CN517202	criteria_provided,_single_submitter	Uncertain_significance	0.0022	0.0044	0.0024	0.0020	0.0008	0	0.0014	0.0006	0	0.0090	0.0026	0.0026
17	61483613	61483613	-	GTGTGTGT	UTR3	TBX4	NM_001321120:c.*97_*98insGTGTGTGT;NM_018488:c.*97_*98insGTGTGTGT	.	.	UTR3	TBX4	ENST00000393853.8:c.*97_*98insGTGTGTGT;ENST00000240335.1:c.*97_*98insGTGTGTGT	.	.	.	.	.	.	.	.	.	.	.	.	.	.	.	.	.	.	.	.	339436	Ischiopatellar_dysplasia	MedGen:C1840061,OMIM:147891,Orphanet:ORPHA1509	criteria_provided,_single_submitter	Uncertain_significance	0.1012	0.1026	0.0985	0.1036	0.1158	0.0697	0.0897	0.1137	0.0503	0.0662	0.1008	0.0989
18	13883628	13883629	CT	-	UTR3	MC2R	NM_000529:c.*997_*996delAG;NM_001291911:c.*997_*996delAG	.	.	UTR3	MC2R	ENST00000327606.3:c.*997_*996delAG	.	.	.	.	.	.	.	.	.	.	.	.	.	.	.	.	.	.	.	.	341014	Glucocorticoid_Deficiency	MedGen:C1955741	criteria_provided,_single_submitter	Uncertain_significance	0.0610	0.0671	0.0623	0.0599	0.0234	0.0608	0.0786	0.1071	0.1538	0.0433	0.0830	0.0603
18	45064433	45064433	-	T	UTR3	SETBP1	NM_015559:c.*735_*736insT	.	.	UTR3	SETBP1	ENST00000282030.5:c.*735_*736insT	.	.	.	.	.	.	.	.	.	.	.	.	.	.	.	.	.	.	.	.	348305	Schinzel-Giedion_syndrome	MedGen:C0265227,OMIM:269150,Orphanet:ORPHA798,SNOMED_CT:18899000	criteria_provided,_single_submitter	Uncertain_significance	0.0016	0.0018	0.0017	0.0015	0.0021	0	0.0008	0	0	0.0004	0.0016	0.0019
18	49823322	49823322	T	G	ncRNA_intronic	SNHG22	.	.	.	ncRNA_intronic	SNHG22	.	.	.	.	.	.	.	.	.	.	.	.	.	.	.	.	.	.	.	.	.	347122	Diarrhea_with_Microvillus_Atrophy	MedGen:CN239249	criteria_provided,_single_submitter	Uncertain_significance	0.2822	0.4024	0.2840	0.2803	0.3003	0.3125	0.2797	0.2419	0.2828	0.2978	0.2694	0.2550
18	49823369	49823369	G	T	ncRNA_intronic	SNHG22	.	.	.	ncRNA_intronic	SNHG22	.	.	.	.	.	.	.	.	.	.	.	.	.	.	.	.	.	.	.	.	.	341756	Diarrhea_with_Microvillus_Atrophy	MedGen:CN239249	criteria_provided,_single_submitter	Uncertain_significance	0.4944	0.4953	0.4943	0.4944	0.4940	0.5	0.4915	0.496	0.4958	0.4914	0.4955	0.4947
18	49823398	49823398	A	C	ncRNA_intronic	SNHG22	.	.	.	ncRNA_intronic	SNHG22	.	.	.	.	.	.	.	.	.	.	.	.	.	.	.	.	.	.	.	.	.	341757	Diarrhea_with_Microvillus_Atrophy	MedGen:CN239249	criteria_provided,_single_submitter	Uncertain_significance	0.4994	0.4994	0.4994	0.4994	0.4992	0.4988	0.4989	0.5	0.4997	0.4991	0.4997	0.4995
18	49823406	49823406	A	G	ncRNA_intronic	SNHG22	.	.	.	ncRNA_intronic	SNHG22	.	.	.	.	.	.	.	.	.	.	.	.	.	.	.	.	.	.	.	.	.	341760	Diarrhea_with_Microvillus_Atrophy	MedGen:CN239249	criteria_provided,_single_submitter	Uncertain_significance	0.0640	0.1516	0.0676	0.0606	0.0297	0.0761	0.0689	0.0770	0.0939	0.1183	0.0773	0.0660
18	49823471	49823471	G	A	ncRNA_intronic	SNHG22	.	.	.	ncRNA_intronic	SNHG22	.	.	.	.	.	.	.	.	.	.	.	.	.	.	.	.	.	.	.	.	.	348447	Diarrhea_with_Microvillus_Atrophy	MedGen:CN239249	criteria_provided,_single_submitter	Uncertain_significance	0.4989	0.4989	0.4988	0.4989	0.4982	0.4988	0.4983	0.4994	0.4983	0.4983	0.4995	0.4979
18	49823497	49823497	T	C	ncRNA_intronic	SNHG22	.	.	.	ncRNA_intronic	SNHG22	.	.	.	.	.	.	.	.	.	.	.	.	.	.	.	.	.	.	.	.	.	331440	Diarrhea_with_Microvillus_Atrophy	MedGen:CN239249	criteria_provided,_single_submitter	Uncertain_significance	0.4962	0.4970	0.4960	0.4963	0.4952	0.4972	0.4933	0.4964	0.4956	0.4946	0.4977	0.4950
18	49823511	49823511	A	G	ncRNA_intronic	SNHG22	.	.	.	ncRNA_intronic	SNHG22	.	.	.	.	.	.	.	.	.	.	.	.	.	.	.	.	.	.	.	.	.	347124	Diarrhea_with_Microvillus_Atrophy	MedGen:CN239249	criteria_provided,_single_submitter	Uncertain_significance	0.4927	0.4949	0.4920	0.4933	0.4911	0.4968	0.4885	0.4905	0.4950	0.4891	0.4953	0.4914
18	49824252	49824252	C	G	ncRNA_intronic	SNHG22	.	.	.	ncRNA_intronic	SNHG22	.	.	.	.	.	.	.	.	.	.	.	.	.	.	.	.	.	.	.	.	.	341767	Diarrhea_with_Microvillus_Atrophy	MedGen:CN239249	criteria_provided,_single_submitter	Uncertain_significance	0.4023	0.4633	0.4049	0.3996	0.3981	0.4367	0.3931	0.4149	0.4274	0.3612	0.4168	0.3570
18	49824260	49824260	A	G	ncRNA_intronic	SNHG22	.	.	.	ncRNA_intronic	SNHG22	.	.	.	.	.	.	.	.	.	.	.	.	.	.	.	.	.	.	.	.	.	348450	Diarrhea_with_Microvillus_Atrophy	MedGen:CN239249	criteria_provided,_single_submitter	Uncertain_significance	0.4194	0.4661	0.4204	0.4183	0.4163	0.4387	0.4110	0.4370	0.4412	0.3724	0.4337	0.3764
18	49824306	49824306	-	T	ncRNA_intronic	SNHG22	.	.	.	ncRNA_intronic	SNHG22	.	.	.	.	.	.	.	.	.	.	.	.	.	.	.	.	.	.	.	.	.	348458	Diarrhea_with_Microvillus_Atrophy	MedGen:CN239249	criteria_provided,_single_submitter	Uncertain_significance	0.4668	0.4783	0.4654	0.4682	0.4687	0.4855	0.4574	0.4748	0.4821	0.4316	0.4727	0.4360
18	49824313	49824313	C	T	ncRNA_intronic	SNHG22	.	.	.	ncRNA_intronic	SNHG22	.	.	.	.	.	.	.	.	.	.	.	.	.	.	.	.	.	.	.	.	.	347140	Diarrhea_with_Microvillus_Atrophy	MedGen:CN239249	criteria_provided,_single_submitter	Uncertain_significance	0.4632	0.4762	0.4622	0.4643	0.4661	0.4847	0.4516	0.4700	0.4792	0.4244	0.4700	0.4309
18	49824383	49824383	T	C	ncRNA_intronic	SNHG22	.	.	.	ncRNA_intronic	SNHG22	.	.	.	.	.	.	.	.	.	.	.	.	.	.	.	.	.	.	.	.	.	347141	Diarrhea_with_Microvillus_Atrophy	MedGen:CN239249	criteria_provided,_single_submitter	Uncertain_significance	0.4832	0.4867	0.4825	0.4839	0.4815	0.4933	0.4719	0.4887	0.4940	0.4672	0.4885	0.4632
18	49824462	49824462	A	T	ncRNA_intronic	SNHG22	.	.	.	ncRNA_intronic	SNHG22	.	.	.	.	.	.	.	.	.	.	.	.	.	.	.	.	.	.	.	.	.	348461	Diarrhea_with_Microvillus_Atrophy	MedGen:CN239249	criteria_provided,_single_submitter	Uncertain_significance	0.4942	0.4952	0.4941	0.4942	0.4934	0.4987	0.4889	0.4964	0.4970	0.4909	0.4960	0.4871
18	49824506	49824506	G	A	ncRNA_intronic	SNHG22	.	.	.	ncRNA_intronic	SNHG22	.	.	.	.	.	.	.	.	.	.	.	.	.	.	.	.	.	.	.	.	.	341777	Diarrhea_with_Microvillus_Atrophy	MedGen:CN239249	criteria_provided,_single_submitter	Uncertain_significance	0.4761	0.4881	0.4771	0.4751	0.4725	0.4871	0.4628	0.4857	0.4856	0.4730	0.4812	0.4551
18	49824575	49824575	G	T	ncRNA_intronic	SNHG22	.	.	.	ncRNA_intronic	SNHG22	.	.	.	.	.	.	.	.	.	.	.	.	.	.	.	.	.	.	.	.	.	347149	Diarrhea_with_Microvillus_Atrophy	MedGen:CN239249	criteria_provided,_single_submitter	Uncertain_significance	0.0077	0.1034	0.0092	0.0063	0.0091	0.0036	0.0122	0.0030	0.0088	0.0136	0.0050	0.0069
18	49826269	49826269	A	C	ncRNA_intronic	SNHG22	.	.	.	ncRNA_intronic	SNHG22	.	.	.	.	.	.	.	.	.	.	.	.	.	.	.	.	.	.	.	.	.	331483	Diarrhea_with_Microvillus_Atrophy	MedGen:CN239249	criteria_provided,_single_submitter	Uncertain_significance	0.0047	0.0328	0.0057	0.0038	0.0041	0.0035	0.0032	0.0023	0.0038	0.0084	0.0048	0.0078
18	49826295	49826295	-	A	ncRNA_intronic	SNHG22	.	.	.	ncRNA_intronic	SNHG22	.	.	.	.	.	.	.	.	.	.	.	.	.	.	.	.	.	.	.	.	.	341794	Diarrhea_with_Microvillus_Atrophy	MedGen:CN239249	criteria_provided,_single_submitter	Uncertain_significance	0.0148	0.1054	0.0176	0.0122	0.0115	0.0128	0.0100	0.0122	0.0146	0.0241	0.0161	0.0279
18	49826307	49826307	A	C	ncRNA_intronic	SNHG22	.	.	.	ncRNA_intronic	SNHG22	.	.	.	.	.	.	.	.	.	.	.	.	.	.	.	.	.	.	.	.	.	347164	Diarrhea_with_Microvillus_Atrophy	MedGen:CN239249	criteria_provided,_single_submitter	Uncertain_significance	0.0156	0.1034	0.0177	0.0136	0.0125	0.0140	0.0107	0.0117	0.0154	0.0236	0.0171	0.0287
18	53157503	53157503	G	A	exonic	DCC	.	nonsynonymous SNV	DCC:NM_005215:exon8:c.G1409A:p.G470D	exonic	DCC	.	nonsynonymous SNV	DCC:ENST00000581580.5:exon5:c.G374A:p.G125D,DCC:ENST00000412726.5:exon7:c.G1340A:p.G447D	0.000798722	0.004	0.0032	0.0008	0.0010	0.0001	0.0021	0.0052	0.0066	6.061e-05	0.0030	0.0009	0.0011	0.0001	0.0021	0.0052	0.0072	6.099e-05	185695	Mirror_movements_1|not_provided	MedGen:C1834870,OMIM:157600|MedGen:CN517202	criteria_provided,_single_submitter	Uncertain_significance	0.0029	0.0029	0.0026	0.0032	0.0009	0	0.0013	0	0	0.0021	0.0051	0.0028
18	55222482	55222482	A	-	UTR3	TCF4	NM_001369583:c.*5553delT;NM_001243231:c.*5553delT;NM_001369582:c.*5553delT;NM_001369581:c.*5553delT;NM_001369580:c.*5553delT;NM_001369572:c.*5553delT;NM_001330604:c.*5553delT;NM_001369568:c.*5553delT;NM_001369569:c.*5553delT;NM_001348219:c.*5553delT;NM_001369579:c.*5553delT;NM_001369578:c.*5553delT;NM_001243236:c.*5553delT;NM_001243235:c.*5553delT;NM_001369567:c.*5553delT;NM_001369571:c.*5553delT…	.	.	UTR3	TCF4	ENST00000616053.4:c.*5553delT;ENST00000356073.8:c.*5553delT;ENST00000636400.2:c.*5553delT;ENST00000637169.2:c.*5553delT;ENST00000636822.2:c.*5553delT;ENST00000638154.2:c.*5553delT;ENST00000635822.2:c.*5553delT	.	.	.	.	.	.	.	.	.	.	.	.	.	.	.	.	.	.	.	.	348685	Pitt-Hopkins_syndrome	MedGen:C1970431,OMIM:610954,Orphanet:ORPHA2896	criteria_provided,_single_submitter	Uncertain_significance	0.0099	0.0104	0.0103	0.0094	0.0284	0	0.0062	0	0.0053	0.0016	0.0009	0.007
18	55224165	55224165	T	-	UTR3	TCF4	NM_001369583:c.*3870delA;NM_001243231:c.*3870delA;NM_001369582:c.*3870delA;NM_001369581:c.*3870delA;NM_001369580:c.*3870delA;NM_001369572:c.*3870delA;NM_001330604:c.*3870delA;NM_001369568:c.*3870delA;NM_001369569:c.*3870delA;NM_001348219:c.*3870delA;NM_001369579:c.*3870delA;NM_001369578:c.*3870delA;NM_001243236:c.*3870delA;NM_001243235:c.*3870delA;NM_001369567:c.*3870delA;NM_001369571:c.*3870delA…	.	.	UTR3	TCF4	ENST00000616053.4:c.*3870delA;ENST00000356073.8:c.*3870delA;ENST00000636400.2:c.*3870delA;ENST00000637169.2:c.*3870delA;ENST00000636822.2:c.*3870delA;ENST00000638154.2:c.*3870delA;ENST00000635822.2:c.*3870delA	.	.	0.278954	0.3022	.	.	.	.	.	.	.	.	.	.	.	.	.	.	.	.	348714	Pitt-Hopkins_syndrome	MedGen:C1970431,OMIM:610954,Orphanet:ORPHA2896	criteria_provided,_single_submitter	Uncertain_significance	0.4201	0.4228	0.4145	0.4253	0.4943	0.5632	0.3836	0.4350	0.3211	0.3400	0.3988	0.4173
18	59267632	59267632	C	-	UTR3	RAX	NM_013435:c.*1372delG	.	.	UTR3	RAX	ENST00000256852.7:c.*1844delG;ENST00000334889.3:c.*1372delG	.	.	.	.	.	.	.	.	.	.	.	.	.	.	.	.	.	.	.	.	348927	Anophthalmia_-_microphthalmia	MedGen:CN235161	criteria_provided,_single_submitter	Uncertain_significance	0.1052	0.1299	0.1076	0.1032	0.1681	0.0888	0.0930	0.0388	0.0976	0.1106	0.0790	0.0895
18	59434746	59434746	-	T	UTR3	CCBE1	NM_133459:c.*1161_*1162insA	.	.	UTR3	CCBE1	ENST00000398179.3:c.*1161_*1162insA;ENST00000439986.8:c.*1161_*1162insA	.	.	.	.	.	.	.	.	.	.	.	.	.	.	.	.	.	.	.	.	332104	Hennekam_lymphangiectasia-lymphedema_syndrome_1	MedGen:C4012050,OMIM:235510	criteria_provided,_single_submitter	Uncertain_significance	4.908e-05	6.287e-05	5.788e-05	4.08e-05	0.0001	0	0	0	0	0.0002	0	0
18	75210896	75210896	-	GG	UTR5	TSHZ1	NM_005786:c.-74647_-74646insGG	.	.	UTR5	TSHZ1	ENST00000322038.5:c.-74647_-74646insGG	.	.	.	.	.	.	.	.	.	.	.	.	.	.	.	.	.	.	.	.	349157	Aural_atresia,_congenital	MedGen:C1842937,OMIM:607842	criteria_provided,_single_submitter	Uncertain_significance	0.1733	0.1884	0.1659	0.1799	0.1355	0.1013	0.1641	0.1230	0.1530	0.0987	0.2073	0.1816
19	8580437	8580437	C	-	UTR3	ADAMTS10	NM_030957:c.*456delG;NM_001282352:c.*456delG	.	.	UTR3	ADAMTS10	ENST00000595838.5:c.*456delG;ENST00000270328.8:c.*456delG	.	.	.	.	.	.	.	.	.	.	.	.	.	.	.	.	.	.	.	.	349588	Weill-Marchesani_syndrome	MedGen:C0265313,Orphanet:ORPHA3449	criteria_provided,_single_submitter	Uncertain_significance	0.5425	0.5337	0.5499	0.5356	0.5672	0.5371	0.6174	0.5638	0.7643	0.6060	0.4882	0.5570
19	45548791	45548794	TTAT	-	UTR3	OPA3	NM_025136:c.*4723_*4720delATAA	.	.	UTR3	OPA3	ENST00000263275.4:c.*4723_*4720delATAA	.	.	.	.	.	.	.	.	.	.	.	.	.	.	.	.	.	.	.	.	349125	3-Methylglutaconic_aciduria_type_3|Optic_Atrophy,_Dominant	MedGen:C0574084,OMIM:258501,Orphanet:ORPHA67047,SNOMED_CT:297232009|MedGen:CN239213	criteria_provided,_single_submitter	Uncertain_significance	0.0634	0.0627	0.0651	0.0618	0.0772	0.0716	0.1025	0.0607	0.1313	0.0622	0.0414	0.0775
2	49920698	49920707	GTGTGTGTGT	-	UTR3	NRXN1	NM_001330078:c.*1246_*1237delACACACACAC;NM_001135659:c.*1246_*1237delACACACACAC;NM_001330085:c.*1246_*1237delACACACACAC;NM_001330084:c.*1246_*1237delACACACACAC;NM_001330083:c.*1246_*1237delACACACACAC;NM_138735:c.*1246_*1237delACACACACAC;NM_001330088:c.*1246_*1237delACACACACAC;NM_001330087:c.*1246_*1237delACACACACAC;NM_001330086:c.*1246_*1237delACACACACAC;NM_001320156:c.*1246_*1237delACACACACAC;NM…	.	.	UTR3	NRXN1	ENST00000625672.2:c.*1246_*1237delACACACACAC;ENST00000406316.6:c.*1246_*1237delACACACACAC;ENST00000636345.1:c.*1246_*1237delACACACACAC;ENST00000635519.1:c.*1580_*1571delACACACACAC;ENST00000412315.5:c.*1246_*1237delACACACACAC;ENST00000404971.5:c.*1246_*1237delACACACACAC	.	.	.	.	.	.	.	.	.	.	.	.	.	.	.	.	.	.	.	.	290302	Pitt-Hopkins-like_syndrome	MedGen:C4751168,Orphanet:ORPHA221150	criteria_provided,_single_submitter	Uncertain_significance	0.1973	0.1952	0.1993	0.1955	0.0843	0.2775	0.2739	0.2654	0.1962	0.2475	0.2407	0.1898
2	69323679	69323679	T	-	UTR3	GFPT1	NM_001244710:c.*2510delA;NM_002056:c.*2510delA	.	.	UTR3	GFPT1	ENST00000357308.8:c.*2510delA;ENST00000361060.5:c.*2510delA	.	.	.	.	.	.	.	.	.	.	.	.	.	.	.	.	.	.	.	.	290561	Congenital_Myasthenic_Syndrome,_Recessive	MedGen:CN239337	criteria_provided,_single_submitter	Uncertain_significance	0.6326	0.6445	0.6276	0.6371	0.7843	0.6679	0.5514	0.6286	0.4462	0.5490	0.5798	0.6174
2	69326244	69326244	A	-	intronic	GFPT1	.	.	.	intronic	GFPT1	.	.	.	.	.	0.5003	0.5725	0.4843	0.3357	0.5331	0.5252	0.4928	0.4503	0.4972	0.5693	0.4838	0.3350	0.5331	0.5248	0.4887	0.4505	290634	Congenital_Myasthenic_Syndrome,_Recessive	MedGen:CN239337	criteria_provided,_single_submitter	Uncertain_significance	0.6413	0.6361	0.6349	0.6472	0.7797	0.6881	0.5744	0.6439	0.3081	0.5612	0.5957	0.6267
2	108906264	108906264	G	A	intronic	EDAR	.	.	.	intronic	EDAR	.	.	.	0.674321	0.836	0.7950	0.3812	0.8959	0.9111	0.8885	0.8379	0.8062	0.7123	0.7948	0.3753	0.8973	0.9135	0.8885	0.8399	0.8012	0.7120	165613	not_provided	MedGen:CN517202	no_assertion_criteria_provided	Uncertain_significance	0.7119	0.7071	0.7191	0.7051	0.4022	0.7689	0.8345	0.8794	0.9217	0.8928	0.8336	0.7372
2	108910631	108910631	G	A	intronic	EDAR	.	.	.	intronic	EDAR	.	.	.	0.665535	0.83	.	.	.	.	.	.	.	.	.	.	.	.	.	.	.	.	165618	not_provided	MedGen:CN517202	no_assertion_criteria_provided	Uncertain_significance	0.6908	0.6906	0.6973	0.6847	0.3716	0.7639	0.8167	0.8718	0.9191	0.8783	0.8191	0.7146
2	108910917	108910917	A	G	intronic	EDAR	.	.	.	exonic	EDAR	.	nonsynonymous SNV	EDAR:ENST00000376651.1:exon7:c.T685C:p.F229L,EDAR:ENST00000409271.5:exon8:c.T685C:p.F229L	0.927516	0.9085	0.9190	0.9064	0.9521	0.9983	0.9096	0.9052	0.9144	0.9220	0.9208	0.9062	0.9530	0.9987	0.9096	0.9065	0.9099	0.9219	165616	not_provided	MedGen:CN517202	no_assertion_criteria_provided	Uncertain_significance	0.9105	0.9104	0.9116	0.9095	0.9067	0.7744	0.9363	0.9365	0.9978	0.9105	0.9033	0.9145
2	120992007	120992007	-	ACAC	UTR3	GLI2	NM_001371271:c.*1332_*1333insACAC;NM_005270:c.*1332_*1333insACAC	.	.	UTR3	GLI2	ENST00000452319.5:c.*1332_*1333insACAC;ENST00000361492.8:c.*1332_*1333insACAC	.	.	.	.	.	.	.	.	.	.	.	.	.	.	.	.	.	.	.	.	281756	Holoprosencephaly_sequence	Human_Phenotype_Ontology:HP:0001360,MedGen:C0079541,Orphanet:ORPHA2162,SNOMED_CT:30915001	criteria_provided,_single_submitter	Uncertain_significance	0.2112	0.2126	0.2076	0.2144	0.1102	0.1262	0.1878	0.2692	0.2033	0.2623	0.2699	0.2074
2	169127533	169127533	-	A	UTR3	LRP2	NM_004525:c.*1129_*1130insT	.	.	UTR3	LRP2	ENST00000263816.7:c.*1129_*1130insT	.	.	.	.	.	.	.	.	.	.	.	.	.	.	.	.	.	.	.	.	283413	Donnai_Barrow_syndrome	MedGen:C1857277,OMIM:222448,Orphanet:ORPHA2143	criteria_provided,_single_submitter	Uncertain_significance	0.1763	0.1666	0.1765	0.1762	0.3056	0.0788	0.1582	0.1308	0.2753	0.0932	0.1280	0.1588
2	169127752	169127752	-	TT	UTR3	LRP2	NM_004525:c.*910_*911insAA	.	.	UTR3	LRP2	ENST00000263816.7:c.*910_*911insAA	.	.	.	.	.	.	.	.	.	.	.	.	.	.	.	.	.	.	.	.	283416	Donnai_Barrow_syndrome	MedGen:C1857277,OMIM:222448,Orphanet:ORPHA2143	criteria_provided,_single_submitter	Uncertain_significance	0.0182	0.0192	0.0187	0.0178	0.0075	0.0635	0.0143	0.0101	0.0016	0.0321	0.0247	0.0110
2	177540032	177540033	TA	-	UTR3	AGPS	NM_003659:c.*1837_*1838delTA	.	.	UTR3	AGPS	ENST00000264167.8:c.*1837_*1838delTA	.	.	.	.	.	.	.	.	.	.	.	.	.	.	.	.	.	.	.	.	283059	Rhizomelic_chondrodysplasia_punctata	MedGen:C0282529,Orphanet:ORPHA177,SNOMED_CT:56692003	criteria_provided,_single_submitter	Uncertain_significance	0.0156	0.0180	0.0162	0.0150	0.0149	0.0090	0.0330	0.0081	0.0018	0.0098	0.0152	0.0195
2	178431784	178431784	C	T	ncRNA_intronic	CHROMR	.	.	.	ncRNA_intronic	AC009948.5	.	.	.	.	.	.	.	.	.	.	.	.	.	.	.	.	.	.	.	.	.	285621	Dystonia	Human_Phenotype_Ontology:HP:0001332,MedGen:C0013421	criteria_provided,_single_submitter	Uncertain_significance	0.2234	0.2265	0.2219	0.2248	0.1607	0.3217	0.2618	0.2667	0.2762	0.2034	0.2528	0.2448
2	178431939	178431939	T	C	ncRNA_intronic	CHROMR	.	.	.	ncRNA_intronic	AC009948.5	.	.	.	.	.	.	.	.	.	.	.	.	.	.	.	.	.	.	.	.	.	283886	Dystonia	Human_Phenotype_Ontology:HP:0001332,MedGen:C0013421	criteria_provided,_single_submitter	Uncertain_significance	0.2234	0.2264	0.2219	0.2248	0.1605	0.3229	0.2616	0.2672	0.2754	0.2033	0.2528	0.2441
2	178451163	178451163	G	C	UTR5	PRKRA	NM_001316362:c.-6685C>G;NM_003690:c.-133C>G	.	.	UTR5	PRKRA	ENST00000325748.8:c.-133C>G	.	.	.	.	.	.	.	.	.	.	.	.	.	.	.	.	.	.	.	.	285647	Dystonia	Human_Phenotype_Ontology:HP:0001332,MedGen:C0013421	criteria_provided,_single_submitter	Uncertain_significance	0.0835	0.1447	0.0816	0.0853	0.0539	0.1475	0.0943	0.1134	0.1019	0.0695	0.1020	0.0861
2	178535859	178535859	A	-	ncRNA_intronic	TTN-AS1	.	.	.	ncRNA_intronic	TTN-AS1	.	.	.	.	.	0.3039	0.2943	0.2856	0.2745	0.3470	0.3015	0.3364	0.3033	0.3003	0.2912	0.2866	0.2643	0.3470	0.2939	0.3451	0.3033	286102	Hypertrophic_cardiomyopathy|Distal_myopathy_Markesbery-Griggs_type|Myopathy,_myofibrillar,_9,_with_early_respiratory_failure|Myopathy,_early-onset,_with_fatal_cardiomyopathy|Dilated_Cardiomyopathy,_Dominant|Limb-Girdle_Muscular_Dystrophy,_Recessive	Human_Phenotype_Ontology:HP:0001639,MedGen:C0007194,Orphanet:ORPHA217569|MedGen:C1838244,OMIM:600334,Orphanet:ORPHA609|MedGen:C1863599,OMIM:603689,Orphanet:ORPHA178464|MedGen:C2673677,OMIM:611705,Orphanet:ORPHA289377|MedGen:CN239310|MedGen:CN239352	criteria_provided,_single_submitter	Uncertain_significance	0.0042	0.0055	0.0046	0.0038	0.0050	0	0.0069	0.0114	0.0027	0.0114	0.0020	0.0056
2	181537889	181537889	C	T	UTR3	CERKL;ITGA4	NM_001030312:c.*295G>A;NM_001030311:c.*295G>A;NM_001160277:c.*295G>A;NM_001030313:c.*295G>A;NM_201548:c.*295G>A;NM_000885:c.*2362C>T	.	.	UTR3	CERKL	ENST00000410087.7:c.*295G>A;ENST00000409440.7:c.*295G>A	.	.	0.00379393	0.0119	0.0058	0.0046	0	0	.	0.0166	0.0083	0.0020	0.0055	0.0051	0	0	.	0.0156	0.0085	0.0020	286036	Retinitis_Pigmentosa,_Recessive	MedGen:CN239466	criteria_provided,_single_submitter	Uncertain_significance	0.0114	0.0114	0.0111	0.0117	0.0029	0.0233	0.0108	0.0166	0	0.0077	0.0183	0.0107
2	189033479	189033479	-	T	UTR3	COL5A2	NM_000393:c.*590_*591insA	.	.	UTR3	COL5A2	ENST00000374866.7:c.*590_*591insA;ENST00000618828.1:c.*590_*591insA	.	.	.	.	.	.	.	.	.	.	.	.	.	.	.	.	.	.	.	.	284232	Ehlers-Danlos_syndrome,_type_7A	MedGen:C3508773	criteria_provided,_single_submitter	Uncertain_significance	0.0193	0.0207	0.0200	0.0188	0.0062	0.1090	0.0160	0.0334	0.0031	0.0424	0.0238	0.0223
2	202513676	202513676	T	-	intronic	BMPR2	.	.	.	intronic	BMPR2	.	.	.	0.096246	0.1173	0.1272	0.1098	0.1687	0.0036	0.1747	0.1333	0.1174	0.1284	0.1272	0.1095	0.1693	0.0040	0.1747	0.1325	0.1188	0.1286	539169	Pulmonary_arterial_hypertension_associated_with_congenital_heart_disease	MedGen:C3697119,Orphanet:ORPHA275803	criteria_provided,_single_submitter	Uncertain_significance	0.1271	0.1272	0.1291	0.1253	0.1127	0.0778	0.1366	0.0686	0.0032	0.1893	0.1355	0.0999
2	202563434	202563434	-	A	UTR3	BMPR2	NM_001204:c.*3488_*3489insA	.	.	UTR3	BMPR2	ENST00000374580.8:c.*3488_*3489insA;ENST00000374574.2:c.*3732_*3733insA	.	.	.	.	.	.	.	.	.	.	.	.	.	.	.	.	.	.	.	.	284832	Primary_pulmonary_hypertension	MedGen:C4552070,OMIM:178600,SNOMED_CT:26174007	criteria_provided,_single_submitter	Uncertain_significance	0.0123	0.0125	0.0126	0.0119	0.0050	0.0102	0.0151	0.0752	0.0033	0.0013	0.0144	0.0108
2	227312926	227312926	-	A	ncRNA_intronic	LOC654841	.	.	.	ncRNA_intronic	AC097662.2	.	.	.	.	.	.	.	.	.	.	.	.	.	.	.	.	.	.	.	.	.	288479	Alport_syndrome	MedGen:C1567741,Orphanet:ORPHA63	criteria_provided,_single_submitter	Uncertain_significance	0.0525	0.0519	0.0504	0.0544	0.0429	0.0135	0.0306	0.0772	0.0030	0.0381	0.0664	0.0397
2	230212396	230212396	C	T	exonic	SP110	.	synonymous SNV	SP110:NM_004509:exon5:c.G618A:p.A206A,SP110:NM_004510:exon5:c.G618A:p.A206A,SP110:NM_080424:exon5:c.G618A:p.A206A,SP110:NM_001185015:exon6:c.G636A:p.A212A	exonic	SP110	.	synonymous SNV	SP110:ENST00000258381.10:exon5:c.G618A:p.A206A,SP110:ENST00000258382.9:exon5:c.G618A:p.A206A,SP110:ENST00000358662.8:exon5:c.G618A:p.A206A,SP110:ENST00000392048.7:exon5:c.G618A:p.A206A,SP110:ENST00000540870.5:exon6:c.G636A:p.A212A	0.000199681	.	4.121e-05	9.614e-05	0	0.0001	0	1.499e-05	0	0.0001	4.711e-05	0.0001	0	0.0001	0	1.841e-05	0	0.0001	629534	Hepatic_venoocclusive_disease_with_immunodeficiency	MedGen:C1856128,OMIM:235550	criteria_provided,_single_submitter	Uncertain_significance	4.188e-05	4.186e-05	5.762e-05	2.709e-05	7.139e-05	0	0.0001	0	0	0	1.549e-05	0
2	232767103	232767103	A	G	UTR3	KCNJ13	NM_001172417:c.*1088T>C;NM_001172416:c.*1650T>C;NM_002242:c.*1088T>C	.	.	ncRNA_intronic	AC064852.4	.	.	.	.	.	.	.	.	.	.	.	.	.	.	.	.	.	.	.	.	.	285358	Leber_congenital_amaurosis	MeSH:D057130,MedGen:C0339527,Orphanet:ORPHA65,SNOMED_CT:193413001	criteria_provided,_single_submitter	Uncertain_significance	0.0001	0.0001	0.0001	0.0001	0	0	0	0.0009	0	0	0.0002	0
2	240875890	240875890	C	T	intronic	AGXT	.	.	.	intronic	AGXT	.	.	.	0.239816	0.4085	0.3268	0.1660	0.2286	0.1902	0.4556	0.3962	0.3589	0.2346	0.3221	0.1641	0.2279	0.1885	0.4556	0.3965	0.3643	0.2345	200550	Primary_hyperoxaluria,_type_I	MedGen:C0268164,OMIM:259900,Orphanet:ORPHA93598,SNOMED_CT:65520001	no_assertion_criteria_provided	Uncertain_significance	0.3096	0.3099	0.3102	0.3089	0.1691	0.2873	0.2669	0.3372	0.1951	0.4506	0.3952	0.3159
2	240875891	240875891	A	G	intronic	AGXT	.	.	.	intronic	AGXT	.	.	.	0.78135	0.7396	0.7258	0.9561	0.5578	0.7642	0.7467	0.7361	0.7332	0.6280	0.7211	0.9572	0.5556	0.7618	0.7467	0.7351	0.7191	0.6278	200551	Primary_hyperoxaluria,_type_I	MedGen:C0268164,OMIM:259900,Orphanet:ORPHA93598,SNOMED_CT:65520001	no_assertion_criteria_provided	Uncertain_significance	0.7890	0.7890	0.7859	0.7920	0.9465	0.6882	0.6646	0.7271	0.7607	0.7472	0.7343	0.7581
2	240876056	240876056	G	A	intronic	AGXT	.	.	.	intronic	AGXT	.	.	.	0.343251	0.5805	0.4822	0.1934	0.3321	0.3403	0.6405	0.5760	0.5107	0.3894	0.4777	0.1911	0.3304	0.3399	0.6405	0.5788	0.5155	0.3894	200569	Primary_hyperoxaluria,_type_I	MedGen:C0268164,OMIM:259900,Orphanet:ORPHA93598,SNOMED_CT:65520001	no_assertion_criteria_provided	Uncertain_significance	0.4307	0.4309	0.4314	0.4302	0.1945	0.5980	0.38	0.4091	0.3224	0.6457	0.5667	0.4480
20	6075049	6075049	-	T	UTR3	FERMT1	NM_017671:c.*2123_*2124insA	.	.	UTR3	FERMT1	ENST00000217289.8:c.*2123_*2124insA	.	.	.	.	.	.	.	.	.	.	.	.	.	.	.	.	.	.	.	.	351325	Kindler's_syndrome	MedGen:C0406557,OMIM:173650,Orphanet:ORPHA2908,SNOMED_CT:238835001,SNOMED_CT:238836000	criteria_provided,_single_submitter	Uncertain_significance	0.1691	0.1717	0.1716	0.1668	0.1016	0.1602	0.1927	0.1232	0.0090	0.2923	0.1974	0.1623
20	32808192	32808192	T	-	UTR3	DNMT3B	NM_001207056:c.*289delT;NM_006892:c.*289delT;NM_175849:c.*289delT;NM_001207055:c.*289delT;NM_175848:c.*289delT;NM_175850:c.*289delT	.	.	UTR3	DNMT3B	ENST00000328111.6:c.*289delT;ENST00000348286.6:c.*289delT;ENST00000353855.6:c.*289delT;ENST00000443239.7:c.*289delT;ENST00000201963.3:c.*289delT	.	.	.	.	.	.	.	.	.	.	.	.	.	.	.	.	.	.	.	.	345075	Immunodeficiency-centromeric_instability-facial_anomalies_syndrome_1	MedGen:C4551557,OMIM:242860	criteria_provided,_single_submitter	Uncertain_significance	0.0029	0.0044	0.0036	0.0022	0.0004	0	0.0015	0.0009	0.0003	0.0232	0.0024	0.0035
20	49035168	49035168	G	A	UTR3	ARFGEF2	NM_006420:c.*1969G>A	.	.	UTR3	ARFGEF2	ENST00000371917.4:c.*1969G>A	.	.	0.0103834	0.0249	.	.	.	.	.	.	.	.	.	.	.	.	.	.	.	.	335766	Periventricular_Heterotopia	MedGen:C2678104	criteria_provided,_single_submitter	Uncertain_significance	0.0184	0.0184	0.0172	0.0196	0.0058	0.0267	0.0333	0.0517	0.0003	0.0041	0.0251	0.0302
20	57566162	57566163	TG	-	UTR3	PCK1	NM_002591:c.*358_*359delTG	.	.	UTR3	PCK1	ENST00000319441.5:c.*358_*359delTG	.	.	.	.	.	.	.	.	.	.	.	.	.	.	.	.	.	.	.	.	335925	Phosphoenolpyruvate_carboxykinase_(GTP)_deficiency	MedGen:C0268194,Orphanet:ORPHA2880,SNOMED_CT:5335002	criteria_provided,_single_submitter	Uncertain_significance	0.1977	0.2002	0.1984	0.1970	0.2748	0.2129	0.1368	0.1875	0.1069	0.1930	0.1693	0.1796
21	45537880	45537880	T	C	exonic	SLC19A1	.	nonsynonymous SNV	SLC19A1:NM_001205206:exon2:c.A80G:p.H27R,SLC19A1:NM_001352511:exon2:c.A80G:p.H27R,SLC19A1:NM_001352512:exon2:c.A80G:p.H27R,SLC19A1:NM_194255:exon2:c.A80G:p.H27R	exonic	SLC19A1	.	nonsynonymous SNV	SLC19A1:ENST00000380010.8:exon2:c.A80G:p.H27R,SLC19A1:ENST00000567670.5:exon2:c.A80G:p.H27R	0.488618	0.5487	0.5770	0.4155	0.5903	0.5162	0.6026	0.5962	0.5727	0.6065	0.5783	0.4173	0.5905	0.5190	0.6026	0.5974	0.5961	0.6063	167450	Gastrointestinal_stroma_tumor	Human_Phenotype_Ontology:HP:0100723,MeSH:D046152,MedGen:C0238198,OMIM:606764,Orphanet:ORPHA44890	no_assertion_criteria_provided	Uncertain_significance	0.5160	0.5160	0.5180	0.5142	0.3921	0.6834	0.5689	0.6011	0.4648	0.5485	0.5719	0.5125
22	20888312	20888315	CACA	-	UTR3	SNAP29	NM_004782:c.*476_*479delCACA	.	.	UTR3	SNAP29	ENST00000215730.11:c.*476_*479delCACA	.	.	.	.	.	.	.	.	.	.	.	.	.	.	.	.	.	.	.	.	351163	Cerebral_dysgenesis,_neuropathy,_ichthyosis,_and_palmoplantar_keratoderma_syndrome	MedGen:C1836033,OMIM:609528,Orphanet:ORPHA66631	criteria_provided,_single_submitter	Uncertain_significance	0.2461	0.2183	0.2505	0.2422	0.1144	0.1911	0.1995	0.2072	0.1107	0.3501	0.3120	0.2284
22	32860914	32860915	TT	-	UTR3	TIMP3	NM_000362:c.*1537_*1538delTT	.	.	UTR3	TIMP3	ENST00000266085.6:c.*1537_*1538delTT	.	.	.	.	.	.	.	.	.	.	.	.	.	.	.	.	.	.	.	.	347557	Pseudoinflammatory_fundus_dystrophy	MedGen:C1849694,OMIM:264420	criteria_provided,_single_submitter	Uncertain_significance	0.2971	0.2925	0.2922	0.3016	0.3195	0.2635	0.2812	0.2941	0.0686	0.2693	0.3037	0.2986
22	41179533	41179533	-	A	UTR3	EP300	NM_001362843:c.*577_*578insA;NM_001429:c.*577_*578insA	.	.	ncRNA_intronic	EP300-AS1;RP1-85F18.6	.	.	.	.	.	.	.	.	.	.	.	.	.	.	.	.	.	.	.	.	.	338289	Rubinstein-Taybi_syndrome_1	MedGen:C4551859,OMIM:180849,Orphanet:ORPHA353277	criteria_provided,_single_submitter	Uncertain_significance	0.2701	0.2705	0.2785	0.2624	0.1797	0.4438	0.4440	0.3321	0.0707	0.3076	0.2876	0.2824
3	4847395	4847395	-	AA	UTR3	ITPR1	NM_002222:c.*1170_*1171insAA;NM_001099952:c.*1170_*1171insAA;NM_001168272:c.*1170_*1171insAA	.	.	ncRNA_intronic	AC018816.3	.	.	.	.	.	.	.	.	.	.	.	.	.	.	.	.	.	.	.	.	.	291860	Spinocerebellar_Ataxia,_Dominant	MedGen:CN227858,Orphanet:ORPHA99	criteria_provided,_single_submitter	Uncertain_significance	0.6354	0.6257	0.6268	0.6431	0.5519	0.7639	0.6223	0.6350	0.2438	0.6470	0.7144	0.6354
3	10043722	10043722	G	T	intronic	FANCD2	.	.	.	intronic	FANCD2	.	.	.	.	.	.	.	.	.	.	.	.	.	.	.	.	.	.	.	.	.	428108	not_specified	MedGen:CN169374	criteria_provided,_single_submitter	Uncertain_significance	0.0063	0.0372	0.0064	0.0062	0.0103	0.0088	0.0078	0.0017	0.0029	0.0050	0.0037	0.0043
3	10063978	10063978	T	-	intronic	FANCD2	.	.	.	intronic	FANCD2	.	.	.	.	.	.	.	.	.	.	.	.	.	.	.	.	.	.	.	.	.	207030	not_specified	MedGen:CN169374	criteria_provided,_single_submitter	Uncertain_significance	0.0012	0.0104	0.0017	0.0007	0.0006	0	0.0002	0	0.0004	0.0005	0.0010	0.0010
3	10152482	10152487	TTTTTT	-	UTR3	VHL	NM_000551:c.*2517_*2522delTTTTTT;NM_198156:c.*2517_*2522delTTTTTT;NM_001354723:c.*2713_*2718delTTTTTT	.	.	downstream	VHL	dist=262	.	.	.	.	.	.	.	.	.	.	.	.	.	.	.	.	.	.	.	.	291770	Von_Hippel-Lindau_syndrome	MedGen:C0019562,OMIM:193300,Orphanet:ORPHA892,SNOMED_CT:46659004	criteria_provided,_single_submitter	Uncertain_significance	0.3497	0.3523	0.3415	0.3561	0.2049	0.3791	0.3934	0.4277	0.4395	0.2277	0.4062	0.3915
3	24118973	24118973	-	TT	UTR3	THRB	NM_001128177:c.*3910_*3911insAA;NM_001252634:c.*3910_*3911insAA;NM_001128176:c.*3910_*3911insAA;NM_001354713:c.*3910_*3911insAA;NM_000461:c.*3910_*3911insAA;NM_001354712:c.*3910_*3911insAA;NM_001354715:c.*3910_*3911insAA;NM_001354714:c.*3910_*3911insAA;NM_001354709:c.*3910_*3911insAA;NM_001354710:c.*3910_*3911insAA;NM_001354711:c.*3910_*3911insAA;NM_001354708:c.*3910_*3911insAA	.	.	UTR3	THRB	ENST00000396671.6:c.*3910_*3911insAA;ENST00000356447.8:c.*3910_*3911insAA	.	.	.	.	.	.	.	.	.	.	.	.	.	.	.	.	.	.	.	.	294247	Thyroid_Hormone_Resistance	MedGen:CN118820	criteria_provided,_single_submitter	Uncertain_significance	0.0052	0.0120	0.0048	0.0055	0.0034	0.0030	0.0052	0.0051	0.0061	0.0010	0.0065	0.0076
3	48857132	48857132	-	A	UTR3	SLC25A20	NM_000387:c.*577_*578insT	.	.	UTR3	SLC25A20	ENST00000430379.5:c.*577_*578insT;ENST00000319017.4:c.*577_*578insT	.	.	.	.	.	.	.	.	.	.	.	.	.	.	.	.	.	.	.	.	295573	Carnitine_acylcarnitine_translocase_deficiency	MedGen:C0342791,OMIM:212138,Orphanet:ORPHA159,SNOMED_CT:238003000	criteria_provided,_single_submitter	Uncertain_significance	0.0006	0.0016	0.0007	0.0006	0.0008	0	0.0003	0.0003	0.0003	0.0015	0.0005	0
3	123614028	123614028	-	T	ncRNA_intronic	MYLK-AS1	.	.	.	ncRNA_intronic	MYLK-AS1	.	.	.	.	.	.	.	.	.	.	.	.	.	.	.	.	.	.	.	.	.	292099	Thoracic_aortic_aneurysm_and_aortic_dissection	MedGen:C4707243,Orphanet:ORPHA91387	criteria_provided,_single_submitter	Uncertain_significance	0.1081	0.1079	0.1049	0.1111	0.0862	0.0896	0.0829	0.1744	0.0355	0.0865	0.1298	0.1191
3	149141200	149141200	-	TTTT	intronic	HPS3	.	.	.	intronic	HPS3	.	.	.	.	.	0.1528	0.0855	0.1686	0.1749	0.2173	0.1539	0.1706	0.1422	0.1516	0.0830	0.1687	0.1738	0.2173	0.1511	0.1587	0.1421	289084	Hermansky-Pudlak_syndrome	MedGen:C0079504,Orphanet:ORPHA79430,SNOMED_CT:9311003	criteria_provided,_single_submitter	Uncertain_significance	0.1543	0.1566	0.1567	0.1521	0.1468	0.0835	0.1939	0.1591	0.1768	0.2198	0.1436	0.1560
3	184135269	184135269	C	T	upstream	EIF2B5	dist=89	.	.	UTR5	EIF2B5	ENST00000273783.7:c.-117C>T	.	.	0.000599042	0.003	.	.	.	.	.	.	.	.	.	.	.	.	.	.	.	.	293488	Leukoencephalopathy_with_vanishing_white_matter	MedGen:C1858991,OMIM:603896,Orphanet:ORPHA157713,Orphanet:ORPHA157716,Orphanet:ORPHA157719,Orphanet:ORPHA99854	criteria_provided,_single_submitter	Uncertain_significance	0.0017	0.0017	0.0016	0.0019	0.0004	0	0.0010	0	0	0.0010	0.0031	0.0014
3	184353275	184353275	G	C	exonic	CLCN2	.	nonsynonymous SNV	CLCN2:NM_001171088:exon16:c.C1871G:p.T624S,CLCN2:NM_001171087:exon17:c.C1952G:p.T651S,CLCN2:NM_001171089:exon17:c.C2003G:p.T668S,CLCN2:NM_004366:exon17:c.C2003G:p.T668S	exonic	CLCN2	.	nonsynonymous SNV	CLCN2:ENST00000434054.6:exon16:c.C1871G:p.T624S,CLCN2:ENST00000344937.11:exon17:c.C1952G:p.T651S,CLCN2:ENST00000457512.1:exon17:c.C2003G:p.T668S	0.461262	0.5586	0.4896	0.6838	0.3177	0.0995	0.4155	0.5496	0.4967	0.4787	0.4832	0.6863	0.3148	0.0966	0.4155	0.5495	0.4971	0.4785	214425	Leukoencephalopathy_with_ataxia	MedGen:C3810242,OMIM:615651,Orphanet:ORPHA363540	no_assertion_criteria_provided	Uncertain_significance	0.5539	0.5538	0.5402	0.5668	0.6817	0.4356	0.4341	0.4570	0.1006	0.4119	0.5528	0.5321
4	55372936	55372936	A	-	ncRNA_intronic	SRD5A3-AS1	.	.	.	ncRNA_intronic	SRD5A3-AS1	.	.	.	.	.	.	.	.	.	.	.	.	.	.	.	.	.	.	.	.	.	298718	Congenital_disorder_of_glycosylation	MedGen:C0282577,Orphanet:ORPHA137,SNOMED_CT:238049009	criteria_provided,_single_submitter	Uncertain_significance	0.6090	0.6049	0.6181	0.6005	0.5025	0.5990	0.6677	0.6374	0.6662	0.7185	0.6347	0.6091
4	99574904	99574904	G	A	UTR5	MTTP	NM_000253:c.-6G>A	.	.	UTR5	MTTP	ENST00000457717.5:c.-6G>A;ENST00000265517.9:c.-6G>A;ENST00000422897.6:c.-6G>A	.	.	0.00119808	0.006	0.0027	0.0004	0.0003	0	0.0115	0.0036	0	0.0001	0.0026	0.0004	0.0003	0	0.0115	0.0036	0	0.0001	296353	Abetalipoproteinaemia|not_provided	Human_Phenotype_Ontology:HP:0008181,MedGen:C0000744,OMIM:200100,Orphanet:ORPHA14,SNOMED_CT:190787008|MedGen:CN517202	criteria_provided,_multiple_submitters,_no_conflicts	Uncertain_significance	0.0027	0.0027	0.0033	0.0022	0.0004	0	0.0012	0.0021	0	0.0116	0.0034	0.0028
4	99591692	99591692	T	C	exonic	MTTP	.	synonymous SNV	MTTP:NM_001300785:exon6:c.T741C:p.Y247Y,MTTP:NM_000253:exon7:c.T660C:p.Y220Y	exonic	MTTP	.	synonymous SNV	MTTP:ENST00000265517.9:exon6:c.T660C:p.Y220Y,MTTP:ENST00000511045.5:exon6:c.T741C:p.Y247Y,MTTP:ENST00000457717.5:exon7:c.T660C:p.Y220Y	0.00978435	0.0209	0.0256	0.0052	0.0306	0	0.0154	0.0369	0.0364	0.0072	0.0246	0.0047	0.0304	0	0.0154	0.0367	0.0414	0.0073	300172	Abetalipoproteinaemia	Human_Phenotype_Ontology:HP:0008181,MedGen:C0000744,OMIM:200100,Orphanet:ORPHA14,SNOMED_CT:190787008	criteria_provided,_single_submitter	Uncertain_significance	0.0232	0.0232	0.0233	0.0230	0.0053	0.0633	0.0385	0.1569	0.0003	0.0134	0.0273	0.0325
4	145657422	145657422	A	T	UTR3	MMAA	NM_172250:c.*1988A>T	.	.	UTR3	MMAA	ENST00000281317.9:c.*1988A>T	.	.	0.000998403	0.004	.	.	.	.	.	.	.	.	.	.	.	.	.	.	.	.	297154	Methylmalonic_acidemia	Human_Phenotype_Ontology:HP:0002912,MeSH:C537358,MedGen:C0268583,SNOMED_CT:42393006	criteria_provided,_single_submitter	Uncertain_significance	0.0016	0.0016	0.0015	0.0016	0.0001	0	0.0032	0.0069	0	0	0.0022	0.0023
4	169612537	169612537	G	A	UTR5	NEK1	NM_001199398:c.-9907C>T;NM_001199399:c.-9907C>T;NM_001199397:c.-9907C>T;NM_012224:c.-9907C>T;NM_001199400:c.-9907C>T	.	.	UTR5	NEK1	ENST00000439128.6:c.-9907C>T;ENST00000511633.5:c.-9907C>T;ENST00000510533.5:c.-9907C>T;ENST00000507142.5:c.-9907C>T;ENST00000512193.5:c.-9907C>T	.	.	0.00559105	0.0159	.	.	.	.	.	.	.	.	.	.	.	.	.	.	.	.	292821	Short_Rib_Polydactyly_Syndrome	MedGen:C0036996,Orphanet:ORPHA1505	criteria_provided,_single_submitter	Uncertain_significance	0.0108	0.0108	0.0105	0.0110	0.0028	0.0289	0.0109	0.0096	0	0.0095	0.0168	0.0130
5	38476668	38476668	A	-	UTR3	LIFR	NM_002310:c.*4927delT;NM_001127671:c.*4927delT;NM_001364297:c.*4927delT;NM_001364298:c.*4927delT	.	.	UTR3	LIFR	ENST00000263409.8:c.*4927delT	.	.	.	.	.	.	.	.	.	.	.	.	.	.	.	.	.	.	.	.	297533	Stuve-Wiedemann_syndrome	MedGen:C0796176,OMIM:601559,Orphanet:ORPHA3206	criteria_provided,_single_submitter	Uncertain_significance	0.0171	0.0180	0.0175	0.0167	0.0482	0	0.0126	0.0034	0.0017	0.0033	0.0022	0.0198
5	53093481	53093481	-	GTATGTTTAGC	UTR3	ITGA2	NM_002203:c.*2882_*2883insGTATGTTTAGC	.	.	UTR3	ITGA2	ENST00000296585.9:c.*2882_*2883insGTATGTTTAGC	.	.	.	.	.	.	.	.	.	.	.	.	.	.	.	.	.	.	.	.	304488	Platelet-type_bleeding_disorder_9	MedGen:C3280114,OMIM:614200,Orphanet:ORPHA98886	criteria_provided,_single_submitter	Uncertain_significance	0.7479	0.7481	0.7462	0.7495	0.7900	0.7065	0.7589	0.7394	0.4251	0.7332	0.7377	0.75
5	58974630	58974630	-	A	UTR3	PDE4D	NM_001197219:c.*33_*34insT;NM_001197223:c.*33_*34insT;NM_001104631:c.*33_*34insT;NM_001364604:c.*33_*34insT;NM_001349242:c.*33_*34insT;NM_001197222:c.*33_*34insT;NM_001364599:c.*33_*34insT;NM_001197220:c.*33_*34insT;NM_001197221:c.*33_*34insT;NM_001349241:c.*33_*34insT;NM_001349243:c.*33_*34insT;NM_001165899:c.*33_*34insT;NM_001364603:c.*33_*34insT;NM_001197218:c.*33_*34insT;NM_006203:c.*33_*34in…	.	.	UTR3	PDE4D	ENST00000340635.10:c.*33_*34insT;ENST00000546160.5:c.*33_*34insT;ENST00000636120.1:c.*33_*34insT;ENST00000360047.9:c.*33_*34insT;ENST00000507116.5:c.*33_*34insT;ENST00000358923.10:c.*33_*34insT;ENST00000317118.12:c.*33_*34insT;ENST00000503258.5:c.*33_*34insT;ENST00000405755.6:c.*33_*34insT	.	.	.	.	0.0070	0.0062	0.0051	0.0037	0.0017	0.0069	0.0127	0.0176	0.0065	0.0056	0.0047	0.0030	0.0017	0.0062	0.0066	0.0176	304652	Acrodysostosis	MedGen:C0220659,Orphanet:ORPHA950,SNOMED_CT:66758006	criteria_provided,_single_submitter	Uncertain_significance	0.0031	0.0035	0.0029	0.0032	0.0014	0	0.0021	0.0022	0.0003	0.0019	0.0047	0.0025
5	80654344	80654344	-	TGGCGCGTCCCGCCCAGGT	intronic	DHFR	.	.	.	intronic	DHFR	.	.	.	.	.	.	.	.	.	.	.	.	.	.	.	.	.	.	.	.	.	167452	Gastrointestinal_stroma_tumor	Human_Phenotype_Ontology:HP:0100723,MeSH:D046152,MedGen:C0238198,OMIM:606764,Orphanet:ORPHA44890	no_assertion_criteria_provided	Uncertain_significance	0.5139	0.5140	0.5141	0.5138	0.4423	0.4511	0.4988	0.5710	0.3692	0.5185	0.5613	0.5255
5	126541967	126541967	-	AA	UTR3	ALDH7A1	NM_001182:c.*2997_*2998insTT;NM_001201377:c.*2997_*2998insTT;NM_001202404:c.*2997_*2998insTT	.	.	UTR3	ALDH7A1	ENST00000409134.7:c.*2997_*2998insTT	.	.	.	.	.	.	.	.	.	.	.	.	.	.	.	.	.	.	.	.	300576	Pyridoxine-dependent_epilepsy	MedGen:C1849508,OMIM:266100,Orphanet:ORPHA3006	criteria_provided,_single_submitter	Uncertain_significance	0.0029	0.0050	0.0028	0.0029	0.0046	0	0.0044	0.0003	0.0006	0.0034	0.0018	0.0014
5	137618890	137618891	TT	-	UTR3	KLHL3	NM_001257194:c.*3208_*3207delAA;NM_001257195:c.*3208_*3207delAA;NM_017415:c.*3208_*3207delAA	.	.	UTR3	KLHL3	ENST00000506491.5:c.*3208_*3207delAA;ENST00000508657.5:c.*3208_*3207delAA;ENST00000309755.8:c.*3208_*3207delAA	.	.	.	.	.	.	.	.	.	.	.	.	.	.	.	.	.	.	.	.	297207	Pseudohypoaldosteronism_type_1_autosomal_dominant	MedGen:C1449842,OMIM:177735,Orphanet:ORPHA171871	criteria_provided,_single_submitter	Uncertain_significance	0.6346	0.6343	0.6381	0.6314	0.5551	0.6603	0.6544	0.7250	0.4826	0.7056	0.6714	0.6382
5	137618894	137618894	T	A	UTR3	KLHL3	NM_001257194:c.*3204A>T;NM_001257195:c.*3204A>T;NM_017415:c.*3204A>T	.	.	UTR3	KLHL3	ENST00000506491.5:c.*3204A>T;ENST00000508657.5:c.*3204A>T;ENST00000309755.8:c.*3204A>T	.	.	.	.	.	.	.	.	.	.	.	.	.	.	.	.	.	.	.	.	297211	Pseudohypoaldosteronism_type_1_autosomal_dominant	MedGen:C1449842,OMIM:177735,Orphanet:ORPHA171871	criteria_provided,_single_submitter	Uncertain_significance	0.3527	0.3533	0.3504	0.3548	0.4048	0.3408	0.3415	0.2750	0.5178	0.2848	0.3288	0.3472
5	137621778	137621779	AC	-	UTR3	KLHL3	NM_001257194:c.*320_*319delGT;NM_001257195:c.*320_*319delGT;NM_017415:c.*320_*319delGT	.	.	UTR3	KLHL3	ENST00000506491.5:c.*320_*319delGT;ENST00000508657.5:c.*320_*319delGT;ENST00000309755.8:c.*320_*319delGT	.	.	.	.	.	.	.	.	.	.	.	.	.	.	.	.	.	.	.	.	295447	Pseudohypoaldosteronism_type_1_autosomal_dominant	MedGen:C1449842,OMIM:177735,Orphanet:ORPHA171871	criteria_provided,_single_submitter	Uncertain_significance	0.8337	0.8324	0.8303	0.8369	0.8006	0.9362	0.7856	0.8136	0.5644	0.8740	0.8790	0.8179
5	137735983	137735983	T	C	UTR5	KLHL3	NM_017415:c.-337A>G	.	.	UTR5	KLHL3	ENST00000309755.8:c.-337A>G	.	.	.	.	.	.	.	.	.	.	.	.	.	.	.	.	.	.	.	.	295469	Pseudohypoaldosteronism_type_1_autosomal_dominant	MedGen:C1449842,OMIM:177735,Orphanet:ORPHA171871	criteria_provided,_single_submitter	Uncertain_significance	0.0003	0.0003	0.0002	0.0004	2.377e-05	0	0	0	0	0	0.0006	0.0005
5	148987810	148987813	TGTG	-	UTR3	SH3TC2	NM_024577:c.*16901_*16898delCACA	.	.	intergenic	RP11-44B19.1;SH3TC2	dist=17157;dist=16140	.	.	.	.	.	.	.	.	.	.	.	.	.	.	.	.	.	.	.	.	297812	Mononeuropathy_of_the_Median_Nerve|Charcot-Marie-Tooth_disease_type_4	MedGen:C3150597|MedGen:C4082197,Orphanet:ORPHA64749,SNOMED_CT:715795005	criteria_provided,_single_submitter	Uncertain_significance	0.1573	0.1540	0.1536	0.1606	0.1354	0.1525	0.1460	0.1546	0.0685	0.1499	0.1780	0.1733
6	16327685	16327687	TGC	-	exonic	ATXN1	.	nonframeshift deletion	ATXN1:NM_001128164:exon7:c.624_626del:p.Q208del,ATXN1:NM_000332:exon8:c.624_626del:p.Q208del	exonic	ATXN1	.	nonframeshift deletion	ATXN1:ENST00000436367.5:exon7:c.624_626del:p.Q208del,ATXN1:ENST00000244769.8:exon8:c.624_626del:p.Q208del	.	.	.	.	.	.	.	.	.	.	.	.	.	.	.	.	.	.	207394	not_specified	MedGen:CN169374	criteria_provided,_single_submitter	Uncertain_significance	0.0653	0.0659	0.0696	0.0612	0.0562	0.1965	0.1219	0.0329	0.3711	0.0853	0.0397	0.0730
6	20660803	20660803	A	C	intronic	CDKAL1	.	.	.	intronic	CDKAL1	.	.	.	0.405351	0.3181	.	.	.	.	.	.	.	.	.	.	.	.	.	.	.	.	16025	Diabetes_mellitus_type_2	Human_Phenotype_Ontology:HP:0005978,MedGen:C0011860,OMIM:125853,Orphanet:ORPHA181376,SNOMED_CT:44054006	no_assertion_criteria_provided	Uncertain_significance	0.4012	0.4015	0.3996	0.4026	0.5828	0.3786	0.3224	0.3471	0.3846	0.3718	0.3152	0.3778
6	20679478	20679478	A	G	intronic	CDKAL1	.	.	.	intronic	CDKAL1	.	.	.	0.41274	0.2813	.	.	.	.	.	.	.	.	.	.	.	.	.	.	.	.	16026	Diabetes_mellitus_type_2	Human_Phenotype_Ontology:HP:0005978,MedGen:C0011860,OMIM:125853,Orphanet:ORPHA181376,SNOMED_CT:44054006	no_assertion_criteria_provided	Uncertain_significance	0.3744	0.3747	0.3755	0.3733	0.5610	0.3661	0.3086	0.3194	0.4818	0.3498	0.2742	0.3482
6	35823389	35823394	ACACAC	-	UTR3	LHFPL5	NM_182548:c.*424_*429delACACAC	.	.	UTR3	LHFPL5	ENST00000360215.2:c.*424_*429delACACAC	.	.	.	.	.	.	.	.	.	.	.	.	.	.	.	.	.	.	.	.	307274	Nonsyndromic_Hearing_Loss,_Recessive	MedGen:CN239439	criteria_provided,_single_submitter	Uncertain_significance	0.0304	0.0312	0.0295	0.0313	0.0910	0	0.0170	0.0217	0.0142	0.0022	0.0117	0.0207
6	42964123	42964123	G	A	UTR3	PEX6	NM_000287:c.*212C>T;NM_001316313:c.*212C>T	.	.	UTR3	PEX6	ENST00000304611.12:c.*212C>T	.	.	0.00998403	0.0219	.	.	.	.	.	.	.	.	.	.	.	.	.	.	.	.	300186	Peroxisome_biogenesis_disorder_1A_(Zellweger)	MedGen:C4721541,OMIM:214100,Orphanet:ORPHA912	criteria_provided,_single_submitter	Uncertain_significance	0.0230	0.0230	0.0220	0.0239	0.0055	0.0356	0.0159	0.0909	0.0013	0.0218	0.0337	0.0209
6	43039001	43039001	G	T	intronic	CUL7	.	.	.	intronic	CUL7	.	.	.	0.00579073	0.0209	0.0151	0.0026	0.0122	0.0001	0.0141	0.0222	0.0224	0.0041	0.0140	0.0027	0.0121	0.0001	0.0141	0.0212	0.0234	0.0041	307623	Three_M_syndrome	MedGen:CN073943,Orphanet:ORPHA2616	criteria_provided,_single_submitter	Uncertain_significance	0.0150	0.0150	0.0142	0.0157	0.0036	0.0111	0.0138	0.0355	0	0.0142	0.0231	0.0121
6	109732621	109732621	-	T	intronic	FIG4	.	.	.	intronic	FIG4	.	.	.	0.604433	0.6252	0.6129	0.7075	0.5748	0.6005	0.6980	0.6184	0.5975	0.5416	0.6090	0.7041	0.5731	0.6001	0.6980	0.6144	0.5915	0.5413	683117	Charcot-Marie-Tooth_disease	MedGen:C0007959,Orphanet:ORPHA166,SNOMED_CT:50548001	no_assertion_criteria_provided	Uncertain_significance	0.7993	0.7978	0.7955	0.8029	0.9064	0.7007	0.7620	0.7760	0.6945	0.7566	0.7578	0.7976
6	150399784	150399784	G	A	UTR3	IYD	NM_001164694:c.*1647G>A;NM_203395:c.*1547G>A;NM_001164695:c.*1734G>A;NM_001318495:c.*1547G>A	.	.	UTR3	IYD	ENST00000229447.9:c.*1647G>A;ENST00000344419.7:c.*1547G>A	.	.	0.0109824	0.0288	.	.	.	.	.	.	.	.	.	.	.	.	.	.	.	.	306246	Congenital_hypothyroidism	Human_Phenotype_Ontology:HP:0000851,MedGen:C0010308,Orphanet:ORPHA442,SNOMED_CT:190268003	criteria_provided,_single_submitter	Uncertain_significance	0.0205	0.0206	0.0198	0.0212	0.0060	0.0423	0.0155	0.0286	0.0029	0.0157	0.0327	0.0219
7	4790833	4790833	-	GCTGATGACCAC	exonic	AP5Z1	.	nonframeshift insertion	AP5Z1:NM_001364858:exon15:c.1631_1632insGCTGATGACCAC:p.L549_T550insMTTL,AP5Z1:NM_014855:exon16:c.2099_2100insGCTGATGACCAC:p.L705_T706insMTTL	exonic	AP5Z1	.	unknown	UNKNOWN	.	.	5.359e-05	0	0	0	0.0005	5.648e-05	0	0	6.085e-05	0	0	0	0.0005	6.796e-05	0	0	636194	Spastic_paraplegia_48,_autosomal_recessive	MedGen:C3150901,OMIM:613647	criteria_provided,_single_submitter	Uncertain_significance	6.282e-05	6.278e-05	5.761e-05	6.773e-05	0	0	0	0.0003	0	0	0.0001	0
7	30633897	30633897	A	-	UTR3	GARS	NM_001316772:c.*37delA;NM_002047:c.*37delA	.	.	UTR3	GARS	ENST00000389266.7:c.*37delA	.	.	.	.	0.4340	0.3441	0.4374	0.3782	0.4914	0.4724	0.4415	0.3535	0.4281	0.3395	0.4357	0.3741	0.4914	0.4689	0.4325	0.3537	311094	Peripheral_axonal_neuropathy|Charcot-Marie-Tooth_disease,_type_2|Distal_spinal_muscular_atrophy	Human_Phenotype_Ontology:HP:0003477,MedGen:C1263857|MedGen:C0270914,Orphanet:ORPHA64746|MedGen:C0393541,Orphanet:ORPHA53739,SNOMED_CT:230247001	criteria_provided,_single_submitter	Uncertain_significance	0.5842	0.5820	0.5797	0.5883	0.4024	0.775	0.5999	0.7203	0.4973	0.6350	0.6882	0.5811
7	96322038	96322038	-	CGG	UTR5	SLC25A13	NM_014251:c.-83_-82insCCG;NM_001160210:c.-83_-82insCCG	.	.	UTR5	SLC25A13	ENST00000265631.9:c.-83_-82insCCG;ENST00000416240.6:c.-83_-82insCCG	.	.	0.00139776	0.004	0.0032	0	0	0	0	0.0076	0.0085	0.0014	0.0033	0	0	0	0	0.0095	0.0094	0.0014	303705	Citrin_deficiency|Citrullinemia_type_I	MedGen:C1997910,Orphanet:ORPHA247582,SNOMED_CT:429735007|MedGen:C4721769,OMIM:215700,Orphanet:ORPHA247525	criteria_provided,_single_submitter	Uncertain_significance	0.0038	0.0038	0.0035	0.0041	0.0015	0.0011	0.0029	0.0102	0	0.0009	0.0060	0.0019
7	120857999	120857999	-	A	UTR5	TSPAN12	NM_012338:c.-1237_-1236insT	.	.	UTR5	TSPAN12	ENST00000222747.7:c.-1237_-1236insT	.	.	.	.	.	.	.	.	.	.	.	.	.	.	.	.	.	.	.	.	304933	Familial_exudative_vitreoretinopathy	MeSH:C580083,MedGen:C0339539,Orphanet:ORPHA891	criteria_provided,_single_submitter	Uncertain_significance	0.0864	0.0803	0.0917	0.0815	0.0704	0.0495	0.2072	0.0763	0.3599	0.0624	0.0547	0.1159
7	127610546	127610546	-	GT	UTR3	PAX4	NM_001366110:c.*517_*518insAC;NM_001366111:c.*305_*306insAC	.	.	UTR3	PAX4	ENST00000341640.6:c.*517_*518insAC;ENST00000639438.1:c.*517_*518insAC	.	.	.	.	.	.	.	.	.	.	.	.	.	.	.	.	.	.	.	.	309561	Maturity_onset_diabetes_mellitus_in_young	Human_Phenotype_Ontology:HP:0004904,MedGen:C0342276,OMIM:606391,Orphanet:ORPHA552,SNOMED_CT:28453007	criteria_provided,_single_submitter	Uncertain_significance	0.3579	0.3424	0.3532	0.3624	0.2196	0.4426	0.4306	0.4619	0.1858	0.3335	0.4302	0.3670
7	127611679	127611679	A	-	intronic	PAX4	.	.	.	intronic	PAX4	.	.	.	.	.	0.2506	0.1907	0.2823	0.2391	0.1142	0.2532	0.25	0.3115	0.2546	0.1947	0.2842	0.2368	0.1142	0.2595	0.2582	0.3123	301757	Maturity_onset_diabetes_mellitus_in_young	Human_Phenotype_Ontology:HP:0004904,MedGen:C0342276,OMIM:606391,Orphanet:ORPHA552,SNOMED_CT:28453007	criteria_provided,_single_submitter	Uncertain_significance	0.0030	0.0053	0.0029	0.0031	0.0068	0	0.0016	0.0006	0.0010	0.0042	0.0012	0.0015
7	130397507	130397507	T	-	UTR3	CEP41	NM_001257159:c.*1384delA;NM_001257158:c.*1384delA;NM_018718:c.*1384delA	.	.	UTR3	CEP41	ENST00000541543.5:c.*1384delA;ENST00000223208.9:c.*1384delA	.	.	.	.	.	.	.	.	.	.	.	.	.	.	.	.	.	.	.	.	309703	Joubert_syndrome	Human_Phenotype_Ontology:HP:0002335,MedGen:C0431399,Orphanet:ORPHA475,SNOMED_CT:253175003,SNOMED_CT:716997004	criteria_provided,_single_submitter	Uncertain_significance	0.0938	0.1087	0.0889	0.0978	0.0403	0.1100	0.0916	0.0916	0.1168	0.0425	0.1205	0.0926
7	140734797	140734797	-	A	intronic	BRAF	.	.	.	intronic	BRAF	.	.	.	.	.	0.8742	0.7482	0.9238	0.9181	0.8901	0.8737	0.8776	0.8631	0.8776	0.7462	0.9250	0.9262	0.8901	0.8786	0.8743	0.8628	302001	Noonan_syndrome|Noonan_syndrome_with_multiple_lentigines|Cardio-facio-cutaneous_syndrome	MeSH:D009634,MedGen:C0028326,Orphanet:ORPHA648,SNOMED_CT:205824006|MedGen:C0175704,Orphanet:ORPHA500|MedGen:C1275081,Orphanet:ORPHA1340,SNOMED_CT:403770008	criteria_provided,_single_submitter	Uncertain_significance	0.8114	0.7861	0.8139	0.8092	0.6778	0.7170	0.8821	0.8657	0.8678	0.8744	0.8557	0.8438
7	155461298	155461298	G	A	intronic	EN2	.	.	.	intronic	EN2	.	.	.	0.757388	0.7058	.	.	.	.	.	.	.	.	.	.	.	.	.	.	.	.	31670	Autism_10	MedGen:C1970242,OMIM:611016	no_assertion_criteria_provided	Uncertain_significance	0.7249	0.7249	0.7218	0.7277	0.7307	0.6693	0.7810	0.6965	0.9348	0.6725	0.7109	0.7444
7	155461450	155461450	T	C	intronic	EN2	.	.	.	intronic	EN2	.	.	.	0.758986	0.7058	.	.	.	.	.	.	.	.	.	.	.	.	.	.	.	.	31671	Autism_10	MedGen:C1970242,OMIM:611016	no_assertion_criteria_provided	Uncertain_significance	0.7253	0.7252	0.7224	0.7280	0.7310	0.6775	0.7814	0.6969	0.9349	0.6721	0.7114	0.7454
8	10610141	10610141	-	CTCTCTTCTT	exonic	RP1L1	.	frameshift insertion	RP1L1:NM_178857:exon4:c.3956_3957insAAGAAGAGAG:p.V1320Rfs*10	exonic	RP1L1	.	unknown	UNKNOWN	.	.	0.0188	0.0259	0.0078	0.0009	0.0047	0.0215	0.0216	0.0264	0.0160	0.0201	0.0065	0.0003	0.0047	0.0180	0.0157	0.0264	227316	Occult_macular_dystrophy	MedGen:C3150833,OMIM:613587,Orphanet:ORPHA247834	criteria_provided,_single_submitter	Uncertain_significance	0.0775	0.0838	0.0741	0.0808	0.1081	0.0403	0.0642	0.0966	0.0081	0.0276	0.0727	0.0803
8	19966123	19966123	-	A	UTR3	LPL	NM_000237:c.*813_*814insA	.	.	UTR3	LPL	ENST00000311322.8:c.*813_*814insA	.	.	.	.	.	.	.	.	.	.	.	.	.	.	.	.	.	.	.	.	313677	Hyperlipoproteinemia,_type_I	MedGen:C0023817,OMIM:238600,Orphanet:ORPHA309015,SNOMED_CT:238086005,SNOMED_CT:275598004	criteria_provided,_single_submitter	Uncertain_significance	0.0004	0.0016	0.0005	0.0004	0.0003	0	0.0007	0.0003	0	0.0013	0.0004	0.0010
8	27479266	27479267	AC	-	upstream	CHRNA2	dist=5	.	.	UTR5	CHRNA2	ENST00000407991.2:c.-8208_-8209delGT	.	.	.	.	.	.	.	.	.	.	.	.	.	.	.	.	.	.	.	.	308789	Nocturnal_frontal_lobe_epilepsy	MedGen:C4313718	criteria_provided,_single_submitter	Uncertain_significance	0.0023	0.0054	0.0021	0.0025	0.0055	0	0.0007	0.0013	0.0013	0.0007	0.0009	0.0010
8	27803549	27803549	-	AC	UTR3	ESCO2	NM_001017420:c.*111_*112insAC	.	.	UTR3	ESCO2	ENST00000305188.12:c.*111_*112insAC	.	.	.	.	.	.	.	.	.	.	.	.	.	.	.	.	.	.	.	.	313989	Roberts-SC_phocomelia_syndrome	MedGen:C0392475,OMIM:268300,OMIM:269000,Orphanet:ORPHA3103,SNOMED_CT:48718006	criteria_provided,_single_submitter	Uncertain_significance	0.4367	0.4369	0.4343	0.4390	0.4321	0.5089	0.5018	0.2898	0.6328	0.3762	0.4329	0.4379
8	41655129	41655129	-	GT	UTR3	ANK1	NM_001142446:c.*597_*598insAC;NM_020476:c.*597_*598insAC;NM_000037:c.*660_*661insAC;NM_020480:c.*597_*598insAC;NM_020478:c.*660_*661insAC;NM_020477:c.*597_*598insAC;NM_001142445:c.*597_*598insAC;NM_020475:c.*597_*598insAC	.	.	UTR3	ANK1	ENST00000289734.11:c.*660_*661insAC;ENST00000347528.8:c.*597_*598insAC	.	.	.	.	.	.	.	.	.	.	.	.	.	.	.	.	.	.	.	.	309074	Spherocytosis,_Dominant	MedGen:CN239455	criteria_provided,_single_submitter	Uncertain_significance	0.0433	0.0448	0.0425	0.0440	0.0712	0.0170	0.0385	0.0347	0.0007	0.0131	0.0346	0.0412
8	41655129	41655129	-	GTGT	UTR3	ANK1	NM_001142446:c.*597_*598insACAC;NM_020476:c.*597_*598insACAC;NM_000037:c.*660_*661insACAC;NM_020480:c.*597_*598insACAC;NM_020478:c.*660_*661insACAC;NM_020477:c.*597_*598insACAC;NM_001142445:c.*597_*598insACAC;NM_020475:c.*597_*598insACAC	.	.	UTR3	ANK1	ENST00000289734.11:c.*660_*661insACAC;ENST00000347528.8:c.*597_*598insACAC	.	.	.	.	.	.	.	.	.	.	.	.	.	.	.	.	.	.	.	.	314321	Spherocytosis,_Dominant	MedGen:CN239455	criteria_provided,_single_submitter	Uncertain_significance	0.4352	0.4357	0.4344	0.4359	0.4266	0.4260	0.4359	0.4536	0.3178	0.4493	0.4414	0.4174
8	54616109	54616109	G	A	UTR5	RP1	NM_006269:c.-4858G>A	.	.	UTR5	RP1	ENST00000220676.1:c.-4858G>A;ENST00000637698.1:c.-4858G>A	.	.	0.00299521	0.002	.	.	.	.	.	.	.	.	.	.	.	.	.	.	.	.	314704	Retinitis_Pigmentosa,_Dominant	MedGen:CN239354	criteria_provided,_single_submitter	Uncertain_significance	0.0011	0.0012	0.0011	0.0012	0.0001	0.0011	0.0014	0.0096	0	0	0.0011	0.0019
8	60777762	60777762	A	G	intronic	CHD7	.	.	.	intronic	CHD7	.	.	.	0.860623	0.7714	.	.	.	.	.	.	.	.	.	.	.	.	.	.	.	.	17069	Scoliosis,_idiopathic_3	MedGen:C1837461,OMIM:608765	no_assertion_criteria_provided	Uncertain_significance	0.7998	0.7997	0.8073	0.7929	0.8088	0.7278	0.8129	0.7632	0.9391	0.8341	0.7767	0.7916
8	115668718	115668723	AGAGAG	-	UTR5	TRPS1	NM_001282903:c.-45088_-45093delCTCTCT;NM_001330599:c.-48660_-48665delCTCTCT;NM_014112:c.-45081_-45086delCTCTCT	.	.	UTR5	TRPS1	ENST00000395715.7:c.-45081_-45086delCTCTCT;ENST00000519674.1:c.-48660_-48665delCTCTCT	.	.	.	.	.	.	.	.	.	.	.	.	.	.	.	.	.	.	.	.	312678	Trichorhinophalangeal_Syndrome	MedGen:C0265255,Orphanet:ORPHA324764	criteria_provided,_single_submitter	Uncertain_significance	0.6680	0.6652	0.6629	0.6728	0.5577	0.7229	0.6403	0.7884	0.6253	0.6573	0.7331	0.6840
8	139730529	139730529	C	T	UTR3	TRAPPC9	NM_031466:c.*532G>A;NM_001321646:c.*532G>A;NM_001160372:c.*532G>A	.	.	UTR3	TRAPPC9	ENST00000389328.8:c.*532G>A;ENST00000438773.2:c.*532G>A	.	.	0.00179712	0.006	.	.	.	.	.	.	.	.	.	.	.	.	.	.	.	.	304421	Intellectual_Disability,_Recessive	MedGen:CN239290	criteria_provided,_single_submitter	Uncertain_significance	0.0067	0.0067	0.0068	0.0065	0.0017	0.0189	0.0023	0.0033	0.0003	0.0133	0.0103	0.0084
9	3824933	3824933	A	T	UTR3	GLIS3	NM_001042413:c.*3339T>A;NM_152629:c.*3339T>A	.	.	UTR3	GLIS3	ENST00000324333.14:c.*3339T>A	.	.	.	.	.	.	.	.	.	.	.	.	.	.	.	.	.	.	.	.	319283	Diabetes_mellitus,_neonatal,_with_congenital_hypothyroidism	MedGen:C1857775,OMIM:610199,Orphanet:ORPHA79118	criteria_provided,_single_submitter	Uncertain_significance	0.0018	0.0017	0.0020	0.0017	0.0006	0.0039	0.0032	0.0015	0.0024	0.0011	0.0024	0.0037
9	3824934	3824934	A	T	UTR3	GLIS3	NM_001042413:c.*3338T>A;NM_152629:c.*3338T>A	.	.	UTR3	GLIS3	ENST00000324333.14:c.*3338T>A	.	.	.	.	.	.	.	.	.	.	.	.	.	.	.	.	.	.	.	.	318668	Diabetes_mellitus,_neonatal,_with_congenital_hypothyroidism	MedGen:C1857775,OMIM:610199,Orphanet:ORPHA79118	criteria_provided,_single_submitter	Uncertain_significance	0.1302	0.1236	0.1318	0.1287	0.0642	0.1367	0.1310	0.1635	0.1743	0.1985	0.1550	0.1311
9	3824936	3824936	T	-	UTR3	GLIS3	NM_001042413:c.*3336delA;NM_152629:c.*3336delA	.	.	UTR3	GLIS3	ENST00000324333.14:c.*3336delA	.	.	.	.	.	.	.	.	.	.	.	.	.	.	.	.	.	.	.	.	308368	Diabetes_mellitus,_neonatal,_with_congenital_hypothyroidism	MedGen:C1857775,OMIM:610199,Orphanet:ORPHA79118	criteria_provided,_single_submitter	Uncertain_significance	0.3778	0.3889	0.3739	0.3813	0.3286	0.4928	0.3635	0.4149	0.1310	0.3436	0.4296	0.3839
9	4299836	4299836	C	T	UTR5	GLIS3	NM_001042413:c.-13411G>A	.	.	ncRNA_intronic	RP11-358M14.2	.	.	.	0.000998403	0.004	.	.	.	.	.	.	.	.	.	.	.	.	.	.	.	.	312941	Diabetes_mellitus,_neonatal,_with_congenital_hypothyroidism	MedGen:C1857775,OMIM:610199,Orphanet:ORPHA79118	criteria_provided,_single_submitter	Uncertain_significance	0.0018	0.0018	0.0016	0.0019	0.0006	0	0.0005	0.0033	0	0.0008	0.0030	0.0005
9	34635601	34635601	T	C	UTR3	SIGMAR1	NM_001282206:c.*31A>G;NM_001282205:c.*17A>G;NM_147157:c.*31A>G;NM_001282207:c.*31A>G;NM_005866:c.*31A>G;NM_001282208:c.*246A>G;NM_001282209:c.*230A>G	.	.	UTR3	SIGMAR1	ENST00000378892.5:c.*31A>G;ENST00000277010.8:c.*31A>G;ENST00000477726.1:c.*31A>G	.	.	0.98742	1	0.9949	0.9598	0.9971	1	1	0.9996	1	0.9914	0.9947	0.9597	0.9973	1	1	0.9995	1	0.9914	204389	Amyotrophic_lateral_sclerosis_16,_juvenile	MedGen:C3280587,OMIM:614373	no_assertion_criteria_provided	Uncertain_significance	0.9875	0.9875	0.9876	0.9874	0.9614	1	0.9943	0.9976	1	1	0.9997	0.9912
9	37422884	37422884	G	-	intronic	GRHPR	.	.	.	intronic	GRHPR	.	.	.	0.119609	0.1948	0.1782	0.0879	0.2209	0.0486	0.2474	0.2277	0.2151	0.1429	0.1761	0.0928	0.2240	0.0506	0.2474	0.2295	0.2164	0.1431	200617	Primary_hyperoxaluria,_type_II	MedGen:C0268165,OMIM:260000,Orphanet:ORPHA93599,SNOMED_CT:40951006	no_assertion_criteria_provided	Uncertain_significance	0.1480	0.1481	0.1475	0.1485	0.0761	0.2539	0.1832	0.2532	0.0409	0.1561	0.1856	0.1597
9	37429664	37429664	A	G	intronic	GRHPR	.	.	.	intronic	GRHPR	.	.	.	0.852037	0.9205	0.8934	0.7512	0.8622	0.9202	0.8817	0.9112	0.9192	0.9222	0.8932	0.7516	0.8610	0.9188	0.8817	0.9121	0.9133	0.9224	200633	Primary_hyperoxaluria,_type_II	MedGen:C0268165,OMIM:260000,Orphanet:ORPHA93599,SNOMED_CT:40951006	no_assertion_criteria_provided	Uncertain_significance	0.8626	0.8625	0.8647	0.8606	0.7594	0.8844	0.8881	0.9085	0.9237	0.8764	0.9131	0.8770
9	126697838	126697842	TGTTT	-	UTR3	LMX1B	NM_002316:c.*1387_*1391delTGTTT;NM_001174147:c.*1387_*1391delTGTTT;NM_001174146:c.*1387_*1391delTGTTT	.	.	UTR3	LMX1B	ENST00000355497.9:c.*1387_*1391delTGTTT;ENST00000373474.8:c.*1387_*1391delTGTTT	.	.	.	.	.	.	.	.	.	.	.	.	.	.	.	.	.	.	.	.	306737	Nail-patella_syndrome	MedGen:C0027341,OMIM:161200,Orphanet:ORPHA2614,SNOMED_CT:22199006	criteria_provided,_single_submitter	Uncertain_significance	0.3580	0.3607	0.3551	0.3607	0.2885	0.5204	0.3557	0.4887	0.2505	0.3324	0.3968	0.4024
9	133555922	133555922	C	T	exonic	ADAMTSL2	.	synonymous SNV	ADAMTSL2:NM_001145320:exon11:c.C1641T:p.H547H,ADAMTSL2:NM_014694:exon11:c.C1641T:p.H547H	exonic	ADAMTSL2	.	synonymous SNV	ADAMTSL2:ENST00000354484.8:exon11:c.C1641T:p.H547H,ADAMTSL2:ENST00000393060.1:exon11:c.C1641T:p.H547H,ADAMTSL2:ENST00000393061.7:exon11:c.C1968T:p.H656H	.	.	.	.	.	.	.	.	.	.	.	.	.	.	.	.	.	.	317128	Geleophysic_dysplasia_1|Geleophysic_dysplasia	MedGen:C3278147,OMIM:231050|MedGen:C3489726,Orphanet:ORPHA2623	criteria_provided,_single_submitter	Uncertain_significance	0.1592	0.1594	0.1587	0.1597	0.1434	0.2411	0.1384	0.1955	0.0013	0.2215	0.1741	0.1488
9	133573863	133573863	G	A	exonic	ADAMTSL2	.	synonymous SNV	ADAMTSL2:NM_001145320:exon18:c.G2613A:p.V871V,ADAMTSL2:NM_014694:exon18:c.G2613A:p.V871V	exonic	ADAMTSL2	.	synonymous SNV	ADAMTSL2:ENST00000354484.8:exon18:c.G2613A:p.V871V,ADAMTSL2:ENST00000393060.1:exon18:c.G2613A:p.V871V,ADAMTSL2:ENST00000393061.7:exon18:c.G2940A:p.V980V	.	.	.	.	.	.	.	.	.	.	.	.	.	.	.	.	.	.	317138	Geleophysic_dysplasia_1|Geleophysic_dysplasia	MedGen:C3278147,OMIM:231050|MedGen:C3489726,Orphanet:ORPHA2623	criteria_provided,_single_submitter	Uncertain_significance	0.1265	0.1267	0.1273	0.1258	0.0920	0.0556	0.1096	0.1236	0.0045	0.2011	0.1522	0.1184
	644919	644919	-	AG	UTR3	SHOX	NM_000451:c.*283_*284insAG	.	.	UTR3	SHOX	ENST00000381578.6:c.*283_*284insAG;ENST00000554971.6:c.*283_*284insAG	.	.	0.122005	0.1859	.	.	.	.	.	.	.	.	.	.	.	.	.	.	.	.	260560	Short_stature,_idiopathic,_X-linked	MedGen:C1845118,OMIM:300582,Orphanet:ORPHA314795	no_assertion_criteria_provided	Uncertain_significance	0.1585	0.1587	0.1568	0.1601	0.0973	0.2133	0.2146	0.2638	0.0969	0.1429	0.1867	0.1710
	13714143	13714143	-	A	UTR3	TRAPPC2	NM_014563:c.*263_*264insT;NM_001128835:c.*263_*264insT;NM_001011658:c.*263_*264insT	.	.	UTR3	TRAPPC2	ENST00000359680.9:c.*263_*264insT;ENST00000380579.5:c.*263_*264insT	.	.	.	.	.	.	.	.	.	.	.	.	.	.	.	.	.	.	.	.	348515	Spondyloepiphyseal_dysplasia	Human_Phenotype_Ontology:HP:0002655,MedGen:C2745959,OMIM:183900,Orphanet:ORPHA94068	criteria_provided,_single_submitter	Uncertain_significance	0.3834	0.4036	0.3805	0.3838	0.2650	0.4820	0.2939	0.4592	0.3587	0.2869	0.4632	0.3841
	67545319	67545319	A	T	exonic	AR	.	nonsynonymous SNV	AR:NM_000044:exon1:c.A173T:p.Q58L,AR:NM_001348061:exon1:c.A173T:p.Q58L,AR:NM_001348063:exon1:c.A173T:p.Q58L,AR:NM_001348064:exon1:c.A173T:p.Q58L	exonic	AR	.	nonsynonymous SNV	AR:ENST00000504326.5:exon1:c.A173T:p.Q58L,AR:ENST00000612010.4:exon1:c.A173T:p.Q58L,AR:ENST00000613054.2:exon1:c.A173T:p.Q58L	.	.	0	0	0	0	0	0	0	0	0	0	0	0	0	0	0	0	390492	Malignant_tumor_of_prostate|Androgen_resistance_syndrome|Partial_androgen_insensitivity_syndrome|Bulbo-spinal_atrophy_X-linked|Hypospadias_1,_X-linked|not_specified	Human_Phenotype_Ontology:HP:0012125,MedGen:C0376358,OMIM:176807,SNOMED_CT:399068003|MedGen:C0039585,OMIM:300068,Orphanet:ORPHA754,SNOMED_CT:12313004|MedGen:C0268301,OMIM:312300,Orphanet:ORPHA90797,SNOMED_CT:58672003|MedGen:C1839259,OMIM:313200,Orphanet:ORPHA206701|MedGen:C2678098,OMIM:300633|MedGen:CN169374	criteria_provided,_multiple_submitters,_no_conflicts	Uncertain_significance	0.0004	0.0004	0.0002	0.0005	0.0003	0	0.0011	0	0	0	0.0003	0.0027
	71132767	71132767	-	CTCTTCTCTTCTCTTCTCTT	intronic	MED12	.	.	.	intronic	MED12	.	.	.	.	.	.	.	.	.	.	.	.	.	.	.	.	.	.	.	.	.	193946	not_provided	MedGen:CN517202	criteria_provided,_single_submitter	Uncertain_significance	0.0103	0.0136	0.0059	0.0115	0.0023	0.0017	0.0094	0.0241	0.0160	0.0337	0.0125	0.0064
	72580449	72580449	G	A	UTR3	PHKA1	NM_001172436:c.*553C>T;NM_001122670:c.*553C>T;NM_002637:c.*553C>T	.	.	UTR3	PHKA1	ENST00000373542.8:c.*553C>T;ENST00000373545.7:c.*553C>T;ENST00000339490.7:c.*553C>T;ENST00000541944.5:c.*553C>T	.	.	.	.	.	.	.	.	.	.	.	.	.	.	.	.	.	.	.	.	339534	Glycogen_phosphorylase_kinase_deficiency	MedGen:C0268147,Orphanet:ORPHA370,SNOMED_CT:235908005	criteria_provided,_single_submitter	Uncertain_significance	0.0011	0.0011	0.0009	0.0011	3.184e-05	0	0.0002	0	0	0.0005	0.0021	0
	80691991	80691991	-	A	intronic	BRWD3	.	.	.	intronic	BRWD3	.	.	.	.	.	0.0362	0.0431	0.0555	0.0222	0.0048	0.0301	0.0142	0.0506	0.0424	0.0483	0.0575	0.0214	0.0048	0.0393	0.0229	0.0510	339610	Non-syndromic_X-linked_intellectual_disability	MedGen:C3501611,Orphanet:ORPHA777	criteria_provided,_single_submitter	Uncertain_significance	0.0036	0.0044	0.0028	0.0039	0.0080	0	0.0023	0.0004	0.0005	0.0036	0.0016	0.0015
1	53247055	53247055	C	T	exonic	LRP8	.	nonsynonymous SNV	LRP8:NM_017522:exon16:c.G2066A:p.R689Q,LRP8:NM_033300:exon17:c.G2345A:p.R782Q,LRP8:NM_001018054:exon18:c.G2678A:p.R893Q,LRP8:NM_004631:exon19:c.G2855A:p.R952Q	exonic	LRP8	.	nonsynonymous SNV	LRP8:ENST00000354412.7:exon16:c.G2066A:p.R689Q,LRP8:ENST00000371454.6:exon18:c.G2678A:p.R893Q	0.144369	0.3956	0.2953	0.0705	0.1833	0.0299	0.4267	0.4032	0.28	0.1659	0.2877	0.0680	0.1816	0.0284	0.4267	0.4032	0.2971	0.1661	22035	Myocardial_infarction_1	MedGen:C1832662,OMIM:608446	no_assertion_criteria_provided	risk_factor	0.2798	0.2798	0.2789	0.2806	0.0745	0.4622	0.2582	0.2966	0.0320	0.4330	0.4080	0.2456
1	113872746	113872746	G	C	ncRNA_intronic	AP4B1-AS1	.	.	.	ncRNA_intronic	AP4B1-AS1	.	.	.	0.747005	0.7684	.	.	.	.	.	.	.	.	.	.	.	.	.	.	.	.	23949	Diabetes_mellitus,_insulin-dependent,_susceptibility_to	.	no_assertion_criteria_provided	risk_factor	0.8200	0.8198	0.8137	0.8260	0.9564	0.8744	0.7393	0.7987	0.3899	0.6920	0.7910	0.8009
1	182585422	182585422	C	T	exonic	RNASEL	.	nonsynonymous SNV	RNASEL:NM_021133:exon2:c.G1385A:p.R462Q	exonic	RNASEL	.	nonsynonymous SNV	RNASEL:ENST00000367559.7:exon2:c.G1385A:p.R462Q,RNASEL:ENST00000539397.1:exon2:c.G1385A:p.R462Q	0.230631	0.3708	0.3089	0.1225	0.1586	0.2291	0.3858	0.3701	0.3477	0.2935	0.3048	0.1197	0.1570	0.2281	0.3858	0.3703	0.3584	0.2931	28045	Prostate_cancer,_susceptibility_to	.	no_assertion_criteria_provided	risk_factor	0.2808	0.2808	0.2814	0.2802	0.1250	0.3541	0.2542	0.3005	0.2369	0.3843	0.3708	0.2811
1	203186754	203186754	G	C	upstream	CHI3L1	dist=50	.	.	upstream	CHI3L1	dist=5	.	.	0.785543	0.8191	.	.	.	.	.	.	.	.	.	.	.	.	.	.	.	.	23151	Asthma-related_traits,_susceptibility_to,_7	MedGen:C2677770,OMIM:611960	no_assertion_criteria_provided	risk_factor	0.7623	0.7622	0.7644	0.7604	0.6802	0.9144	0.8363	0.8672	0.8481	0.7401	0.7897	0.7747
10	17849701	17849701	G	A	exonic	MRC1	.	nonsynonymous SNV	MRC1:NM_002438:exon7:c.G1186A:p.G396S	exonic	MRC1	.	unknown	UNKNOWN	.	.	2.474e-05	0.0002	0	0	0	0	0	0	2.861e-05	0.0002	0	0	0	0	0	0	75617	Multibacillary_leprosy	MedGen:C1562585,SNOMED_CT:416257001	no_assertion_criteria_provided	risk_factor	0.3169	0.3169	0.3253	0.3089	0.1318	0.3781	0.4261	0.3613	0.4584	0.4721	0.3732	0.3377
10	49539493	49539493	G	C	UTR5	ERCC6	NM_001277059:c.-6529C>G	.	.	UTR5	ERCC6	ENST00000515869.1:c.-6529C>G	.	.	0.237819	0.3986	.	.	.	.	.	.	.	.	.	.	.	.	.	.	.	.	16748	LUNG_CANCER,_SUSCEPTIBILITY_TO|Age-related_macular_degeneration_5	.|MedGen:C3151063,OMIM:613761	no_assertion_criteria_provided	risk_factor	0.2967	0.2968	0.2956	0.2977	0.0820	0.5134	0.3091	0.3203	0.3230	0.3845	0.4154	0.2982
10	68882104	68882104	T	C	exonic	STOX1	.	nonsynonymous SNV	STOX1:NM_001130159:exon2:c.T457C:p.Y153H,STOX1:NM_001130160:exon2:c.T457C:p.Y153H,STOX1:NM_001130161:exon2:c.T457C:p.Y153H,STOX1:NM_152709:exon2:c.T457C:p.Y153H	exonic	STOX1	.	nonsynonymous SNV	STOX1:ENST00000399162.2:exon2:c.T457C:p.Y153H,STOX1:ENST00000399165.8:exon2:c.T457C:p.Y153H,STOX1:ENST00000399169.8:exon2:c.T457C:p.Y153H	0.61242	0.6412	0.6231	0.4036	0.5165	0.9041	0.6851	0.6365	0.64	0.6016	0.6222	0.4022	0.5144	0.9068	0.6851	0.6360	0.6464	0.6015	16758	Preeclampsia/eclampsia_4	MedGen:C1836255,OMIM:609404	no_assertion_criteria_provided	risk_factor	0.5722	0.5723	0.5778	0.5670	0.4084	0.5657	0.5655	0.6096	0.9034	0.6826	0.6427	0.5777
10	113047288	113047288	G	C	intronic	TCF7L2	.	.	.	intronic	TCF7L2	.	.	.	0.442891	0.4881	.	.	.	.	.	.	.	.	.	.	.	.	.	.	.	.	22454	Diabetes_mellitus_type_2	Human_Phenotype_Ontology:HP:0005978,MedGen:C0011860,OMIM:125853,Orphanet:ORPHA181376,SNOMED_CT:44054006	no_assertion_criteria_provided	risk_factor	0.5403	0.5402	0.5305	0.5494	0.7733	0.5267	0.4095	0.4446	0.0269	0.4295	0.4720	0.5196
10	113049143	113049143	G	T	intronic	TCF7L2	.	.	.	intronic	TCF7L2	.	.	.	0.213858	0.2922	.	.	.	.	.	.	.	.	.	.	.	.	.	.	.	.	22453	Diabetes_mellitus_type_2	Human_Phenotype_Ontology:HP:0005978,MedGen:C0011860,OMIM:125853,Orphanet:ORPHA181376,SNOMED_CT:44054006	no_assertion_criteria_provided	risk_factor	0.2700	0.2704	0.2627	0.2769	0.2983	0.3389	0.2595	0.3165	0.0061	0.1583	0.2817	0.2924
11	69648142	69648142	G	A	exonic	CCND1	.	synonymous SNV	CCND1:NM_053056:exon4:c.G723A:p.P241P	exonic	CCND1	.	synonymous SNV	CCND1:ENST00000227507.2:exon4:c.G723A:p.P241P	0.413538	0.497	0.4551	0.2187	0.3772	0.5695	0.4830	0.4702	0.4889	0.5245	0.4556	0.2138	0.3758	0.5680	0.4830	0.4715	0.4971	0.5240	28794	VON_HIPPEL-LINDAU_SYNDROME,_MODIFIER_OF|Colorectal_cancer,_susceptibility_to|Multiple_myeloma,_translocation_11,14_type	.|MedGen:C1858438|MedGen:CN186214	no_assertion_criteria_provided	risk_factor	0.3862	0.3863	0.3905	0.3822	0.2209	0.3944	0.4052	0.4474	0.5486	0.4713	0.4573	0.4122
11	73983709	73983709	C	T	upstream	UCP2	dist=865	.	.	upstream	UCP2	dist=402	.	.	0.408946	0.3648	.	.	.	.	.	.	.	.	.	.	.	.	.	.	.	.	22904	Body_mass_index_quantitative_trait_locus_4	MedGen:C1843898,OMIM:607447	no_assertion_criteria_provided	risk_factor	0.4019	0.4020	0.4021	0.4016	0.4524	0.2556	0.4286	0.3093	0.4143	0.3985	0.3737	0.3787
11	116789970	116789970	G	A	UTR3	APOA5	NM_001166598:c.*158C>T;NM_052968:c.*158C>T	.	.	UTR3	APOA5	ENST00000227665.8:c.*158C>T;ENST00000542499.5:c.*158C>T	.	.	0.874201	0.9085	.	.	.	.	.	.	.	.	.	.	.	.	.	.	.	.	132639	Hypertriglyceridemia,_susceptibility_to	.	no_assertion_criteria_provided	risk_factor	0.9332	0.9332	0.9299	0.9363	0.9836	0.8956	0.8875	0.9103	0.7783	0.9166	0.9295	0.9201
11	124660768	124660768	T	C	exonic	SIAE	.	nonsynonymous SNV	SIAE:NM_170601:exon3:c.A265G:p.M89V,SIAE:NM_001199922:exon5:c.A160G:p.M54V	exonic	SIAE	.	nonsynonymous SNV	SIAE:ENST00000263593.7:exon3:c.A265G:p.M89V,SIAE:ENST00000545756.5:exon4:c.A160G:p.M54V,SIAE:ENST00000618733.4:exon5:c.A160G:p.M54V	0.0177716	0.0517	0.0387	0.0095	0.0133	0.0016	0.0647	0.0538	0.0352	0.0233	0.0378	0.0087	0.0134	0.0015	0.0647	0.0539	0.0389	0.0234	16391	Autoimmune_disease_6	MedGen:C3150797,OMIM:613551	no_assertion_criteria_provided	risk_factor	0.0376	0.0376	0.0378	0.0373	0.0105	0.0022	0.0245	0.0268	0.0003	0.0612	0.0581	0.0311
12	10098846	10098846	C	G	exonic	CLEC1A	.	nonsynonymous SNV	CLEC1A:NM_001297748:exon1:c.G77C:p.G26A,CLEC1A:NM_001297749:exon1:c.G77C:p.G26A,CLEC1A:NM_016511:exon1:c.G77C:p.G26A	exonic	CLEC1A	.	nonsynonymous SNV	CLEC1A:ENST00000315330.8:exon1:c.G77C:p.G26A,CLEC1A:ENST00000420265.2:exon1:c.G77C:p.G26A,CLEC1A:ENST00000457018.6:exon1:c.G77C:p.G26A	0.670527	0.8728	0.7679	0.8948	0.4367	0.3488	0.8687	0.8828	0.8138	0.6254	0.7570	0.8941	0.4320	0.3537	0.8687	0.8832	0.8092	0.6258	581228	Aspergillosis,_susceptibility_to	MedGen:C3279774,OMIM:614079	no_assertion_criteria_provided	risk_factor	0.8476	0.8473	0.841	0.8537	0.8983	0.8396	0.6887	0.8753	0.3498	0.8732	0.8795	0.8211
14	103699416	103699416	G	A	exonic	XRCC3	.	nonsynonymous SNV	XRCC3:NM_001100118:exon7:c.C722T:p.T241M,XRCC3:NM_001100119:exon8:c.C722T:p.T241M,XRCC3:NM_001371229:exon8:c.C722T:p.T241M,XRCC3:NM_001371231:exon8:c.C722T:p.T241M,XRCC3:NM_001371232:exon8:c.C722T:p.T241M,XRCC3:NM_005432:exon8:c.C722T:p.T241M	exonic	XRCC3	.	nonsynonymous SNV	XRCC3:ENST00000554974.5:exon2:c.C107T:p.T36M,XRCC3:ENST00000553264.5:exon6:c.C722T:p.T241M,XRCC3:ENST00000352127.11:exon7:c.C722T:p.T241M,XRCC3:ENST00000554913.5:exon8:c.C722T:p.T241M	0.216853	0.3936	0.3075	0.2232	0.1645	0.0586	0.3179	0.3903	0.3349	0.2474	0.3007	0.2213	0.1627	0.0584	0.3179	0.3898	0.3323	0.2472	23983	Cutaneous_malignant_melanoma_6	MedGen:C3151417,OMIM:613972	no_assertion_criteria_provided	risk_factor	0.2991	0.2993	0.2932	0.3046	0.2103	0.4356	0.2606	0.4130	0.0601	0.2872	0.3739	0.3081
15	65201874	65201874	A	G	exonic	CILP	.	nonsynonymous SNV	CILP:NM_003613:exon8:c.T1184C:p.I395T	exonic	CILP	.	unknown	UNKNOWN	0.496605	0.6471	0.5682	0.6450	0.6006	0.1521	0.5857	0.6257	0.5857	0.4475	0.5634	0.6422	0.6013	0.1498	0.5857	0.6263	0.6062	0.4477	21351	Lumbar_disc_disease,_susceptibility_to	.	no_assertion_criteria_provided	risk_factor	0.6124	0.6125	0.6060	0.6184	0.6494	0.6322	0.5996	0.6032	0.1446	0.5836	0.6295	0.5867
16	3657746	3657746	G	A	exonic	DNASE1	.	nonsynonymous SNV	DNASE1:NM_005223:exon8:c.G731A:p.R244Q,DNASE1:NM_001351825:exon9:c.G731A:p.R244Q	exonic	DNASE1	.	nonsynonymous SNV	DNASE1:ENST00000246949.9:exon8:c.G731A:p.R244Q,DNASE1:ENST00000407479.5:exon9:c.G731A:p.R244Q	0.494209	0.3032	0.3712	0.7519	0.3546	0.4706	0.3103	0.2990	0.3551	0.4073	0.3742	0.7544	0.3551	0.4755	0.3103	0.2982	0.3439	0.4073	31891	Systemic_lupus_erythematosus,_susceptibility_to	.	no_assertion_criteria_provided	risk_factor	0.4427	0.4427	0.4402	0.4451	0.7402	0.3092	0.3529	0.2942	0.4384	0.3065	0.3023	0.4227
17	5582047	5582047	A	T	exonic	NLRP1	.	nonsynonymous SNV	NLRP1:NM_001033053:exon3:c.T464A:p.L155H,NLRP1:NM_014922:exon3:c.T464A:p.L155H,NLRP1:NM_033004:exon3:c.T464A:p.L155H,NLRP1:NM_033006:exon3:c.T464A:p.L155H,NLRP1:NM_033007:exon3:c.T464A:p.L155H	exonic	NLRP1	.	nonsynonymous SNV	NLRP1:ENST00000354411.7:exon3:c.T464A:p.L155H,NLRP1:ENST00000571451.6:exon3:c.T464A:p.L155H,NLRP1:ENST00000577119.5:exon3:c.T464A:p.L155H,NLRP1:ENST00000269280.8:exon4:c.T464A:p.L155H,NLRP1:ENST00000345221.7:exon4:c.T464A:p.L155H,NLRP1:ENST00000613500.4:exon4:c.T464A:p.L155H,NLRP1:ENST00000617618.4:exon4:c.T464A:p.L155H,NLRP1:ENST00000619223.4:exon4:c.T464A:p.L155H	0.192093	0.4443	0.3749	0.1012	0.4426	0.0350	0.4617	0.4721	0.3993	0.2344	0.3697	0.0983	0.4437	0.0347	0.4617	0.4738	0.4015	0.2342	19202	Vitiligo-associated_multiple_autoimmune_disease_susceptibility_1	MedGen:C1847835,OMIM:606579	no_assertion_criteria_provided	risk_factor	0.3302	0.3302	0.3316	0.3289	0.1034	0.5679	0.3987	0.4641	0.0243	0.4557	0.4531	0.3262
19	17203024	17203024	G	A	intronic	MYO9B	.	.	.	intronic	MYO9B	.	.	.	0.61262	0.3897	0.5195	0.6265	0.6737	0.7477	0.4847	0.4251	0.5282	0.6108	0.5404	0.6259	0.6788	0.7426	0.4847	0.4331	0.4730	0.6103	22560	Celiac_disease_4	MedGen:C1857847,OMIM:609753	no_assertion_criteria_provided	risk_factor	0.5010	0.5010	0.5043	0.4978	0.6211	0.3597	0.5916	0.3390	0.7827	0.4512	0.4026	0.5260
19	40718299	40718299	G	C	intronic	ITPKC	.	.	.	intronic	ITPKC	.	.	.	0.0858626	0.1233	0.1244	0.0338	0.1971	0.0711	0.1537	0.1280	0.1286	0.1256	0.1244	0.0333	0.1982	0.0728	0.1537	0.1259	0.1351	0.1256	19316	Kawasaki_disease,_susceptibility_to	.	no_assertion_criteria_provided	risk_factor	0.1012	0.1013	0.1027	0.0998	0.0332	0.0278	0.1448	0.1153	0.0611	0.1512	0.1291	0.1172
2	112836810	112836810	G	A	upstream	IL1B	dist=31	.	.	UTR5	IL1B	ENST00000263341.6:c.-581C>T	.	.	0.472444	0.6481	.	.	.	.	.	.	.	.	.	.	.	.	.	.	.	.	29710	Gastric_cancer_susceptibility_after_h._pylori_infection	.	no_assertion_criteria_provided	risk_factor	0.5561	0.5560	0.5507	0.5611	0.3983	0.7356	0.4985	0.6526	0.5318	0.5959	0.6655	0.5581
20	56386485	56386485	A	T	exonic	AURKA	.	nonsynonymous SNV	AURKA:NM_003600:exon3:c.T91A:p.F31I,AURKA:NM_198435:exon3:c.T91A:p.F31I,AURKA:NM_198437:exon3:c.T91A:p.F31I,AURKA:NM_001323303:exon4:c.T91A:p.F31I,AURKA:NM_001323304:exon4:c.T91A:p.F31I,AURKA:NM_198434:exon4:c.T91A:p.F31I,AURKA:NM_198436:exon4:c.T91A:p.F31I,AURKA:NM_001323305:exon5:c.T91A:p.F31I,AURKA:NM_198433:exon5:c.T91A:p.F31I	exonic	AURKA	.	nonsynonymous SNV	AURKA:ENST00000347343.6:exon3:c.T91A:p.F31I,AURKA:ENST00000395907.5:exon3:c.T91A:p.F31I,AURKA:ENST00000395913.7:exon3:c.T91A:p.F31I,AURKA:ENST00000395915.7:exon3:c.T91A:p.F31I,AURKA:ENST00000312783.10:exon4:c.T91A:p.F31I,AURKA:ENST00000371356.6:exon4:c.T91A:p.F31I,AURKA:ENST00000395911.5:exon4:c.T91A:p.F31I,AURKA:ENST00000395914.5:exon4:c.T91A:p.F31I	0.309704	0.2157	0.2735	0.1414	0.3597	0.6784	0.2705	0.2172	0.2941	0.3112	0.2784	0.1388	0.3607	0.6804	0.2705	0.2173	0.2997	0.3108	21681	Colon_cancer,_susceptibility_to	.	no_assertion_criteria_provided	risk_factor	0.2156	0.2158	0.2212	0.2104	0.1435	0.2071	0.2603	0.1542	0.6660	0.2779	0.2188	0.2300
21	33241945	33241945	T	C	exonic	IFNAR2	.	nonsynonymous SNV	IFNAR2:NM_000874:exon2:c.T23C:p.F8S,IFNAR2:NM_001289125:exon2:c.T23C:p.F8S,IFNAR2:NM_001289126:exon2:c.T23C:p.F8S,IFNAR2:NM_001289128:exon2:c.T23C:p.F8S,IFNAR2:NM_207584:exon2:c.T23C:p.F8S,IFNAR2:NM_207585:exon2:c.T23C:p.F8S	exonic	IFNAR2	.	nonsynonymous SNV	IFNAR2:ENST00000342101.7:exon2:c.T23C:p.F8S,IFNAR2:ENST00000342136.8:exon2:c.T23C:p.F8S,IFNAR2:ENST00000382264.7:exon2:c.T23C:p.F8S,IFNAR2:ENST00000404220.7:exon2:c.T23C:p.F8S	0.11861	0.0736	0.1054	0.0798	0.1663	0.1786	0.0956	0.0840	0.1148	0.1302	0.1068	0.0793	0.1665	0.1772	0.0956	0.0832	0.1138	0.1302	22327	Hepatitis_b_virus,_susceptibility_to	MedGen:C1864880,OMIM:610424	no_assertion_criteria_provided	wq	<É	<-(!)	0.0952	0.0850	0.0808	0.0489	0.1317	0.0789	0.1793	0.0930	0.0815	0.0789
5	132660272	132660272	A	G	exonic	IL13	.	nonsynonymous SNV	IL13:NM_002188:exon4:c.A431G:p.Q144R,IL13:NM_001354991:exon5:c.A236G:p.Q79R,IL13:NM_001354993:exon5:c.A236G:p.Q79R,IL13:NM_001354992:exon6:c.A236G:p.Q79R	exonic	IL13	.	nonsynonymous SNV	IL13:ENST00000304506.7:exon4:c.A431G:p.Q144R,IL13:ENST00000617259.2:exon4:c.A389G:p.Q130R	0.730032	0.7932	0.7336	0.8158	0.4420	0.6723	0.6196	0.7953	0.7434	0.7133	0.7280	0.8186	0.4386	0.6773	0.6196	0.7972	0.7378	0.7135	29712	Allergic_rhinitis,_susceptibility_to|Asthma,_susceptibility_to	.|MedGen:C1869116,OMIM:600807	no_assertion_criteria_provided	risk_factor	0.7722	0.7721	0.7604	0.7832	0.8172	0.8719	0.6720	0.7647	0.6710	0.6109	0.7968	0.7786
6	33080863	33080863	A	G	exonic	HLA-DPB1	.	nonsynonymous SNV	HLA-DPB1:NM_002121:exon2:c.A292G:p.K98E	exonic	HLA-DPB1	.	unknown	UNKNOWN	0.315495	0.2227	0.2525	0.2677	0.1698	0.3759	0.1611	0.2325	0.2596	0.3535	0.2530	0.2654	0.1682	0.3766	0.1611	0.2316	0.2485	0.3537	29943	Beryllium_disease,_chronic,_susceptibility_to	.	no_assertion_criteria_provided	risk_factor	0.2384	0.2386	0.2396	0.2373	0.2614	0.2033	0.2291	0.2718	0.3549	0.1664	0.2230	0.2830
6	43770613	43770613	C	G	UTR5	VEGFA	NM_001171626:c.-634C>G;NM_001171625:c.-634C>G;NM_001171624:c.-634C>G;NM_001171627:c.-634C>G;NM_001171630:c.-634C>G;NM_001171629:c.-634C>G;NM_001171628:c.-634C>G;NM_001317010:c.-634C>G;NM_001204384:c.-634C>G;NM_001171623:c.-634C>G;NM_001171622:c.-94C>G;NM_001025368:c.-94C>G;NM_001025369:c.-94C>G;NM_001025370:c.-94C>G;NM_001025366:c.-94C>G;NM_001025367:c.-94C>G;NM_001204385:c.-94C>G;NM_001033756:c.…	.	.	ncRNA_exonic	RP1-261G23.7	.	.	.	0.673922	0.6918	.	.	.	.	.	.	.	.	.	.	.	.	.	.	.	.	27262	Microvascular_complications_of_diabetes_1	MedGen:C2676832,OMIM:603933	no_assertion_criteria_provided	risk_factor	0.6837	0.6836	0.6881	0.6795	0.6754	0.8043	0.6571	0.5872	0.5937	0.7692	0.6879	0.6441
6	46705206	46705206	A	G	exonic	PLA2G7	.	nonsynonymous SNV	PLA2G7:NM_001168357:exon11:c.T1136C:p.V379A,PLA2G7:NM_005084:exon11:c.T1136C:p.V379A	exonic	PLA2G7	.	nonsynonymous SNV	PLA2G7:ENST00000274793.11:exon11:c.T1136C:p.V379A,PLA2G7:ENST00000537365.1:exon11:c.T1136C:p.V379A	0.810304	0.7565	0.8033	0.7403	0.8403	0.8777	0.7586	0.7923	0.7976	0.8409	0.8034	0.7371	0.8410	0.8751	0.7586	0.7908	0.7890	0.8407	22955	Asthma_and_atopy,_susceptibility_to|not_provided	.|MedGen:CN517202	no_assertion_criteria_provided	risk_factor	0.7883	0.7882	0.7879	0.7886	0.7564	0.6119	0.8208	0.7923	0.8728	0.7602	0.8016	0.7928
6	166160758	166160758	G	A	intronic	TBXT	.	.	.	intronic	T	.	.	.	0.797324	0.7167	.	.	.	.	.	.	.	.	.	.	.	.	.	.	.	.	23220	Neural_tube_defects,_susceptibility_to	.	no_assertion_criteria_provided	risk_factor	0.7653	0.7652	0.7613	0.7690	0.8489	0.6222	0.7274	0.7350	0.8956	0.6671	0.7324	0.7607
7	128949373	128949373	G	A	UTR3	IRF5	NM_001347928:c.*555G>A;NM_001242452:c.*555G>A;NM_001098629:c.*555G>A;NM_001098630:c.*555G>A;NM_032643:c.*555G>A;NM_001098627:c.*555G>A;NM_001364314:c.*555G>A	.	.	UTR3	IRF5	ENST00000489702.6:c.*555G>A;ENST00000402030.6:c.*555G>A;ENST00000249375.8:c.*555G>A;ENST00000473745.5:c.*555G>A	.	.	0.535942	0.6322	.	.	.	.	.	.	.	.	.	.	.	.	.	.	.	.	18436	Systemic_lupus_erythematosus_10	MedGen:C2677097,OMIM:612251	no_assertion_criteria_provided	risk_factor	0.5794	0.5794	0.5781	0.5807	0.5308	0.6344	0.5293	0.7199	0.4786	0.6195	0.6101	0.5888
7	146792514	146792514	A	T	intronic	CNTNAP2	.	.	.	intronic	CNTNAP2	.	.	.	0.505391	0.3807	.	.	.	.	.	.	.	.	.	.	.	.	.	.	.	.	20531	Autism_15	MedGen:C2677504,OMIM:612100	no_assertion_criteria_provided	risk_factor	0.4858	0.4860	0.4843	0.4871	0.7608	0.3029	0.3273	0.5545	0.4067	0.4566	0.3523	0.4777
7	147877298	147877298	A	G	intronic	CNTNAP2	.	.	.	intronic	CNTNAP2	.	.	.	0.588658	0.5119	.	.	.	.	.	.	.	.	.	.	.	.	.	.	.	.	20530	Autism_15	MedGen:C2677504,OMIM:612100	no_assertion_criteria_provided	risk_factor	0.5720	0.5720	0.5682	0.5756	0.6932	0.3586	0.5849	0.6108	0.5947	0.4830	0.5073	0.6016
8	132865378	132865378	A	G	intergenic	PHF20L1;TG	dist=16571;dist=1580	.	.	intergenic	PHF20L1;TG	dist=16571;dist=1583	.	.	0.592452	0.5616	.	.	.	.	.	.	.	.	.	.	.	.	.	.	.	.	38861	Autoimmune_thyroid_disease_3	MedGen:C1842444,OMIM:608175	no_assertion_criteria_provided	risk_factor	0.5788	0.5788	0.5743	0.5831	0.6256	0.5690	0.5600	0.4970	0.6592	0.5538	0.5614	0.5777
9	92474742	92474742	-	TCA	exonic	ASPN	.	nonframeshift insertion	ASPN:NM_001193335:exon3:c.152_153insTGA:p.D50_E51insD,ASPN:NM_017680:exon3:c.152_153insTGA:p.D50_E51insD	exonic	ASPN	.	nonframeshift insertion	ASPN:ENST00000375544.7:exon2:c.155_156insTGA:p.D51_E52insD	.	.	.	.	.	.	.	.	.	.	.	.	.	.	.	.	.	.	17566	Lumbar_disc_degeneration,_susceptibility_to|Osteoarthritis_susceptibility_3	MedGen:C2675551|MedGen:C2675609,OMIM:607850	no_assertion_criteria_provided	risk_factor	0.2773	0.2805	0.2708	0.2834	0.4766	0.5011	0.1736	0.2614	0.0323	0.1807	0.2041	0.2524
1	206773062	206773062	T	G	intronic	IL19	.	.	.	upstream	IL10	dist=568	.	.	0.565096	0.7604	.	.	.	.	.	.	.	.	.	.	.	.	.	.	.	.	31912	Human_immunodeficiency_virus_type_1,_susceptibility_to|Graft-versus-host_disease,_resistance_to	MedGen:C1836230,OMIM:609423|MedGen:C3280678	no_assertion_criteria_provided	protective,_risk_factor	0.6913	0.6912	0.6889	0.6936	0.5901	0.7065	0.6764	0.7471	0.3104	0.7777	0.7689	0.6640
5	170383792	170383792	C	T	exonic	KCNMB1	.	nonsynonymous SNV	KCNMB1:NM_004137:exon3:c.G193A:p.E65K	exonic	KCNMB1	.	nonsynonymous SNV	KCNMB1:ENST00000521859.1:exon3:c.G193A:p.E65K	0.0946486	0.0964	0.0960	0.0556	0.1537	0.0967	0.0707	0.1000	0.1038	0.0738	0.0953	0.0537	0.1537	0.0947	0.0707	0.0994	0.1109	0.0740	20980	Hypertension,_diastolic,_resistance_to	MedGen:C1837739,OMIM:608622	no_assertion_criteria_provided	protective	0.0868	0.0869	0.0866	0.0869	0.0561	0.0611	0.1327	0.1835	0.1015	0.0690	0.0949	0.1045
7	150992991	150992991	C	T	intronic	NOS3	.	.	.	intronic	NOS3	.	.	.	0.765575	0.5616	.	.	.	.	.	.	.	.	.	.	.	.	.	.	.	.	508751	Metabolic_syndrome,_susceptibility_to	MedGen:C2676079	criteria_provided,_single_submitter	protective	0.6997	0.6996	0.7021	0.6974	0.8406	0.7132	0.6835	0.6469	0.8864	0.6483	0.6100	0.6867
18	57571588	57571588	A	G	intronic	FECH	.	.	.	intronic	FECH	.	.	.	0.13738	0.0507	0.1073	0.0201	0.3755	0.3268	0.0951	0.0515	0.0881	0.0903	0.1135	0.0198	0.3797	0.3311	0.0951	0.0521	0.0879	0.0904	15601	Jaundice|Erythema|Protoporphyria,_erythropoietic,_1	Human_Phenotype_Ontology:HP:0000952,MedGen:C0022346|Human_Phenotype_Ontology:HP:0010783,MedGen:C0041834|MedGen:C4692546,OMIM:177000	criteria_provided,_multiple_submitters,_no_conflicts	Pathogenic/Likely_pathogenic	0.0628	0.0629	0.0688	0.0572	0.0196	0.0011	0.1797	0.0648	0.3199	0.0974	0.0464	0.0885
1	56940965	56940965	G	A	exonic	C8B	.	stopgain	C8B:NM_000066:exon9:c.C1282T:p.R428X,C8B:NM_001278543:exon10:c.C1126T:p.R376X,C8B:NM_001278544:exon10:c.C1096T:p.R366X	exonic	C8B	.	stopgain	C8B:ENST00000535057.5:exon10:c.C1096T:p.R366X,C8B:ENST00000543257.5:exon10:c.C1126T:p.R376X	0.00119808	0.003	0.0011	0.0002	0.0005	0	0.0003	0.0017	0.0022	0.0005	0.0009	0.0002	0.0004	0	0.0003	0.0013	0.0029	0.0005	32077	Complement_component_6_deficiency|Complement_component_8_deficiency_type_2|not_provided	MedGen:C2676232,OMIM:612446|MedGen:C3151080,OMIM:613789|MedGen:CN517202	criteria_provided,_multiple_submitters,_no_conflicts	Pathogenic	0.0012	0.0012	0.0011	0.0013	0.0004	0	0.0006	0.0003	0	0.0012	0.0020	0.0009
1	198807802	198807802	C	A	downstream	MIR181A1HG	dist=201	.	.	ncRNA_exonic	MIR181A1HG	.	.	.	0.477236	0.4354	.	.	.	.	.	.	.	.	.	.	.	.	.	.	.	.	417641	Acute_myeloid_leukemia_with_maturation	MedGen:C1879321,Orphanet:ORPHA98834	no_assertion_criteria_provided	Pathogenic	0.3850	0.3849	0.3935	0.3770	0.2987	0.2478	0.4859	0.4305	0.5582	0.4273	0.3935	0.4063
1	198826991	198826991	C	T	ncRNA_intronic	MIR181A1HG	.	.	.	ncRNA_intronic	MIR181A1HG	.	.	.	0.518371	0.5417	.	.	.	.	.	.	.	.	.	.	.	.	.	.	.	.	417642	Acute_myeloid_leukemia_with_maturation	MedGen:C1879321,Orphanet:ORPHA98834	no_assertion_criteria_provided	Pathogenic	0.4767	0.4767	0.4852	0.4688	0.3026	0.4233	0.5733	0.5731	0.5584	0.5916	0.5324	0.4958
1	198898549	198898549	G	T	ncRNA_intronic	MIR181A1HG	.	.	.	ncRNA_exonic	MIR181A1HG	.	.	.	0.795727	0.6431	.	.	.	.	.	.	.	.	.	.	.	.	.	.	.	.	417643	Acute_myeloid_leukemia_with_maturation	MedGen:C1879321,Orphanet:ORPHA98834	no_assertion_criteria_provided	Pathogenic	0.7225	0.7223	0.7263	0.7189	0.8184	0.5612	0.7494	0.7795	0.7847	0.6862	0.6499	0.7077
1	198898955	198898955	G	A	ncRNA_intronic	MIR181A1HG	.	.	.	ncRNA_exonic	MIR181A1HG	.	.	.	0.795527	0.6431	.	.	.	.	.	.	.	.	.	.	.	.	.	.	.	.	417644	Acute_myeloid_leukemia_with_maturation	MedGen:C1879321,Orphanet:ORPHA98834	no_assertion_criteria_provided	Pathogenic	0.7229	0.7228	0.7265	0.7194	0.8206	0.5622	0.7499	0.7797	0.7846	0.6834	0.6498	0.7094
1	198900385	198900385	T	C	ncRNA_intronic	MIR181A1HG	.	.	.	ncRNA_exonic	MIR181A1HG	.	.	.	0.820088	0.6441	.	.	.	.	.	.	.	.	.	.	.	.	.	.	.	.	417645	Acute_myeloid_leukemia_with_maturation	MedGen:C1879321,Orphanet:ORPHA98834	no_assertion_criteria_provided	Pathogenic	0.7426	0.7426	0.7457	0.7396	0.8774	0.5622	0.7564	0.7824	0.8174	0.6843	0.6525	0.7265
10	6485181	6485181	G	A	exonic	PRKCQ	.	nonsynonymous SNV	PRKCQ:NM_001282645:exon9:c.C614T:p.P205L,PRKCQ:NM_001323266:exon9:c.C614T:p.P205L,PRKCQ:NM_001242413:exon10:c.C989T:p.P330L,PRKCQ:NM_001282644:exon10:c.C881T:p.P294L,PRKCQ:NM_001323265:exon10:c.C989T:p.P330L,PRKCQ:NM_001323267:exon10:c.C881T:p.P294L,PRKCQ:NM_006257:exon10:c.C989T:p.P330L	exonic	PRKCQ	.	nonsynonymous SNV	PRKCQ:ENST00000539722.5:exon9:c.C614T:p.P205L,PRKCQ:ENST00000610727.1:exon9:c.C881T:p.P294L,PRKCQ:ENST00000263125.9:exon10:c.C989T:p.P330L,PRKCQ:ENST00000397176.6:exon10:c.C989T:p.P330L	0.365415	0.2316	0.3048	0.3608	0.3996	0.4143	0.1945	0.2448	0.2797	0.4334	0.3095	0.3612	0.3994	0.4154	0.1945	0.2439	0.2810	0.4336	578028	Inflammatory_bowel_disease_1	MedGen:C0678202,OMIM:266600	no_assertion_criteria_provided	Pathogenic	0.2985	0.2988	0.2988	0.2983	0.3648	0.2367	0.3473	0.2526	0.4269	0.1982	0.2520	0.3015
17	7674220	7674220	C	T	exonic	TP53	.	nonsynonymous SNV	TP53:NM_001126115:exon3:c.G347A:p.R116Q,TP53:NM_001126116:exon3:c.G347A:p.R116Q,TP53:NM_001126117:exon3:c.G347A:p.R116Q,TP53:NM_001276697:exon3:c.G266A:p.R89Q,TP53:NM_001276698:exon3:c.G266A:p.R89Q,TP53:NM_001276699:exon3:c.G266A:p.R89Q,TP53:NM_001126118:exon6:c.G626A:p.R209Q,TP53:NM_000546:exon7:c.G743A:p.R248Q,TP53:NM_001126112:exon7:c.G743A:p.R248Q,TP53:NM_001126113:exon7:c.G743A:p.R248Q,TP53:…	exonic	TP53	.	nonsynonymous SNV	TP53:ENST00000504290.5:exon3:c.G347A:p.R116Q,TP53:ENST00000504937.5:exon3:c.G347A:p.R116Q,TP53:ENST00000510385.5:exon3:c.G347A:p.R116Q,TP53:ENST00000610623.4:exon3:c.G266A:p.R89Q,TP53:ENST00000618944.4:exon3:c.G266A:p.R89Q,TP53:ENST00000619186.4:exon3:c.G266A:p.R89Q,TP53:ENST00000359597.8:exon6:c.G743A:p.R248Q,TP53:ENST00000413465.6:exon6:c.G743A:p.R248Q,TP53:ENST00000610292.4:exon6:c.G626A:p.R20…	.	.	5.768e-05	0	0	0.0002	0	7.493e-05	0	0	4.71e-05	0	0	0.0003	0	5.521e-05	0	0	27395	Li-Fraumeni_syndrome_1|Hepatocellular_carcinoma|Neoplasm|Lymphoma|Osteosarcoma|Medulloblastoma|Acute_myeloid_leukemia|Chronic_lymphocytic_leukemia|Pancreatic_adenocarcinoma|Squamous_cell_carcinoma_of_the_skin|Transitional_cell_carcinoma_of_the_bladder|Multiple_myeloma|Brainstem_glioma|Carcinoma_of_esophagus|Lung_adenocarcinoma|Small_cell_lung_cancer|Squamous_cell_lung_carcinoma|Neoplasm_of_brain|…	Gene:553989,MedGen:C1835398,OMIM:151623|Human_Phenotype_Ontology:HP:0001402,MedGen:C2239176,OMIM:114550,Orphanet:ORPHA88673,SNOMED_CT:187769009,SNOMED_CT:25370001|Human_Phenotype_Ontology:HP:0002664,MeSH:D009369,MedGen:C0027651,SNOMED_CT:108369006|Human_Phenotype_Ontology:HP:0002665,MeSH:D008223,MedGen:C0024299,Orphanet:ORPHA223735|Human_Phenotype_Ontology:HP:0002669,MeSH:D012516,MedGen:C0029463,…	reviewed_by_expert_panel	Pathogenic	2.097e-05	2.093e-05	2.885e-05	1.356e-05	2.384e-05	0	0	0	0	0	3.1e-05	0
5	1216785	1216785	G	A	intronic	SLC6A19	.	.	.	intronic	SLC6A19	.	.	.	0.21905	0.2256	0.2176	0.3279	0.2112	0.1414	0.2281	0.2320	0.2268	0.1302	0.2136	0.3305	0.2103	0.1398	0.2281	0.2289	0.2205	0.1299	17060	Hyperglycinuria|Iminoglycinuria,_digenic	Human_Phenotype_Ontology:HP:0003108,MedGen:C0543541,OMIM:138500|MedGen:C3148959	no_assertion_criteria_provided	Pathogenic	0.2495	0.2496	0.2460	0.2528	0.3144	0.1544	0.2024	0.2837	0.1439	0.2257	0.2314	0.2544
5	112839515	112839519	AAAAG	-	exonic	APC	.	frameshift deletion	APC:NM_001127511:exon14:c.3867_3871del:p.E1291Dfs*4,APC:NM_001354897:exon15:c.3951_3955del:p.E1319Dfs*4,APC:NM_001354899:exon15:c.3837_3841del:p.E1281Dfs*4,APC:NM_001354901:exon15:c.3744_3748del:p.E1250Dfs*4,APC:NM_001354902:exon15:c.3648_3652del:p.E1218Dfs*4,APC:NM_001354905:exon15:c.3441_3445del:p.E1149Dfs*4,APC:NM_000038:exon16:c.3921_3925del:p.E1309Dfs*4,APC:NM_001354895:exon16:c.3921_3925del…	exonic	APC	.	frameshift deletion	APC:ENST00000508376.6:exon17:c.3921_3925del:p.E1309Dfs*4	.	.	8.261e-06	9.756e-05	0	0	0	0	0	0	9.437e-06	0.0001	0	0	0	0	0	0	15855	Gastric_polyposis|Duodenal_polyposis|Adenomatous_colonic_polyposis|Intestinal_polyp|Hyperplastic_colonic_polyposis|Adenocarcinoma_of_the_colon|Carcinoma_of_colon|Gardner_syndrome|Hereditary_cancer-predisposing_syndrome|Familial_multiple_polyposis_syndrome|Malignant_Colorectal_Neoplasm|Adenomatous_polyposis_coli_with_congenital_cholesteatoma|Familial_adenomatous_polyposis_1|Familial_adenomatous_po…	Human_Phenotype_Ontology:HP:0004394,MedGen:C0236048,OMIM:175020,SNOMED_CT:87252009|Human_Phenotype_Ontology:HP:0004783,MedGen:C0578477|Human_Phenotype_Ontology:HP:0005227,MedGen:C1868071|Human_Phenotype_Ontology:HP:0005266,MedGen:C0021846|Human_Phenotype_Ontology:HP:0012183,MedGen:C4023010|Human_Phenotype_Ontology:HP:0040276,MedGen:C0338106|MedGen:C0009402,OMIM:114500,SNOMED_CT:269533000|MedGen:C…	criteria_provided,_multiple_submitters,_no_conflicts	Pathogenic	.	.	.	.	.	.	.	.	.	.	.	.
5	150848436	150848436	C	T	exonic	IRGM	.	synonymous SNV	IRGM:NM_001145805:exon2:c.C313T:p.L105L,IRGM:NM_001346557:exon2:c.C313T:p.L105L	exonic	IRGM	.	synonymous SNV	IRGM:ENST00000522154.1:exon2:c.C313T:p.L105L	0.303714	0.1054	0.1913	0.4407	0.1366	0.3631	0	0.1112	0.1789	0.1959	0.2038	0.4484	0.1293	0.3117	0	0.1332	0.1746	0.1958	39673	Inflammatory_bowel_disease_19	MedGen:C2677079,OMIM:612278	no_assertion_criteria_provided	Pathogenic	0.2077	0.2079	0.2058	0.2094	0.4401	0.0367	0.1535	0.1643	0.4393	0.0827	0.0815	0.2105
5	177093242	177093242	G	A	exonic	FGFR4	.	nonsynonymous SNV	FGFR4:NM_001354984:exon9:c.G1162A:p.G388R,FGFR4:NM_002011:exon9:c.G1162A:p.G388R,FGFR4:NM_213647:exon9:c.G1162A:p.G388R	exonic	FGFR4	.	nonsynonymous SNV	FGFR4:ENST00000502906.5:exon9:c.G1162A:p.G388R	0.299521	0.2942	0.3210	0.1323	0.4337	0.4495	0.3358	0.3029	0.3112	0.3580	0.3229	0.1320	0.4344	0.4478	0.3358	0.3011	0.2994	0.3577	31365	Cancer_progression_and_tumor_cell_motility	MedGen:C4016099	no_assertion_criteria_provided	Pathogenic	0.2632	0.2634	0.2676	0.2590	0.1336	0.2678	0.3327	0.3209	0.4628	0.3249	0.3051	0.2742
6	43520078	43520078	G	A	exonic	POLR1C	.	nonsynonymous SNV	POLR1C:NM_001318876:exon5:c.G395A:p.G132D,POLR1C:NM_001363658:exon5:c.G395A:p.G132D,POLR1C:NM_203290:exon5:c.G395A:p.G132D	exonic	POLR1C	.	nonsynonymous SNV	POLR1C:ENST00000304004.7:exon5:c.G395A:p.G132D,POLR1C:ENST00000372344.6:exon5:c.G395A:p.G132D	.	.	0.0004	0	0	0	0	0.0006	0	0	0.0002	0	0	0	0	0.0005	0	0	622979	Leukodystrophy,_hypomyelinating,_11	MedGen:C4225305,OMIM:616494	criteria_provided,_single_submitter	Pathogenic	0.0003	0.0003	0.0002	0.0003	4.758e-05	0	0	0.0012	0	0	0.0006	0
8	47931496	47931496	-	T	intronic	PRKDC	.	.	.	intronic	PRKDC	.	.	.	.	.	.	.	.	.	.	.	.	.	.	.	.	.	.	.	.	.	164078	Immunodeficiency_26_with_or_without_neurologic_abnormalities	MedGen:C4014833,OMIM:615966	no_assertion_criteria_provided	Pathogenic	0.0023	0.0044	0.0025	0.0021	0.0008	0	0.0024	0.0025	0.0003	0.0087	0.0022	0.0024
22	27799615	27799617	TGC	-	exonic	MN1	.	nonframeshift deletion	MN1:NM_002430:exon1:c.927_929del:p.Q309del	exonic	MN1	.	unknown	UNKNOWN	.	.	0.0305	0.0108	0.0092	0.0174	0	0.0212	0.0109	0.0514	0.0449	0.0191	0.0123	0.0214	0	0.0495	0.0208	0.0516	432388	Hepatoblastoma	Human_Phenotype_Ontology:HP:0002884,MedGen:C0206624,Orphanet:ORPHA449	no_assertion_criteria_provided	other	6.368e-05	0.0002	0.0001	2.745e-05	4.839e-05	0	0	0	0	0	0.0001	0
5	112738572	112738572	A	G	intronic	APC	.	.	.	intronic	APC	.	.	.	0.435903	0.4811	.	.	.	.	.	.	.	.	.	.	.	.	.	.	.	.	93633	Familial_colorectal_cancer	MedGen:CN029768	no_assertion_criteria_provided	other	0.3909	0.3909	0.3951	0.3869	0.1304	0.5100	0.5674	0.4852	0.6552	0.4088	0.4914	0.4359
5	112738659	112738659	C	T	intronic	APC	.	.	.	intronic	APC	.	.	.	0.601438	0.5278	.	.	.	.	.	.	.	.	.	.	.	.	.	.	.	.	93635	Familial_colorectal_cancer	MedGen:CN029768	no_assertion_criteria_provided	other	0.5254	0.5252	0.5275	0.5235	0.4617	0.5111	0.6260	0.5256	0.7844	0.4699	0.5349	0.5682
5	112777830	112777830	A	T	intronic	APC	.	.	.	intronic	APC	.	.	.	0.438099	0.4891	.	.	.	.	.	.	.	.	.	.	.	.	.	.	.	.	93815	Familial_colorectal_cancer	MedGen:CN029768	no_assertion_criteria_provided	other	0.3976	0.3976	0.4015	0.3939	0.1319	0.5111	0.5763	0.5172	0.6437	0.4131	0.5012	0.4456
5	112778063	112778063	T	C	intronic	APC	.	.	.	intronic	APC	.	.	.	0.748403	0.6252	.	.	.	.	.	.	.	.	.	.	.	.	.	.	.	.	93817	Familial_colorectal_cancer	MedGen:CN029768	no_assertion_criteria_provided	other	0.6583	0.6584	0.6573	0.6593	0.7037	0.625	0.7031	0.5929	0.8953	0.5326	0.6271	0.6842
5	112778075	112778075	G	A	intronic	APC	.	.	.	intronic	APC	.	.	.	0.436102	0.4821	.	.	.	.	.	.	.	.	.	.	.	.	.	.	.	.	93818	Familial_colorectal_cancer	MedGen:CN029768	no_assertion_criteria_provided	other	0.3910	0.3916	0.3945	0.3877	0.1303	0.5034	0.5679	0.4825	0.6452	0.4092	0.4922	0.4389
7	95324583	95324583	G	A	upstream	PON1	dist=51	.	.	UTR5	PON1	ENST00000222381.7:c.-108C>T	.	.	0.349042	0.4871	.	.	.	.	.	.	.	.	.	.	.	.	.	.	.	.	28776	Enzyme_activity_finding	MedGen:C1827841,SNOMED_CT:424017009	no_assertion_criteria_provided	other	0.3688	0.3693	0.3686	0.3690	0.1417	0.3211	0.4770	0.6118	0.4435	0.3465	0.4791	0.4058
1	40268618	40268618	A	C	intronic	ZMPSTE24	.	.	.	intronic	ZMPSTE24	.	.	.	0.00998403	0.0348	.	.	.	.	.	.	.	.	.	.	.	.	.	.	.	.	150205	not_provided	MedGen:CN517202	no_assertion_provided	not_provided	0.0222	0.0222	0.0221	0.0223	0.0061	0.0411	0.0077	0.0093	0.0003	0.0527	0.0331	0.0191
1	94010999	94010999	G	A	intronic	ABCA4	.	.	.	intronic	ABCA4	.	.	.	0.691494	0.7097	.	.	.	.	.	.	.	.	.	.	.	.	.	.	.	.	105278	not_provided	MedGen:CN517202	no_assertion_provided	not_provided	0.6611	0.6611	0.6691	0.6536	0.4982	0.6822	0.7510	0.7155	0.8166	0.7764	0.7106	0.6859
1	97382318	97382318	T	C	intronic	DPYD	.	.	.	intronic	DPYD	.	.	.	0.226637	0.1968	.	.	.	.	.	.	.	.	.	.	.	.	.	.	.	.	105963	not_provided	MedGen:CN517202	no_assertion_provided	not_provided	0.1894	0.1896	0.1898	0.1891	0.1649	0.1222	0.1679	0.2544	0.2455	0.1602	0.2004	0.1946
1	231694549	231694549	G	A	exonic	DISC1	.	nonsynonymous SNV	DISC1:NM_001012957:exon2:c.G791A:p.R264Q,DISC1:NM_001012958:exon2:c.G791A:p.R264Q,DISC1:NM_001012959:exon2:c.G791A:p.R264Q,DISC1:NM_001164537:exon2:c.G791A:p.R264Q,DISC1:NM_001164538:exon2:c.G791A:p.R264Q,DISC1:NM_001164539:exon2:c.G791A:p.R264Q,DISC1:NM_001164540:exon2:c.G791A:p.R264Q,DISC1:NM_001164541:exon2:c.G791A:p.R264Q,DISC1:NM_001164542:exon2:c.G791A:p.R264Q,DISC1:NM_001164544:exon2:c.G79…	exonic	DISC1	.	nonsynonymous SNV	DISC1:ENST00000317586.8:exon2:c.G791A:p.R264Q,DISC1:ENST00000366633.7:exon2:c.G791A:p.R264Q,DISC1:ENST00000366636.8:exon2:c.G791A:p.R264Q,DISC1:ENST00000535983.5:exon2:c.G791A:p.R264Q,DISC1:ENST00000537876.5:exon2:c.G791A:p.R264Q,DISC1:ENST00000539444.5:exon2:c.G791A:p.R264Q,DISC1:ENST00000602281.5:exon2:c.G791A:p.R264Q,DISC1:ENST00000620189.3:exon2:c.G791A:p.R264Q,DISC1:ENST00000622252.4:exon2:c…	0.232228	0.339	0.2923	0.1398	0.3757	0.2432	0.2972	0.3147	0.3009	0.2631	0.2913	0.1368	0.3755	0.2459	0.2972	0.3140	0.3035	0.2631	104239	not_provided	MedGen:CN517202	no_assertion_provided	not_provided	0.2581	0.2581	0.2552	0.2608	0.1403	0.1756	0.3143	0.2903	0.2442	0.2806	0.3188	0.3005
1	231818355	231818355	C	T	exonic	DISC1	.	nonsynonymous SNV	DISC1:NM_001164540:exon7:c.C1453T:p.L485F,DISC1:NM_001012957:exon9:c.C1819T:p.L607F,DISC1:NM_001012959:exon9:c.C1819T:p.L607F,DISC1:NM_001164538:exon9:c.C1819T:p.L607F,DISC1:NM_001164539:exon9:c.C1819T:p.L607F,DISC1:NM_001164541:exon9:c.C1819T:p.L607F,DISC1:NM_001164542:exon9:c.C1819T:p.L607F,DISC1:NM_001164544:exon9:c.C1819T:p.L607F,DISC1:NM_018662:exon9:c.C1819T:p.L607F,DISC1:NM_001164537:exon1…	exonic	DISC1	.	nonsynonymous SNV	DISC1:ENST00000620189.3:exon7:c.C1453T:p.L485F,DISC1:ENST00000366633.7:exon9:c.C1819T:p.L607F,DISC1:ENST00000366636.8:exon9:c.C1819T:p.L607F,DISC1:ENST00000535983.5:exon9:c.C1819T:p.L607F,DISC1:ENST00000602281.5:exon9:c.C1819T:p.L607F	0.0958466	0.1243	0.1156	0.1728	0.0501	0.0040	0.1581	0.1437	0.1079	0.0536	0.1126	0.1752	0.0494	0.0033	0.1581	0.1432	0.1182	0.0534	104248	not_provided	MedGen:CN517202	no_assertion_provided	not_provided	0.1427	0.1429	0.1397	0.1455	0.1794	0.2361	0.0809	0.1172	0.0045	0.1519	0.1423	0.1231
11	1016890	1016890	G	A	exonic	MUC6	.	nonsynonymous SNV	MUC6:NM_005961:exon31:c.C5911T:p.P1971S	exonic	MUC6	.	unknown	UNKNOWN	.	.	0.4330	0.4172	0.4313	0.4573	0.4333	0.4142	0.4323	0.4778	0.4290	0.4038	0.4304	0.4544	0.4333	0.4020	0.4307	0.4779	166572	not_provided	MedGen:CN517202	no_assertion_provided	not_provided	0.4776	0.4828	0.4771	0.4780	0.4849	0.4792	0.4664	0.4823	0.4794	0.4755	0.4740	0.4774
11	1922972	1922972	A	G	intronic	TNNT3	.	.	.	intronic	TNNT3	.	.	.	0.779752	0.8161	.	.	.	.	.	.	.	.	.	.	.	.	.	.	.	.	40528	not_provided	MedGen:CN517202	no_assertion_provided	not_provided	0.7362	0.7361	0.7404	0.7323	0.5555	0.8044	0.8357	0.8580	0.9252	0.7651	0.8025	0.7481
11	1923406	1923406	A	T	intronic	TNNT3	.	.	.	intronic	TNNT3	.	.	.	0.810503	0.8191	.	.	.	.	.	.	.	.	.	.	.	.	.	.	.	.	40529	not_provided	MedGen:CN517202	no_assertion_provided	not_provided	0.7637	0.7627	0.7667	0.7608	0.6391	0.8051	0.8490	0.8581	0.9279	0.7662	0.8050	0.7661
11	17276557	17276557	A	C	upstream	NUCB2	dist=157	.	.	upstream	NUCB2	dist=184	.	.	0.951078	0.9622	.	.	.	.	.	.	.	.	.	.	.	.	.	.	.	.	132616	not_provided	MedGen:CN517202	no_assertion_provided	not_provided	0.9511	0.9510	0.9532	0.9491	0.9365	0.9465	0.9715	0.9762	0.9962	0.9759	0.9495	0.9656
11	17276730	17276730	A	G	UTR5	NUCB2	NM_001352666:c.-18594A>G;NM_001352663:c.-14633A>G;NM_001352662:c.-14633A>G;NM_001352661:c.-14633A>G;NM_001352665:c.-18594A>G;NM_001330227:c.-18594A>G;NM_001352664:c.-18594A>G;NM_001352668:c.-18594A>G;NM_001352667:c.-18594A>G;NM_001352669:c.-18594A>G	.	.	upstream	NUCB2	dist=11	.	.	0.100839	0.1988	.	.	.	.	.	.	.	.	.	.	.	.	.	.	.	.	132619	not_provided	MedGen:CN517202	no_assertion_provided	not_provided	0.1347	0.1347	0.1324	0.1368	0.0627	0.1871	0.1478	0.1809	0.0170	0.1573	0.1780	0.1611
12	927124	927124	G	A	intronic	RAD52	.	.	.	intronic	RAD52	.	.	.	0.00179712	0.007	0.0039	0.0010	0.0054	0	0.0011	0.0054	0.0022	0.0016	0.0037	0.0010	0.0054	0	0.0011	0.0053	0.0014	0.0017	132569	not_provided	MedGen:CN517202	no_assertion_provided	not_provided	0.0039	0.0039	0.0033	0.0044	0.0014	0	0.0015	0.0003	0	0.0006	0.0072	0.0023
12	52288357	52288357	G	A	intronic	KRT81;KRT86	.	.	.	intronic	KRT81;KRT86	.	.	.	0.1873	0.2644	0.2405	0.1366	0.1588	0.1140	0.3344	0.2683	0.2588	0.2786	0.2398	0.1386	0.1581	0.1162	0.3344	0.2678	0.2723	0.2785	77442	not_provided	MedGen:CN517202	no_assertion_provided	not_provided	0.2241	0.2244	0.2263	0.2221	0.1344	0.4167	0.1911	0.1937	0.1135	0.3347	0.2743	0.2114
12	52302264	52302264	G	A	exonic	KRT86	.	synonymous SNV	KRT86:NM_001320198:exon3:c.G348A:p.R116R	exonic	KRT86	.	synonymous SNV	KRT86:ENST00000293525.5:exon1:c.G348A:p.R116R,KRT86:ENST00000423955.6:exon3:c.G348A:p.R116R	0.161741	0.1282	0.3176	0.2973	0.2317	0.25	0.3571	0.2986	0.4286	0.3611	0.3295	0.3145	0.2436	0.3214	0.3571	0.2625	0.625	0.3611	77446	not_provided	MedGen:CN517202	no_assertion_provided	not_provided	0.1329	0.1531	0.1290	0.1359	0.1503	0.2253	0.1115	0.0665	0.0649	0.1111	0.1347	0.1453
12	102844239	102844239	C	T	intronic	PAH	.	.	.	intronic	PAH	.	.	.	0.330471	0.2624	.	.	.	.	.	.	.	.	.	.	.	.	.	.	.	.	108243	not_provided	MedGen:CN517202	no_assertion_provided	not_provided	0.2208	0.2209	0.2251	0.2167	0.1092	0.2644	0.1997	0.2881	0.7522	0.2994	0.2474	0.2365
12	120999418	120999418	T	C	intronic	HNF1A	.	.	.	exonic	HNF1A	.	nonsynonymous SNV	HNF1A:ENST00000541395.5:exon8:c.T1652C:p.L551S	0.776957	0.834	0.8145	0.5801	0.9284	0.8754	0.7988	0.8192	0.8144	0.8375	0.8168	0.5744	0.9292	0.8771	0.7988	0.8213	0.8170	0.8372	139244	not_specified	MedGen:CN169374	no_assertion_provided	not_provided	0.7535	0.7533	0.7573	0.7498	0.5890	0.7722	0.8783	0.8745	0.8647	0.8108	0.8072	0.8005
13	28050157	28050157	G	A	exonic	FLT3	.	nonsynonymous SNV	FLT3:NM_004119:exon6:c.C680T:p.T227M	exonic	FLT3	.	nonsynonymous SNV	FLT3:ENST00000241453.11:exon6:c.C680T:p.T227M	0.558706	0.5805	0.5988	0.3338	0.6219	0.7669	0.5893	0.6048	0.6090	0.6402	0.6007	0.3310	0.6235	0.7683	0.5893	0.6062	0.5994	0.6401	138186	not_specified	MedGen:CN169374	no_assertion_provided	not_provided	0.5251	0.5249	0.5279	0.5225	0.3436	0.5590	0.5521	0.5888	0.7641	0.5963	0.6039	0.5284
13	102875580	102875580	G	C	exonic	BIVM-ERCC5;ERCC5	.	nonsynonymous SNV	ERCC5:NM_000123:exon15:c.G3238C:p.G1080R,BIVM-ERCC5:NM_001204425:exon23:c.G4600C:p.G1534R	exonic	BIVM-ERCC5;ERCC5	.	nonsynonymous SNV	BIVM-ERCC5:ENST00000602836.2:exon23:c.G4600C:p.G1534R,BIVM-ERCC5:ENST00000639132.1:exon24:c.G3913C:p.G1305R,BIVM-ERCC5:ENST00000639435.1:exon25:c.G4600C:p.G1534R	0.997204	1	0.9993	0.9940	0.9995	1	1	1.0000	1	0.9992	0.9993	0.9939	0.9995	1	1	1.0000	1	0.9991	137912	not_specified	MedGen:CN169374	no_assertion_provided	not_provided	0.9979	0.9979	0.9978	0.9980	0.9933	1	0.9993	1	1	1	0.9999	0.9977
14	81108661	81108661	C	A	exonic	TSHR	.	nonsynonymous SNV	TSHR:NM_001018036:exon9:c.C742A:p.R248S,TSHR:NM_001142626:exon9:c.C805A:p.R269S	exonic	TSHR	.	nonsynonymous SNV	TSHR:ENST00000342443.10:exon9:c.C742A:p.R248S,TSHR:ENST00000554435.1:exon9:c.C805A:p.R269S	0.610224	0.671	0.6465	0.6265	0.6673	0.3403	0.6720	0.6584	0.6718	0.7452	0.6464	0.6248	0.6681	0.3384	0.6720	0.6568	0.6830	0.7447	139142	not_specified	MedGen:CN169374	no_assertion_provided	not_provided	0.6361	0.6360	0.6345	0.6377	0.6199	0.4332	0.6229	0.7491	0.3279	0.6692	0.6507	0.6567
17	41525223	41525223	A	G	exonic	KRT19	.	synonymous SNV	KRT19:NM_002276:exon2:c.T471C:p.N157N	exonic	KRT19	.	synonymous SNV	KRT19:ENST00000361566.7:exon2:c.T471C:p.N157N	0.731829	0.6471	0.6857	0.5847	0.7855	0.9192	0.6370	0.6401	0.6784	0.7616	0.6919	0.5859	0.7871	0.9219	0.6370	0.6425	0.6729	0.7616	77437	not_provided	MedGen:CN517202	no_assertion_provided	not_provided	0.6413	0.6412	0.6467	0.6362	0.5879	0.6931	0.7515	0.6720	0.9137	0.6306	0.6322	0.6530
17	41528069	41528069	G	C	exonic	KRT19	.	nonsynonymous SNV	KRT19:NM_002276:exon1:c.C179G:p.A60G	exonic	KRT19	.	nonsynonymous SNV	KRT19:ENST00000361566.7:exon1:c.C179G:p.A60G	0.748003	0.6471	0.6944	0.6389	0.7889	0.9215	0.6362	0.6426	0.6813	0.7616	0.7000	0.6391	0.7908	0.9239	0.6362	0.6445	0.6697	0.7617	77436	not_provided	MedGen:CN517202	no_assertion_provided	not_provided	0.6585	0.6584	0.6636	0.6537	0.6446	0.6922	0.7571	0.6719	0.9157	0.6302	0.6319	0.6642
17	41528158	41528158	G	A	exonic	KRT19	.	synonymous SNV	KRT19:NM_002276:exon1:c.C90T:p.A30A	exonic	KRT19	.	synonymous SNV	KRT19:ENST00000361566.7:exon1:c.C90T:p.A30A	0.684105	0.6402	0.6890	0.4751	0.7910	0.9197	0.6529	0.6455	0.6823	0.7659	0.6937	0.4726	0.7920	0.9210	0.6529	0.6463	0.674	0.7659	77441	not_provided	MedGen:CN517202	no_assertion_provided	not_provided	0.5949	0.5949	0.6014	0.5889	0.4499	0.6915	0.7349	0.6593	0.9152	0.6256	0.6250	0.6220
17	44911556	44911556	T	G	intronic	GFAP	.	.	.	intronic	GFAP	.	.	.	0.152356	0.1113	.	.	.	.	.	.	.	.	.	.	.	.	.	.	.	.	77408	not_provided	MedGen:CN517202	no_assertion_provided	not_provided	0.1607	0.1605	0.1560	0.1650	0.2589	0.1141	0.1306	0.1954	0.0894	0.0847	0.1198	0.1741
17	44911591	44911591	T	C	intronic	GFAP	.	.	.	intronic	GFAP	.	.	.	0.420727	0.4712	.	.	.	.	.	.	.	.	.	.	.	.	.	.	.	.	77407	not_provided	MedGen:CN517202	no_assertion_provided	not_provided	0.4754	0.4754	0.4703	0.4802	0.4904	0.5257	0.3997	0.5439	0.3576	0.5038	0.4817	0.4879
17	44915750	44915750	G	T	upstream	GFAP	dist=198	.	.	UTR5	GFAP	ENST00000588735.2:c.-264C>A	.	.	0.408347	0.4294	.	.	.	.	.	.	.	.	.	.	.	.	.	.	.	.	77323	not_provided	MedGen:CN517202	no_assertion_provided	not_provided	0.4513	0.4516	0.4501	0.4524	0.5169	0.5224	0.4037	0.4816	0.3375	0.4665	0.4228	0.4525
19	41432317	41432317	C	T	exonic	DMAC2	.	nonsynonymous SNV	DMAC2:NM_001167871:exon5:c.G607A:p.E203K,DMAC2:NM_001320838:exon5:c.G488A:p.R163Q,DMAC2:NM_001320840:exon5:c.G625A:p.E209K,DMAC2:NM_001167867:exon6:c.G706A:p.E236K,DMAC2:NM_018035:exon6:c.G688A:p.E230K	exonic	ATP5SL	.	nonsynonymous SNV	ATP5SL:ENST00000592922.6:exon5:c.G607A:p.E203K,ATP5SL:ENST00000221943.13:exon6:c.G688A:p.E230K,ATP5SL:ENST00000417807.7:exon6:c.G706A:p.E236K	0.00678914	0.0159	0.0172	0.0035	0.0029	0.0003	0.0299	0.0247	0.0233	0.0092	0.0168	0.0030	0.0028	0.0003	0.0299	0.0250	0.0130	0.0093	672111	not_provided	MedGen:CN517202	no_assertion_provided	not_provided	0.0156	0.0156	0.0147	0.0165	0.0034	0.0022	0.0064	0.0241	0.0006	0.0312	0.0242	0.0074
19	45361744	45361744	C	A	intronic	ERCC2	.	.	.	intronic	ERCC2	.	.	.	0.632987	0.5477	0.6402	0.8731	0.5914	0.5855	0.6457	0.6162	0.6085	0.6260	0.6439	0.8788	0.5956	0.5932	0.6457	0.6207	0.6212	0.6260	139268	not_specified	MedGen:CN169374	no_assertion_provided	not_provided	0.6425	0.6427	0.6385	0.6463	0.8573	0.5761	0.5281	0.5867	0.4955	0.5951	0.5498	0.6010
19	54927463	54927463	G	T	intronic	NLRP7	.	.	.	intronic	NLRP7	.	.	.	0.591853	0.5268	.	.	.	.	.	.	.	.	.	.	.	.	.	.	.	.	103685	Hydatidiform_mole,_recurrent,_1	MedGen:C3463897,OMIM:231090,Orphanet:ORPHA254685	no_assertion_provided	not_provided	0.5479	0.5490	0.5507	0.5452	0.5184	0.2848	0.5730	0.6055	0.7147	0.5481	0.5502	0.5418
19	54927482	54927482	A	G	intronic	NLRP7	.	.	.	intronic	NLRP7	.	.	.	0.592652	0.5298	.	.	.	.	.	.	.	.	.	.	.	.	.	.	.	.	103684	Hydatidiform_mole,_recurrent,_1	MedGen:C3463897,OMIM:231090,Orphanet:ORPHA254685	no_assertion_provided	not_provided	0.5508	0.5508	0.5535	0.5482	0.5210	0.2912	0.5760	0.6159	0.7166	0.5499	0.5532	0.5440
19	54927573	54927576	AAAC	-	intronic	NLRP7	.	.	.	intronic	NLRP7	.	.	.	0.591254	0.5298	0.5819	0.5250	0.6504	0.7144	0.5498	0.5555	0.5491	0.6220	0.5836	0.5228	0.6515	0.7204	0.5498	0.5533	0.5317	0.6216	103686	Hydatidiform_mole,_recurrent,_1	MedGen:C3463897,OMIM:231090,Orphanet:ORPHA254685	no_assertion_provided	not_provided	0.5497	0.5504	0.5523	0.5472	0.5201	0.2825	0.5753	0.6175	0.7123	0.5488	0.5522	0.5452
19	54930373	54930373	A	G	intronic	NLRP7	.	.	.	intronic	NLRP7	.	.	.	0.590056	0.5278	.	.	.	.	.	.	.	.	.	.	.	.	.	.	.	.	103659	Hydatidiform_mole,_recurrent,_1	MedGen:C3463897,OMIM:231090,Orphanet:ORPHA254685	no_assertion_provided	not_provided	0.5476	0.5478	0.5499	0.5455	0.5145	0.2828	0.5751	0.6238	0.7094	0.5463	0.5513	0.5415
19	54930376	54930376	C	T	intronic	NLRP7	.	.	.	intronic	NLRP7	.	.	.	0.590056	0.5278	.	.	.	.	.	.	.	.	.	.	.	.	.	.	.	.	103658	Hydatidiform_mole,_recurrent,_1	MedGen:C3463897,OMIM:231090,Orphanet:ORPHA254685	no_assertion_provided	not_provided	0.5475	0.5476	0.5500	0.5451	0.5147	0.2833	0.5727	0.6239	0.7091	0.5470	0.5513	0.5410
19	54930912	54930912	A	C	intronic	NLRP7	.	.	.	intronic	NLRP7	.	.	.	0.576677	0.5278	.	.	.	.	.	.	.	.	.	.	.	.	.	.	.	.	103656	Hydatidiform_mole,_recurrent,_1	MedGen:C3463897,OMIM:231090,Orphanet:ORPHA254685	no_assertion_provided	not_provided	0.5386	0.5387	0.5425	0.5350	0.4798	0.2857	0.5693	0.6269	0.7187	0.5551	0.5533	0.5345
19	54931030	54931030	C	A	intronic	NLRP7	.	.	.	intronic	NLRP7	.	.	.	0.672923	0.5268	.	.	.	.	.	.	.	.	.	.	.	.	.	.	.	.	103657	Hydatidiform_mole,_recurrent,_1	MedGen:C3463897,OMIM:231090,Orphanet:ORPHA254685	no_assertion_provided	not_provided	0.6091	0.6091	0.6125	0.6060	0.6801	0.2836	0.6604	0.6264	0.8450	0.5685	0.5492	0.6024
19	55149131	55149131	A	G	intronic	TNNT1	.	.	.	intronic	TNNT1	.	.	.	0.198283	0.2018	0.2057	0.2632	0.2604	0.0845	0.1875	0.1902	0.1452	0.2123	0.2054	0.2659	0.2667	0.0846	0.1875	0.1875	0.1441	0.2123	40524	not_provided	MedGen:CN517202	no_assertion_provided	not_provided	0.2209	0.2210	0.2196	0.2221	0.2770	0.1693	0.1685	0.1660	0.1253	0.1996	0.2080	0.2033
21	44895107	44895107	C	T	intronic	ITGB2	.	.	.	intronic	ITGB2	.	.	.	0.207268	0.2495	0.2351	0.2592	0.1240	0.1104	0.1742	0.2636	0.2327	0.2723	0.2320	0.2564	0.1227	0.1114	0.1742	0.2628	0.2233	0.2721	106630	Leukocyte_adhesion_deficiency_type_1	MedGen:C0398738,OMIM:116920,Orphanet:ORPHA99842	no_assertion_provided	not_provided	0.2456	0.2459	0.2428	0.2483	0.2572	0.2629	0.2244	0.2746	0.1035	0.1702	0.2591	0.2614
22	23801315	23801315	C	G	intronic	SMARCB1	.	.	.	intronic	SMARCB1	.	.	.	0.711661	0.9294	0.7939	0.6349	0.8415	0.7229	0.9583	0.8982	0.8194	0.7526	0.7832	0.6266	0.8333	0.7169	0.9583	0.8880	0.8051	0.7527	137131	not_specified	MedGen:CN169374	no_assertion_provided	not_provided	0.8019	0.8017	0.8040	0.7999	0.5822	0.8122	0.8528	0.8757	0.7054	0.9374	0.9168	0.8099
3	8733771	8733771	G	A	upstream	CAV3	dist=29	.	.	upstream	CAV3	dist=29	.	.	0.224042	0.2694	.	.	.	.	.	.	.	.	.	.	.	.	.	.	.	.	40406	not_provided	MedGen:CN517202	no_assertion_provided	not_provided	0.2490	0.2492	0.2461	0.2518	0.2408	0.3185	0.2750	0.2951	0.2482	0.2029	0.2549	0.2463
3	49688637	49688637	G	A	exonic	MST1	.	nonsynonymous SNV	MST1:NM_020998:exon1:c.C55T:p.P19S	exonic	MST1	.	nonsynonymous SNV	MST1:ENST00000449682.2:exon1:c.C55T:p.P19S	.	.	0.3968	0.4300	0.4267	0.4349	0.4246	0.3829	0.3878	0.3757	0.3954	0.4264	0.4266	0.4339	0.4246	0.3797	0.3781	0.3756	166004	not_provided	MedGen:CN517202	no_assertion_provided	not_provided	0.1108	0.2323	0.1141	0.1078	0.1506	0.0709	0.0980	0.0809	0.1635	0.1182	0.0878	0.1042
3	124739969	124739969	C	G	intronic	UMPS	.	.	.	intronic	UMPS	.	.	.	0.647165	0.6083	.	.	.	.	.	.	.	.	.	.	.	.	.	.	.	.	106005	not_provided	MedGen:CN517202	no_assertion_provided	not_provided	0.6324	0.6322	0.6337	0.6312	0.6425	0.5911	0.7093	0.6486	0.6801	0.5808	0.6136	0.6643
3	124743863	124743863	G	C	intronic	UMPS	.	.	.	intronic	UMPS	.	.	.	0.242812	0.2873	.	.	.	.	.	.	.	.	.	.	.	.	.	.	.	.	106007	not_provided	MedGen:CN517202	no_assertion_provided	not_provided	0.2466	0.2469	0.2451	0.2480	0.1839	0.2038	0.2686	0.4059	0.3611	0.2166	0.2761	0.2777
3	187728423	187728423	C	T	exonic	BCL6	.	nonsynonymous SNV	BCL6:NM_001134738:exon5:c.G1477A:p.A493T,BCL6:NM_001130845:exon6:c.G1477A:p.A493T,BCL6:NM_001706:exon6:c.G1477A:p.A493T	exonic	BCL6	.	nonsynonymous SNV	BCL6:ENST00000450123.6:exon5:c.G1477A:p.A493T,BCL6:ENST00000232014.8:exon6:c.G1477A:p.A493T,BCL6:ENST00000621333.4:exon6:c.G1477A:p.A493T	0.185104	0.1392	0.1759	0.4386	0.1333	0.0867	0.1430	0.1674	0.1618	0.1126	0.1756	0.4443	0.1318	0.0870	0.1430	0.1694	0.1633	0.1127	137415	not_specified	MedGen:CN169374	no_assertion_provided	not_provided	0.2184	0.2188	0.2113	0.2252	0.4075	0.0947	0.1536	0.1373	0.0629	0.0936	0.1495	0.1995
5	178986815	178986815	T	C	intronic	GRM6	.	.	.	ncRNA_intronic	RP11-281O15.4	.	.	.	0.544529	0.6451	0.6064	0.4304	0.6295	0.5893	0.6284	0.6549	0.5746	0.5078	0.6033	0.4287	0.6291	0.5912	0.6284	0.6550	0.5727	0.5079	105518	not_provided	MedGen:CN517202	no_assertion_provided	not_provided	0.5781	0.5779	0.5764	0.5796	0.4385	0.5356	0.6076	0.6125	0.5733	0.6205	0.6570	0.5929
6	53269306	53269306	-	ACAG	intronic	ELOVL5	.	.	.	intronic	ELOVL5	.	.	.	0.598043	0.4722	0.5035	0.8668	0.5664	0.4144	0.3698	0.4723	0.4604	0.4535	0.5028	0.8695	0.5665	0.4154	0.3698	0.4714	0.4318	0.4534	214787	not_provided	MedGen:CN517202	no_assertion_provided	not_provided	0.5889	0.5896	0.5784	0.5988	0.8647	0.5495	0.5475	0.5504	0.4206	0.3626	0.4726	0.5897
6	138876472	138876472	G	A	exonic	ECT2L	.	nonsynonymous SNV	ECT2L:NM_001195037:exon13:c.G1579A:p.E527K,ECT2L:NM_001077706:exon14:c.G1579A:p.E527K	exonic	ECT2L	.	nonsynonymous SNV	ECT2L:ENST00000367682.6:exon13:c.G1579A:p.E527K,ECT2L:ENST00000423192.5:exon13:c.G1579A:p.E527K,ECT2L:ENST00000541398.5:exon14:c.G1579A:p.E527K	0.276158	0.2922	0.2876	0.2025	0.1229	0.3061	0.2339	0.3020	0.2937	0.4075	0.2872	0.2013	0.1213	0.3045	0.2339	0.3020	0.3163	0.4083	137729	not_specified	MedGen:CN169374	no_assertion_provided	not_provided	0.2570	0.2570	0.2542	0.2596	0.1988	0.3056	0.2071	0.2770	0.3206	0.2285	0.2983	0.2607
8	104447565	104447565	C	A	intronic	DPYS	.	.	.	intronic	DPYS	.	.	.	0.597843	0.7087	.	.	.	.	.	.	.	.	.	.	.	.	.	.	.	.	106020	not_provided	MedGen:CN517202	no_assertion_provided	not_provided	0.6392	0.6390	0.6368	0.6414	0.5104	0.5467	0.5826	0.6420	0.6097	0.7289	0.7222	0.6292
8	104451462	104451462	A	G	intronic	DPYS	.	.	.	intronic	DPYS	.	.	.	0.376398	0.5467	.	.	.	.	.	.	.	.	.	.	.	.	.	.	.	.	106021	not_provided	MedGen:CN517202	no_assertion_provided	not_provided	0.4554	0.4555	0.4507	0.4598	0.2931	0.4654	0.4121	0.4690	0.3586	0.5645	0.5598	0.4515
9	36840626	36840626	G	A	exonic	PAX5	.	nonsynonymous SNV	PAX5:NM_001280550:exon7:c.C791T:p.T264I,PAX5:NM_001280549:exon8:c.C878T:p.T293I	exonic	PAX5	.	synonymous SNV	PAX5:ENST00000523145.5:exon7:c.C597T:p.Y199Y,PAX5:ENST00000377847.6:exon8:c.C921T:p.Y307Y,PAX5:ENST00000446742.5:exon8:c.C810T:p.Y270Y,PAX5:ENST00000520281.5:exon8:c.C894T:p.Y298Y,PAX5:ENST00000377853.6:exon9:c.C1023T:p.Y341Y,PAX5:ENST00000414447.5:exon9:c.C981T:p.Y327Y,PAX5:ENST00000522003.5:exon9:c.C786T:p.Y262Y	0.742013	0.9473	0.8687	0.4242	0.8559	0.8826	0.9519	0.9406	0.8818	0.8634	0.8656	0.4218	0.8550	0.8822	0.9519	0.9397	0.8966	0.8638	138737	not_specified	MedGen:CN169374	no_assertion_provided	not_provided	0.7697	0.7693	0.7757	0.7641	0.3894	0.8956	0.8694	0.8865	0.8925	0.9541	0.9472	0.8043
	136879428	136879428	G	-	UTR5	RBMX	NM_001164803:c.-1delC;NM_002139:c.-1delC	.	.	UTR5	RBMX	ENST00000431446.7:c.-1delC;ENST00000320676.11:c.-1delC;ENST00000562646.5:c.-1delC	.	.	.	.	0.1832	0.1982	0.2672	0.2040	0.1774	0.1886	0.1562	0.0662	0.1791	0.2011	0.2672	0.2031	0.1774	0.1828	0.1335	0.0660	794315	CIC-DUX_Sarcoma	MedGen:C3899764	no_assertion_provided	not_provided	0.0050	0.0060	0.0038	0.0055	0.0061	0	0.0057	0.0064	0	0.0094	0.0042	0.0070
11	17276578	17276578	C	G	upstream	NUCB2	dist=136	.	.	upstream	NUCB2	dist=163	.	.	0.665136	0.5706	.	.	.	.	.	.	.	.	.	.	.	.	.	.	.	.	132617	not_provided	MedGen:CN517202	no_assertion_criteria_provided	Likely_pathogenic	0.6211	0.6211	0.6207	0.6214	0.6465	0.6704	0.6727	0.6954	0.8308	0.5288	0.5914	0.6526
6	151615542	151615542	G	A	exonic	CCDC170	.	nonsynonymous SNV	CCDC170:NM_025059:exon10:c.G1810A:p.V604I	exonic	CCDC170	.	unknown	UNKNOWN	0.349441	0.2952	0.3172	0.5003	0.1910	0.3218	0.1861	0.3212	0.3056	0.3314	0.3137	0.5028	0.1883	0.3187	0.1861	0.3198	0.3029	0.3309	165622	Estrogen_resistance	MedGen:C3809250,OMIM:615363	no_assertion_criteria_provided	Likely_pathogenic	0.3595	0.3598	0.3502	0.3682	0.4972	0.2628	0.2706	0.3596	0.3280	0.1773	0.3221	0.3597
6	151627231	151627231	G	A	intergenic	CCDC170;ESR1	dist=6038;dist=63265	.	.	intergenic	CCDC170;ESR1	dist=6038;dist=63265	.	.	0.412141	0.3211	.	.	.	.	.	.	.	.	.	.	.	.	.	.	.	.	165626	Estrogen_resistance	MedGen:C3809250,OMIM:615363	no_assertion_criteria_provided	Likely_pathogenic	0.4110	0.4110	0.4018	0.4196	0.6178	0.2922	0.2993	0.3519	0.3534	0.1954	0.3443	0.4156
1	7737443	7737443	C	G	exonic	CAMTA1	.	nonsynonymous SNV	CAMTA1:NM_001349613:exon5:c.C660G:p.N220K,CAMTA1:NM_001349615:exon5:c.C603G:p.N201K,CAMTA1:NM_001349616:exon5:c.C603G:p.N201K,CAMTA1:NM_001349618:exon5:c.C603G:p.N201K,CAMTA1:NM_001349619:exon5:c.C603G:p.N201K,CAMTA1:NM_001349622:exon5:c.C603G:p.N201K,CAMTA1:NM_001349624:exon5:c.C603G:p.N201K,CAMTA1:NM_001349626:exon5:c.C603G:p.N201K,CAMTA1:NM_001349614:exon7:c.C603G:p.N201K,CAMTA1:NM_001349617:e…	exonic	CAMTA1	.	unknown	UNKNOWN	0.100439	0.1163	0.1167	0.0331	0.1688	0.0768	0.0945	0.1232	0.1203	0.1357	0.1164	0.0325	0.1685	0.0758	0.0945	0.1222	0.1225	0.1358	134014	not_specified	MedGen:CN169374	no_assertion_criteria_provided	Likely_benign	0.0984	0.0985	0.0969	0.0999	0.0322	0.0656	0.1465	0.1450	0.0773	0.0866	0.1298	0.1143
1	11786195	11786195	G	A	UTR3	MTHFR	NM_005957:c.*4485C>T;NM_001330358:c.*4485C>T	.	.	UTR3	MTHFR	ENST00000376592.5:c.*4485C>T;ENST00000376583.7:c.*4485C>T	.	.	0.70647	0.7217	.	.	.	.	.	.	.	.	.	.	.	.	.	.	.	.	276582	Neural_tube_defects,_folate-sensitive	MedGen:C1866558,OMIM:601634	criteria_provided,_single_submitter	Likely_benign	0.6737	0.6736	0.6790	0.6687	0.5468	0.6588	0.7774	0.6715	0.8952	0.7827	0.7057	0.6786
1	11787277	11787277	-	GAA	UTR3	MTHFR	NM_005957:c.*3402_*3403insTTC;NM_001330358:c.*3402_*3403insTTC	.	.	UTR3	MTHFR	ENST00000376592.5:c.*3402_*3403insTTC;ENST00000376583.7:c.*3402_*3403insTTC;ENST00000376590.7:c.*3402_*3403insTTC	.	.	0.570088	0.6213	.	.	.	.	.	.	.	.	.	.	.	.	.	.	.	.	276604	Neural_tube_defects,_folate-sensitive	MedGen:C1866558,OMIM:601634	criteria_provided,_single_submitter	Likely_benign	0.5608	0.5612	0.5649	0.5569	0.4005	0.6222	0.7059	0.6441	0.7607	0.6542	0.6076	0.5843
1	11787702	11787702	C	T	UTR3	MTHFR	NM_005957:c.*2978G>A;NM_001330358:c.*2978G>A	.	.	UTR3	MTHFR	ENST00000376592.5:c.*2978G>A;ENST00000376583.7:c.*2978G>A;ENST00000376590.7:c.*2978G>A	.	.	0.558506	0.6252	.	.	.	.	.	.	.	.	.	.	.	.	.	.	.	.	276668	Neural_tube_defects,_folate-sensitive	MedGen:C1866558,OMIM:601634	criteria_provided,_single_submitter	Likely_benign	0.5476	0.5476	0.5512	0.5442	0.3752	0.63	0.6961	0.6218	0.7647	0.6525	0.5991	0.5716
1	11790308	11790308	T	G	UTR3	MTHFR	NM_005957:c.*372A>C;NM_001330358:c.*372A>C	.	.	UTR3	MTHFR	ENST00000376592.5:c.*372A>C;ENST00000376583.7:c.*372A>C;ENST00000376590.7:c.*372A>C;ENST00000376585.5:c.*372A>C	.	.	0.628395	0.6769	.	.	.	.	.	.	.	.	.	.	.	.	.	.	.	.	276753	Neural_tube_defects,_folate-sensitive	MedGen:C1866558,OMIM:601634	criteria_provided,_single_submitter	Likely_benign	0.6283	0.6283	0.6301	0.6267	0.4952	0.7144	0.7511	0.6852	0.7678	0.6714	0.6737	0.6526
1	16924341	16924341	A	G	exonic	CROCC	.	synonymous SNV	CROCC:NM_014675:exon3:c.A213G:p.T71T	exonic	CROCC	.	unknown	UNKNOWN	.	.	0.3367	0.3872	0.3081	0.4356	0.3474	0.3351	0.3485	0.2748	0.3341	0.3856	0.3077	0.4342	0.3474	0.3325	0.3432	0.2748	696246	not_provided	MedGen:CN517202	criteria_provided,_single_submitter	Likely_benign	0.3433	0.3459	0.3430	0.3436	0.3779	0.3758	0.3309	0.3193	0.4359	0.3228	0.3258	0.3565
1	20651106	20651106	C	G	ncRNA_exonic	PINK1-AS	.	.	.	ncRNA_exonic	PINK1-AS	.	.	.	0.115016	0.1938	.	.	.	.	.	.	.	.	.	.	.	.	.	.	.	.	278658	Congenital_disorder_of_glycosylation|Parkinson_Disease,_Recessive	MedGen:C0282577,Orphanet:ORPHA137,SNOMED_CT:238049009|MedGen:CN239372	criteria_provided,_single_submitter	Likely_benign	0.1454	0.1455	0.1442	0.1466	0.0367	0.1971	0.1455	0.2674	0.1507	0.1891	0.2009	0.1597
1	21578036	21578036	C	T	UTR3	ALPL	NM_001369805:c.*388C>T;NM_001369804:c.*388C>T;NM_001127501:c.*388C>T;NM_000478:c.*388C>T;NM_001177520:c.*388C>T;NM_001369803:c.*388C>T	.	.	UTR3	ALPL	ENST00000374840.7:c.*388C>T;ENST00000539907.5:c.*388C>T;ENST00000540617.5:c.*388C>T	.	.	0.117212	0.1392	.	.	.	.	.	.	.	.	.	.	.	.	.	.	.	.	280354	Hypophosphatasia	MedGen:C0020630,Orphanet:ORPHA436	criteria_provided,_single_submitter	Likely_benign	0.1146	0.1147	0.1139	0.1152	0.1028	0.1367	0.1175	0.1820	0.1969	0.1131	0.1154	0.1358
1	26432282	26432282	G	A	UTR5	DHDDS	NM_001243564:c.-664G>A;NM_024887:c.-664G>A;NM_001319959:c.-10548G>A;NM_001243565:c.-664G>A	.	.	upstream	DHDDS	dist=34	.	.	0.45627	0.2346	.	.	.	.	.	.	.	.	.	.	.	.	.	.	.	.	280323	Retinitis_Pigmentosa,_Recessive	MedGen:CN239466	criteria_provided,_single_submitter	Likely_benign	0.3035	0.3038	0.3061	0.3010	0.4449	0.28	0.2890	0.2071	0.7140	0.2334	0.2056	0.3013
1	26471017	26471017	C	T	UTR3	DHDDS	NM_001243564:c.*1886C>T;NM_024887:c.*1886C>T;NM_001319959:c.*1886C>T;NM_001243565:c.*1886C>T;NM_205861:c.*1886C>T	.	.	UTR3	DHDDS	ENST00000360009.6:c.*1886C>T	.	.	0.455072	0.2336	.	.	.	.	.	.	.	.	.	.	.	.	.	.	.	.	280726	Retinitis_Pigmentosa,_Recessive	MedGen:CN239466	criteria_provided,_single_submitter	Likely_benign	0.3041	0.3044	0.3067	0.3017	0.4459	0.2806	0.2912	0.2080	0.7164	0.2341	0.2057	0.3034
1	40073900	40073900	A	G	UTR3	PPT1	NM_001142604:c.*161T>C;NM_001363695:c.*161T>C;NM_000310:c.*161T>C	.	.	UTR3	PPT1	ENST00000433473.7:c.*161T>C;ENST00000449045.6:c.*161T>C	.	.	0.151358	0.1004	.	.	.	.	.	.	.	.	.	.	.	.	.	.	.	.	280459	Neuronal_Ceroid-Lipofuscinosis,_Recessive	MedGen:CN239323	criteria_provided,_single_submitter	Likely_benign	0.1153	0.1153	0.1213	0.1096	0.1658	0.0289	0.1005	0.0854	0.1506	0.1738	0.0735	0.1115
1	42830851	42830851	G	A	exonic	ERMAP	.	nonsynonymous SNV	ERMAP:NM_018538:exon3:c.G169A:p.G57R,ERMAP:NM_001017922:exon4:c.G169A:p.G57R	exonic	ERMAP	.	nonsynonymous SNV	ERMAP:ENST00000372514.7:exon3:c.G169A:p.G57R	0.000599042	0.001	0.0034	0.0007	0.0017	0	0.0008	0.0050	0.0041	0.0020	0.0034	0.0007	0.0018	0	0.0008	0.0053	0.0061	0.0021	16955	SCIANNA_BLOOD_GROUP_SYSTEM,_SC:-1,2|not_specified	.|MedGen:CN169374	criteria_provided,_single_submitter	Likely_benign	0.0018	0.0018	0.0018	0.0018	0.0004	0	0.0018	0.0042	0	0.0002	0.0030	0.0019
1	45510577	45510577	G	A	UTR3	MMACHC	NM_015506:c.*1362G>A;NM_001330540:c.*1362G>A	.	.	UTR3	MMACHC	ENST00000401061.8:c.*1362G>A;ENST00000616135.1:c.*181G>A	.	.	0.0389377	0.1133	.	.	.	.	.	.	.	.	.	.	.	.	.	.	.	.	281199	Disorders_of_Intracellular_Cobalamin_Metabolism	MedGen:CN043592	criteria_provided,_single_submitter	Likely_benign	0.1030	0.0819	0.1034	0.1028	0.0298	0.0719	0.1270	0.2159	0.0014	0.1291	0.1374	0.1092
1	55064155	55064155	C	T	UTR3	PCSK9	NM_174936:c.*571C>T	.	.	UTR3	PCSK9	ENST00000302118.5:c.*571C>T	.	.	0.724241	0.7674	.	.	.	.	.	.	.	.	.	.	.	.	.	.	.	.	280929	Familial_hypercholesterolemia_1|Familial_hypobetalipoproteinemia	MedGen:C0745103,OMIM:143890,SNOMED_CT:397915002|MedGen:C1862596,Orphanet:ORPHA426,SNOMED_CT:60193003	criteria_provided,_single_submitter	Likely_benign	0.6760	0.6758	0.6837	0.6688	0.4380	0.7678	0.8233	0.7352	0.9013	0.7694	0.7594	0.7298
1	58576329	58576329	G	A	exonic	TACSTD2	.	synonymous SNV	TACSTD2:NM_002353:exon1:c.C828T:p.G276G	exonic	TACSTD2	.	synonymous SNV	TACSTD2:ENST00000371225.3:exon1:c.C828T:p.G276G	0.0201677	0.0696	0.0425	0.0111	0.0285	0.0003	0.0288	0.0627	0.0386	0.0171	0.0410	0.0104	0.0284	0.0001	0.0288	0.0631	0.0392	0.0172	282982	Corneal_Dystrophy,_Dominant/Recessive	MedGen:CN239339	criteria_provided,_single_submitter	Likely_benign	0.0363	0.0363	0.0350	0.0375	0.0120	0.0222	0.0376	0.0678	0	0.0270	0.0543	0.0455
1	68439685	68439685	T	-	intronic	RPE65	.	.	.	intronic	RPE65	.	.	.	.	.	0.0180	0.0073	0.0182	0.0113	0.0024	0.0198	0.0186	0.0288	0.0149	0.0047	0.0175	0.0093	0.0024	0.0147	0.0193	0.0289	104776	Leber_congenital_amaurosis_2|Retinitis_pigmentosa_20|not_provided	MedGen:C1859844,OMIM:204100|MedGen:C3151086,OMIM:613794|MedGen:CN517202	criteria_provided,_single_submitter	Likely_benign	0.0022	0.0027	0.0023	0.0021	0.0004	0	0.0046	0.0006	0	0.0014	0.0032	0.0010
1	70438840	70438840	-	TGTG	intronic	CTH	.	.	.	intronic	CTH	.	.	.	0.372204	0.3509	.	.	.	.	.	.	.	.	.	.	.	.	.	.	.	.	281795	Cystathioninuria	Human_Phenotype_Ontology:HP:0003153,MedGen:C0220993,OMIM:219500,Orphanet:ORPHA212,SNOMED_CT:13003007	criteria_provided,_single_submitter	Likely_benign	0.4007	0.4012	0.4029	0.3987	0.3305	0.4920	0.5367	0.4010	0.5191	0.3918	0.4090	0.4034
1	70439117	70439117	G	T	exonic	CTH	.	nonsynonymous SNV	CTH:NM_001190463:exon11:c.G1112T:p.S371I,CTH:NM_153742:exon11:c.G1076T:p.S359I,CTH:NM_001902:exon12:c.G1208T:p.S403I	exonic	CTH	.	nonsynonymous SNV	CTH:ENST00000346806.2:exon11:c.G1076T:p.S359I,CTH:ENST00000411986.6:exon11:c.G1112T:p.S371I,CTH:ENST00000370938.7:exon12:c.G1208T:p.S403I	0.205272	0.2584	0.2770	0.0992	0.4607	0.2130	0.2942	0.2898	0.2478	0.2369	0.2772	0.0960	0.4630	0.2122	0.2942	0.2889	0.2507	0.2368	17980	Cystathioninuria|Homocysteine,_total_plasma,_elevated	Human_Phenotype_Ontology:HP:0003153,MedGen:C0220993,OMIM:219500,Orphanet:ORPHA212,SNOMED_CT:13003007|MedGen:C4017108	criteria_provided,_single_submitter	Likely_benign	0.2358	0.2359	0.2366	0.2350	0.1009	0.32	0.3379	0.2738	0.2065	0.2748	0.2939	0.2330
1	70439719	70439719	C	T	UTR3	CTH	NM_153742:c.*592C>T;NM_001190463:c.*592C>T;NM_001902:c.*592C>T	.	.	UTR3	CTH	ENST00000411986.6:c.*592C>T	.	.	0.196885	0.2634	.	.	.	.	.	.	.	.	.	.	.	.	.	.	.	.	283036	Cystathioninuria	Human_Phenotype_Ontology:HP:0003153,MedGen:C0220993,OMIM:219500,Orphanet:ORPHA212,SNOMED_CT:13003007	criteria_provided,_single_submitter	Likely_benign	0.2222	0.2223	0.2237	0.2207	0.0563	0.2545	0.3372	0.2909	0.2121	0.2720	0.2932	0.2237
1	75763435	75763435	T	C	UTR3	ACADM	NM_001127328:c.*672T>C;NM_001286044:c.*672T>C;NM_001286043:c.*672T>C;NM_000016:c.*672T>C;NM_001286042:c.*672T>C	.	.	UTR3	ACADM	ENST00000541113.5:c.*672T>C;ENST00000370841.8:c.*672T>C;ENST00000370834.9:c.*672T>C	.	.	0.0982428	0.2038	.	.	.	.	.	.	.	.	.	.	.	.	.	.	.	.	281831	Medium-chain_acyl-coenzyme_A_dehydrogenase_deficiency	MedGen:C0220710,OMIM:201450,Orphanet:ORPHA42,SNOMED_CT:128596003	criteria_provided,_single_submitter	Likely_benign	0.1445	0.1447	0.1439	0.1451	0.0365	0.2528	0.1725	0.1120	0.0243	0.1942	0.2076	0.1567
1	97078702	97078702	A	G	UTR3	DPYD	NM_000110:c.*274T>C	.	.	UTR3	DPYD	ENST00000370192.7:c.*274T>C	.	.	0.106829	0.168	.	.	.	.	.	.	.	.	.	.	.	.	.	.	.	.	283459	Dihydropyrimidine_dehydrogenase_deficiency	MedGen:C2720286,OMIM:274270	criteria_provided,_single_submitter	Likely_benign	0.1443	0.1445	0.1421	0.1463	0.1259	0.1114	0.1009	0.1162	0.0154	0.1582	0.1739	0.1377
1	108930151	108930151	G	A	UTR3	CLCC1;GPSM2	NM_001278202:c.*2396C>T;NM_001278203:c.*2396C>T;NM_015127:c.*2396C>T;NM_001048210:c.*2396C>T;NM_001321038:c.*211G>A;NM_013296:c.*211G>A	.	.	UTR3	CLCC1;GPSM2	ENST00000369968.6:c.*2396C>T;ENST00000369969.6:c.*2396C>T;ENST00000356970.6:c.*2396C>T;ENST00000369976.5:c.*1205C>T;ENST00000406462.6:c.*211G>A;ENST00000264126.7:c.*211G>A	.	.	0.368211	0.3658	.	.	.	.	.	.	.	.	.	.	.	.	.	.	.	.	276041	Nonsyndromic_Hearing_Loss,_Recessive	MedGen:CN239439	criteria_provided,_single_submitter	Likely_benign	0.3699	0.3699	0.3694	0.3704	0.3887	0.2867	0.4064	0.3254	0.3669	0.2799	0.3681	0.3378
1	108930191	108930191	T	C	UTR3	CLCC1;GPSM2	NM_001278202:c.*2356A>G;NM_001278203:c.*2356A>G;NM_015127:c.*2356A>G;NM_001048210:c.*2356A>G;NM_001321038:c.*251T>C;NM_013296:c.*251T>C	.	.	UTR3	CLCC1;GPSM2	ENST00000369968.6:c.*2356A>G;ENST00000369969.6:c.*2356A>G;ENST00000356970.6:c.*2356A>G;ENST00000369976.5:c.*1165A>G;ENST00000406462.6:c.*251T>C;ENST00000264126.7:c.*251T>C	.	.	0.209465	0.2137	.	.	.	.	.	.	.	.	.	.	.	.	.	.	.	.	276042	Nonsyndromic_Hearing_Loss,_Recessive	MedGen:CN239439	criteria_provided,_single_submitter	Likely_benign	0.2087	0.2090	0.2089	0.2085	0.1399	0.1656	0.2870	0.1873	0.3430	0.1730	0.2386	0.2040
1	114705129	114705129	A	-	UTR3	NRAS	NM_002524:c.*2965delT	.	.	UTR3	NRAS	ENST00000369535.4:c.*2965delT	.	.	0.151558	0.2485	.	.	.	.	.	.	.	.	.	.	.	.	.	.	.	.	275943	Noonan_syndrome	MeSH:D009634,MedGen:C0028326,Orphanet:ORPHA648,SNOMED_CT:205824006	criteria_provided,_single_submitter	Likely_benign	0.2037	0.2039	0.2032	0.2043	0.1323	0.3274	0.1291	0.3201	0.0230	0.2891	0.2522	0.2025
1	114707222	114707222	G	A	UTR3	NRAS	NM_002524:c.*872C>T	.	.	UTR3	NRAS	ENST00000369535.4:c.*872C>T	.	.	0.150958	0.2485	.	.	.	.	.	.	.	.	.	.	.	.	.	.	.	.	276416	Noonan_syndrome	MeSH:D009634,MedGen:C0028326,Orphanet:ORPHA648,SNOMED_CT:205824006	criteria_provided,_single_submitter	Likely_benign	0.2037	0.2040	0.2030	0.2044	0.1327	0.3278	0.1293	0.3195	0.0230	0.2884	0.2521	0.2016
1	115663802	115663802	G	A	exonic	VANGL1	.	nonsynonymous SNV	VANGL1:NM_001172411:exon4:c.G340A:p.A114T,VANGL1:NM_001172412:exon4:c.G346A:p.A116T,VANGL1:NM_138959:exon4:c.G346A:p.A116T	exonic	VANGL1	.	nonsynonymous SNV	VANGL1:ENST00000369509.1:exon3:c.G346A:p.A116T,VANGL1:ENST00000310260.7:exon4:c.G346A:p.A116T,VANGL1:ENST00000369510.8:exon4:c.G340A:p.A114T	0.115016	0.162	0.1421	0.0704	0.2838	0.1108	0.1202	0.1449	0.1399	0.1017	0.1419	0.0706	0.2846	0.1092	0.1202	0.1438	0.1484	0.1018	276198	Neural_tube_defect|Caudal_dysgenesis_syndrome	Human_Phenotype_Ontology:HP:0045005,MedGen:C3891448,OMIM:182940,Orphanet:ORPHA3388,SNOMED_CT:253098009|MedGen:C1838569	criteria_provided,_single_submitter	Likely_benign	0.1262	0.1262	0.1247	0.1275	0.0703	0.2144	0.1997	0.1828	0.1256	0.1159	0.1453	0.1476
1	115700117	115700118	AT	-	UTR3	CASQ2	NM_001232:c.*1124_*1123delAT	.	.	UTR3	CASQ2	ENST00000261448.5:c.*1124_*1123delAT	.	.	0.252596	0.2634	.	.	.	.	.	.	.	.	.	.	.	.	.	.	.	.	276266	Neural_tube_defect|Catecholaminergic_polymorphic_ventricular_tachycardia|Caudal_dysgenesis_syndrome	Human_Phenotype_Ontology:HP:0045005,MedGen:C3891448,OMIM:182940,Orphanet:ORPHA3388,SNOMED_CT:253098009|MedGen:C1631597,Orphanet:ORPHA3286|MedGen:C1838569	criteria_provided,_single_submitter	Likely_benign	0.2353	0.2357	0.2369	0.2338	0.2205	0.3560	0.2754	0.2164	0.1354	0.2317	0.2379	0.2563
1	115700224	115700224	T	-	UTR3	CASQ2	NM_001232:c.*1017delA	.	.	UTR3	CASQ2	ENST00000261448.5:c.*1017delA	.	.	0.397364	0.3986	.	.	.	.	.	.	.	.	.	.	.	.	.	.	.	.	276578	Neural_tube_defect|Catecholaminergic_polymorphic_ventricular_tachycardia|Caudal_dysgenesis_syndrome	Human_Phenotype_Ontology:HP:0045005,MedGen:C3891448,OMIM:182940,Orphanet:ORPHA3388,SNOMED_CT:253098009|MedGen:C1631597,Orphanet:ORPHA3286|MedGen:C1838569	criteria_provided,_single_submitter	Likely_benign	0.3067	0.3063	0.3111	0.3026	0.2871	0.3949	0.3821	0.2841	0.1762	0.3401	0.3000	0.3359
1	119422941	119422941	C	G	UTR3	HSD3B2	NM_001166120:c.*321C>G;NM_000198:c.*321C>G	.	.	UTR3	HSD3B2	ENST00000543831.5:c.*321C>G;ENST00000369416.3:c.*321C>G	.	.	0.25599	0.1054	.	.	.	.	.	.	.	.	.	.	.	.	.	.	.	.	276808	Congenital_adrenal_hyperplasia	Human_Phenotype_Ontology:HP:0008258,MedGen:C0001627,Orphanet:ORPHA418,SNOMED_CT:237751000	criteria_provided,_single_submitter	Likely_benign	0.1920	0.1921	0.1929	0.1911	0.3390	0.2316	0.1865	0.2179	0.2391	0.0871	0.1074	0.2021
1	147757554	147757554	G	A	UTR3	GJA5	NM_005266:c.*608C>T;NM_181703:c.*608C>T	.	.	ncRNA_exonic	RP11-433J22.2	.	.	.	0.067492	0.2316	.	.	.	.	.	.	.	.	.	.	.	.	.	.	.	.	276310	Familial_atrial_fibrillation	MedGen:C3468561,Orphanet:ORPHA334	criteria_provided,_single_submitter	Likely_benign	0.1448	0.1447	0.1424	0.1472	0.0407	0.2973	0.1324	0.1166	0.0006	0.2108	0.2161	0.1386
1	147773279	147773279	T	C	UTR5	GJA5	NM_005266:c.-14041A>G	.	.	UTR5	GJA5	ENST00000621517.1:c.-14041A>G	.	.	0.188299	0.2505	.	.	.	.	.	.	.	.	.	.	.	.	.	.	.	.	276317	Familial_atrial_fibrillation	MedGen:C3468561,Orphanet:ORPHA334	criteria_provided,_single_submitter	Likely_benign	0.1839	0.1840	0.1838	0.1840	0.0617	0.3151	0.2312	0.1806	0.3411	0.2310	0.2358	0.2092
1	147773393	147773393	C	T	upstream	GJA5	dist=31	.	.	upstream	GJA5	dist=31	.	.	0.188299	0.2505	.	.	.	.	.	.	.	.	.	.	.	.	.	.	.	.	353058	Familial_atrial_fibrillation	MedGen:C3468561,Orphanet:ORPHA334	criteria_provided,_single_submitter	Likely_benign	0.1838	0.1839	0.1835	0.1840	0.0614	0.3143	0.2305	0.1806	0.3411	0.2316	0.2357	0.2081
1	158686642	158686642	-	A	UTR5	SPTA1	NM_003126:c.-126_-125insT	.	.	UTR5	SPTA1	ENST00000368147.8:c.-126_-125insT	.	.	0.405751	0.4901	.	.	.	.	.	.	.	.	.	.	.	.	.	.	.	.	277611	Elliptocytosis|Hereditary_pyropoikilocytosis|Spherocytosis,_Recessive	Human_Phenotype_Ontology:HP:0004445,MedGen:C0427480|Human_Phenotype_Ontology:HP:0004839,MedGen:C0520739,OMIM:266140,Orphanet:ORPHA98867,SNOMED_CT:9434008|MedGen:CN239472	criteria_provided,_single_submitter	Likely_benign	0.5233	0.5242	0.5250	0.5216	0.4058	0.4624	0.5510	0.5711	0.5692	0.6059	0.5808	0.5508
1	161166434	161166434	C	A	UTR5	PPOX	NM_001122764:c.-414C>A;NM_000309:c.-414C>A;NM_001350128:c.-414C>A;NM_001350129:c.-1650C>A;NM_001350131:c.-2013C>A;NM_001350130:c.-2013C>A;NM_001365399:c.-414C>A;NM_001365400:c.-1650C>A;NM_001365401:c.-2013C>A	.	.	UTR5	PPOX	ENST00000352210.9:c.-414C>A;ENST00000367999.8:c.-414C>A	.	.	0.359225	0.4026	.	.	.	.	.	.	.	.	.	.	.	.	.	.	.	.	277167	Variegate_porphyria	MedGen:C0162532,OMIM:176200,Orphanet:ORPHA79473,SNOMED_CT:58275005	criteria_provided,_single_submitter	Likely_benign	0.3478	0.3478	0.3465	0.3489	0.285	0.3653	0.3851	0.3617	0.4165	0.3326	0.3790	0.3536
1	161169948	161169948	G	A	exonic	PPOX	.	nonsynonymous SNV	PPOX:NM_001350128:exon8:c.G812A:p.R271H,PPOX:NM_001350131:exon8:c.G425A:p.R142H,PPOX:NM_001365400:exon8:c.G503A:p.R168H,PPOX:NM_001365401:exon8:c.G425A:p.R142H,PPOX:NM_000309:exon9:c.G911A:p.R304H,PPOX:NM_001122764:exon9:c.G911A:p.R304H,PPOX:NM_001350129:exon9:c.G503A:p.R168H,PPOX:NM_001350130:exon9:c.G425A:p.R142H,PPOX:NM_001365398:exon9:c.G911A:p.R304H,PPOX:NM_001365399:exon9:c.G911A:p.R304H	exonic	PPOX	.	nonsynonymous SNV	PPOX:ENST00000352210.9:exon9:c.G911A:p.R304H	0.0489217	0.0626	0.0589	0.0108	0.0691	0.0612	0.0585	0.0619	0.0443	0.0693	0.0593	0.0105	0.0697	0.0594	0.0585	0.0627	0.0348	0.0692	277862	Variegate_porphyria	MedGen:C0162532,OMIM:176200,Orphanet:ORPHA79473,SNOMED_CT:58275005	criteria_provided,_single_submitter	Likely_benign	0.0457	0.0457	0.0465	0.0449	0.0121	0.0656	0.0612	0.0153	0.0617	0.0506	0.0629	0.0493
1	161214307	161214307	A	G	UTR3	NDUFS2	NM_004550:c.*114A>G;NM_001166159:c.*366A>G	.	.	UTR3	NDUFS2	ENST00000367993.7:c.*114A>G;ENST00000392179.4:c.*366A>G	.	.	0.182109	0.1521	.	.	.	.	.	.	.	.	.	.	.	.	.	.	.	.	277896	Mitochondrial_complex_I_deficiency	MedGen:C2936907	criteria_provided,_single_submitter	Likely_benign	0.1367	0.1348	0.1438	0.1301	0.0450	0.1201	0.1919	0.1438	0.2924	0.2105	0.1558	0.1521
1	161222526	161222526	G	A	intronic	APOA2	.	.	.	intronic	APOA2	.	.	.	0.103035	0.1083	0.1135	0.0300	0.1238	0.1719	0.0977	0.1113	0.0947	0.1448	0.1148	0.0296	0.1240	0.1704	0.0977	0.1124	0.0922	0.1446	277897	Apolipoprotein_A-II_deficiency	MedGen:C3888202	criteria_provided,_single_submitter	Likely_benign	0.0846	0.0846	0.0851	0.0840	0.0323	0.1167	0.0946	0.0473	0.1578	0.0883	0.1108	0.0888
1	168308728	168308728	G	A	intronic	TBX19	.	.	.	intronic	TBX19	.	.	.	0.0391374	0.0199	0.0379	0.0070	0.0167	0.0196	0.0216	0.0281	0.0442	0.1275	0.0397	0.0074	0.0167	0.0192	0.0216	0.0283	0.0447	0.1277	278198	Adrenocorticotropic_hormone_deficiency	Human_Phenotype_Ontology:HP:0011748,MedGen:C0271583,OMIM:201400,Orphanet:ORPHA199296,SNOMED_CT:237692001	criteria_provided,_single_submitter	Likely_benign	0.0214	0.0214	0.0232	0.0197	0.0073	0.0322	0.0156	0.0747	0.0211	0.0195	0.0238	0.0261
1	179551119	179551119	C	G	UTR3	NPHS2	NM_014625:c.*54G>C;NM_001297575:c.*54G>C	.	.	UTR3	NPHS2	ENST00000367615.8:c.*54G>C;ENST00000367616.4:c.*54G>C	.	.	0.587859	0.6153	.	.	.	.	.	.	.	.	.	.	.	.	.	.	.	.	278562	Steroid-resistant_nephrotic_syndrome	Human_Phenotype_Ontology:HP:0012588,MedGen:C0403397	criteria_provided,_single_submitter	Likely_benign	0.6165	0.6165	0.6160	0.6171	0.6043	0.6467	0.6380	0.6436	0.4491	0.6200	0.6278	0.6047
1	181049100	181049100	A	G	exonic	MR1	.	nonsynonymous SNV	MR1:NM_001194999:exon3:c.A116G:p.H39R,MR1:NM_001195000:exon3:c.A116G:p.H39R,MR1:NM_001195035:exon3:c.A116G:p.H39R,MR1:NM_001531:exon3:c.A116G:p.H39R	exonic	MR1	.	nonsynonymous SNV	MR1:ENST00000282990.10:exon2:c.A116G:p.H39R,MR1:ENST00000367579.7:exon2:c.A116G:p.H39R,MR1:ENST00000367580.5:exon2:c.A116G:p.H39R,MR1:ENST00000434571.6:exon3:c.A116G:p.H39R,MR1:ENST00000614012.4:exon3:c.A116G:p.H39R,MR1:ENST00000617803.4:exon3:c.A116G:p.H39R	0.192891	0.1372	0.1731	0.1351	0.2517	0.3472	0.1301	0.1470	0.1575	0.1742	0.1751	0.1347	0.2531	0.3467	0.1301	0.1468	0.1585	0.1746	135066	not_specified	MedGen:CN169374	no_assertion_criteria_provided	Likely_benign	0.1552	0.1553	0.1566	0.1538	0.1330	0.1822	0.2144	0.1262	0.3378	0.1402	0.1502	0.1580
1	183244275	183244275	G	T	UTR3	LAMC2	NM_005562:c.*875G>T	.	.	UTR3	LAMC2	ENST00000264144.4:c.*875G>T	.	.	0.091254	0.0954	.	.	.	.	.	.	.	.	.	.	.	.	.	.	.	.	277824	Epidermolysis_bullosa,_junctional	MedGen:C0079301,Orphanet:ORPHA305	criteria_provided,_single_submitter	Likely_benign	0.0969	0.0969	0.0976	0.0962	0.0377	0.0778	0.1266	0.1006	0.2006	0.1301	0.1192	0.0965
1	186015385	186015385	T	C	exonic	HMCN1	.	synonymous SNV	HMCN1:NM_031935:exon31:c.T4857C:p.H1619H	exonic	HMCN1	.	unknown	UNKNOWN	0.343051	0.4781	0.4271	0.0950	0.4796	0.3851	0.4932	0.4668	0.4035	0.4342	0.4265	0.0913	0.4798	0.3852	0.4932	0.4671	0.4078	0.4345	277933	Macular_degeneration	Human_Phenotype_Ontology:HP:0000608,MedGen:C0024437,SNOMED_CT:422338006	criteria_provided,_single_submitter	Likely_benign	0.3532	0.3535	0.3604	0.3465	0.0944	0.49	0.4168	0.3639	0.3811	0.5018	0.4767	0.3688
1	201083433	201083433	C	T	intronic	CACNA1S	.	.	.	intronic	CACNA1S	.	.	.	0.00319489	0.0149	.	.	.	.	.	.	.	.	.	.	.	.	.	.	.	.	657286	not_provided	MedGen:CN517202	criteria_provided,_single_submitter	Likely_benign	0.0097	0.0097	0.0111	0.0083	0.0018	0	0.0046	0.0024	0.0003	0.0466	0.0113	0.0074
1	201325782	201325782	C	T	exonic	PKP1	.	nonsynonymous SNV	PKP1:NM_001005337:exon12:c.C2050T:p.R684W,PKP1:NM_000299:exon13:c.C2113T:p.R705W	exonic	PKP1	.	nonsynonymous SNV	PKP1:ENST00000367324.7:exon12:c.C2050T:p.R684W,PKP1:ENST00000263946.7:exon13:c.C2113T:p.R705W,PKP1:ENST00000352845.3:exon13:c.C2113T:p.R705W	0.00559105	0.0129	0.0138	0.0032	0.0072	0.0001	0.0393	0.0185	0.0155	0.0029	0.0133	0.0031	0.0072	0.0001	0.0393	0.0182	0.0174	0.0029	279773	Ectodermal_dysplasia_skin_fragility_syndrome	MedGen:C1858302,OMIM:604536,Orphanet:ORPHA158668	criteria_provided,_single_submitter	Likely_benign	0.0146	0.0146	0.0153	0.0139	0.0032	0.0033	0.0168	0.0150	0	0.0367	0.0195	0.0153
1	201331925	201331925	G	A	UTR3	PKP1	NM_000299:c.*1884G>A;NM_001005337:c.*1884G>A	.	.	UTR3	PKP1	ENST00000263946.7:c.*1884G>A;ENST00000367324.7:c.*1884G>A	.	.	0.121406	0.175	.	.	.	.	.	.	.	.	.	.	.	.	.	.	.	.	279694	Ectodermal_dysplasia_skin_fragility_syndrome	MedGen:C1858302,OMIM:604536,Orphanet:ORPHA158668	criteria_provided,_single_submitter	Likely_benign	0.1446	0.1448	0.1433	0.1459	0.0975	0.3527	0.1457	0.1211	0.1297	0.1475	0.1757	0.1519
1	202602978	202602979	CC	-	intronic	SYT2	.	.	.	intronic	SYT2	.	.	.	0.636781	0.6322	0.6284	0.5493	0.7694	0.6833	0.6107	0.6031	0.6220	0.6610	0.6320	0.5495	0.7720	0.6843	0.6107	0.6035	0.6177	0.6608	438978	not_provided	MedGen:CN517202	criteria_provided,_single_submitter	Likely_benign	0.6081	0.6050	0.6114	0.6050	0.5682	0.5567	0.7086	0.5319	0.6895	0.6271	0.6065	0.6136
1	202748941	202748941	T	C	intronic	KDM5B	.	.	.	intronic	KDM5B	.	.	.	0.00159744	0.006	0.0058	0.0019	0.0023	0	0.0057	0.0090	0.0034	0.0006	0.0057	0.0017	0.0023	0	0.0057	0.0094	0.0045	0.0006	729952	not_provided	MedGen:CN517202	criteria_provided,_single_submitter	Likely_benign	0.0055	0.0055	0.0050	0.0060	0.0018	0.0078	0.0037	0	0	0.0055	0.0091	0.0046
1	211492876	211492876	A	G	UTR5	RD3	NM_001164688:c.-11461T>C;NM_183059:c.-11461T>C	.	.	ncRNA_exonic	RP11-359E8.3	.	.	.	0.482029	0.4314	.	.	.	.	.	.	.	.	.	.	.	.	.	.	.	.	278964	Leber_congenital_amaurosis	MeSH:D057130,MedGen:C0339527,Orphanet:ORPHA65,SNOMED_CT:193413001	criteria_provided,_single_submitter	Likely_benign	0.4702	0.4703	0.4611	0.4787	0.6226	0.43	0.3696	0.4464	0.4276	0.3221	0.4236	0.4725
1	218442635	218442635	T	C	ncRNA_exonic	TGFB2-OT1	.	.	.	ncRNA_exonic	TGFB2-OT1	.	.	.	0.0081869	0.0139	.	.	.	.	.	.	.	.	.	.	.	.	.	.	.	.	279317	Loeys-Dietz_syndrome	MedGen:C2697932,Orphanet:ORPHA60030,SNOMED_CT:446263001	criteria_provided,_single_submitter	Likely_benign	0.0064	0.0065	0.0074	0.0054	0.0012	0.0011	0.0014	0.0054	0.0003	0.0308	0.0062	0.0042
1	226985234	226985234	C	G	intronic	COQ8A	.	.	.	intronic	COQ8A	.	.	.	0.265176	0.4414	0.3631	0.2702	0.2663	0.1744	0.3742	0.4565	0.3870	0.2053	0.3547	0.2689	0.2637	0.1728	0.3742	0.4560	0.3804	0.2052	508767	Coenzyme_Q10_deficiency,_primary,_4	MedGen:C2677589,OMIM:612016	criteria_provided,_single_submitter	Likely_benign	0.3774	0.3774	0.3709	0.3834	0.2742	0.6708	0.3379	0.4819	0.1758	0.3814	0.4613	0.3765
1	230710231	230710231	G	A	exonic	AGT	.	nonsynonymous SNV	AGT:NM_000029:exon2:c.C620T:p.T207M	exonic	AGT	.	unknown	UNKNOWN	0.101637	0.1302	0.1230	0.0665	0.1260	0.1085	0.1798	0.1260	0.1375	0.1279	0.1231	0.0673	0.1263	0.1080	0.1798	0.1253	0.1402	0.1279	280975	Renal_dysplasia	Human_Phenotype_Ontology:HP:0000110,MedGen:C0266313,OMIM:267430,Orphanet:ORPHA3033,SNOMED_CT:204949001	criteria_provided,_single_submitter	Likely_benign	0.1113	0.1113	0.1142	0.1086	0.0653	0.2194	0.1103	0.1366	0.1031	0.1907	0.1251	0.1152
1	230714140	230714140	T	G	upstream	AGT	dist=18	.	.	ncRNA_intronic	RP11-99J16__A.2	.	.	.	0.175919	0.1779	.	.	.	.	.	.	.	.	.	.	.	.	.	.	.	.	280986	Renal_dysplasia	Human_Phenotype_Ontology:HP:0000110,MedGen:C0266313,OMIM:267430,Orphanet:ORPHA3033,SNOMED_CT:204949001	criteria_provided,_single_submitter	Likely_benign	0.1686	0.1687	0.1704	0.1669	0.1481	0.2824	0.1843	0.1749	0.1614	0.2135	0.1689	0.1839
1	236762730	236762730	A	G	UTR3	ACTN2	NM_001103:c.*111A>G;NM_001278344:c.*111A>G;NM_001278343:c.*111A>G	.	.	UTR3	ACTN2	ENST00000542672.5:c.*111A>G;ENST00000546208.5:c.*111A>G;ENST00000366578.5:c.*111A>G	.	.	0.34984	0.5586	.	.	.	.	.	.	.	.	.	.	.	.	.	.	.	.	281366	Hypertrophic_cardiomyopathy|Dilated_Cardiomyopathy,_Dominant	Human_Phenotype_Ontology:HP:0001639,MedGen:C0007194,Orphanet:ORPHA217569|MedGen:CN239310	criteria_provided,_single_submitter	Likely_benign	0.4979	0.4970	0.4992	0.4967	0.1350	0.8445	0.5908	0.6194	0.4494	0.6250	0.6806	0.5052
1	236795553	236795553	C	T	UTR5	MTR	NM_001291939:c.-151C>T;NM_000254:c.-151C>T;NM_001291940:c.-40027C>T	.	.	UTR5	MTR	ENST00000535889.5:c.-151C>T;ENST00000366577.9:c.-151C>T	.	.	0.00199681	0.006	0.0164	0.0049	0.0065	0	0.0631	0.0276	0.0181	0.0098	0.0154	0.0069	0.0074	0	0.0631	0.0266	0.0221	0.0097	280095	Disorders_of_Intracellular_Cobalamin_Metabolism	MedGen:CN043592	criteria_provided,_single_submitter	Likely_benign	0.0082	0.0082	0.0085	0.0079	0.0026	0.0211	0.0030	0.0018	0	0.0182	0.0121	0.0056
1	237456575	237456575	-	T	intronic	RYR2	.	.	.	intronic	RYR2	.	.	.	0.417332	0.4433	0.3928	0.3574	0.4134	0.4494	0.4109	0.3914	0.3928	0.3646	0.3932	0.3592	0.4135	0.4489	0.4109	0.3918	0.3880	0.3643	52917	not_specified	MedGen:CN169374	criteria_provided,_single_submitter	Likely_benign	0.5247	0.5256	0.5258	0.5237	0.4694	0.6192	0.5458	0.5439	0.6806	0.5398	0.5437	0.5038
1	237602301	237602301	T	A	intronic	RYR2	.	.	.	intronic	RYR2	.	.	.	0.0135783	0.0298	.	.	.	.	.	.	.	.	.	.	.	.	.	.	.	.	657573	not_provided	MedGen:CN517202	criteria_provided,_single_submitter	Likely_benign	0.0247	0.0247	0.0243	0.0251	0.0067	0.0011	0.0163	0.0343	0.0006	0.0433	0.0362	0.0237
1	248453100	248453100	G	A	exonic	OR2T2	.	synonymous SNV	OR2T2:NM_001004136:exon1:c.G303A:p.Q101Q	exonic	OR2T2	.	unknown	UNKNOWN	.	.	0.3274	0.4900	0.3762	0.3973	0.3348	0.2747	0.3073	0.3652	0.3313	0.4905	0.3772	0.3972	0.3348	0.2755	0.3012	0.3654	696647	not_provided	MedGen:CN517202	criteria_provided,_single_submitter	Likely_benign	0.2055	0.2646	0.2055	0.2056	0.4174	0.0405	0.1402	0.0891	0.2178	0.1731	0.0986	0.1796
10	4968380	4968380	A	G	exonic	AKR1C1	.	synonymous SNV	AKR1C1:NM_001353:exon4:c.A441G:p.T147T	exonic	AKR1C1	.	synonymous SNV	AKR1C1:ENST00000380859.1:exon4:c.A447G:p.T149T	0.997204	0.999	0.9977	0.9918	0.9997	0.9995	0.9993	0.9981	0.9981	0.9964	0.9975	0.9907	0.9997	0.9994	0.9993	0.9981	0.9972	0.9964	701367	not_provided	MedGen:CN517202	criteria_provided,_single_submitter	Likely_benign	0.9949	0.9932	0.9947	0.9951	0.9908	1	0.9949	0.9898	0.9941	0.9985	0.9971	0.9952
10	18340674	18340674	G	A	intronic	CACNB2	.	.	.	intronic	CACNB2	.	.	.	0.428115	0.3767	.	.	.	.	.	.	.	.	.	.	.	.	.	.	.	.	353126	Brugada_syndrome	MedGen:C1142166,Orphanet:ORPHA130,SNOMED_CT:418818005	criteria_provided,_single_submitter	Likely_benign	0.4056	0.4056	0.4066	0.4046	0.5203	0.3188	0.3655	0.3239	0.2937	0.3877	0.3521	0.3878
10	18539792	18539792	-	AA	UTR3	CACNB2	NM_201572:c.*68_*69insAA;NM_201597:c.*68_*69insAA;NM_201596:c.*68_*69insAA;NM_201571:c.*68_*69insAA;NM_001167945:c.*68_*69insAA;NM_201593:c.*68_*69insAA;NM_001330060:c.*68_*69insAA;NM_000724:c.*68_*69insAA;NM_201590:c.*68_*69insAA;NM_201570:c.*68_*69insAA	.	.	ncRNA_intronic	RP11-499P20.2	.	.	.	0.410743	0.3797	.	.	.	.	.	.	.	.	.	.	.	.	.	.	.	.	321622	Brugada_syndrome	MedGen:C1142166,Orphanet:ORPHA130,SNOMED_CT:418818005	criteria_provided,_single_submitter	Likely_benign	0.3539	0.3517	0.3522	0.3555	0.3043	0.2304	0.3203	0.3885	0.7567	0.3400	0.3699	0.3778
10	18540324	18540325	TA	-	UTR3	CACNB2	NM_201572:c.*600_*601delTA;NM_201597:c.*600_*601delTA;NM_201596:c.*600_*601delTA;NM_201571:c.*600_*601delTA;NM_001167945:c.*600_*601delTA;NM_201593:c.*600_*601delTA;NM_001330060:c.*600_*601delTA;NM_000724:c.*600_*601delTA;NM_201590:c.*600_*601delTA;NM_201570:c.*600_*601delTA	.	.	ncRNA_intronic	RP11-499P20.2	.	.	.	0.384185	0.4066	.	.	.	.	.	.	.	.	.	.	.	.	.	.	.	.	315047	Brugada_syndrome	MedGen:C1142166,Orphanet:ORPHA130,SNOMED_CT:418818005	criteria_provided,_single_submitter	Likely_benign	0.3904	0.3802	0.3936	0.3874	0.3416	0.5467	0.4356	0.3268	0.2614	0.4676	0.4081	0.3764
10	18540332	18540332	T	A	UTR3	CACNB2	NM_201572:c.*608T>A;NM_201597:c.*608T>A;NM_201596:c.*608T>A;NM_201571:c.*608T>A;NM_001167945:c.*608T>A;NM_201593:c.*608T>A;NM_001330060:c.*608T>A;NM_000724:c.*608T>A;NM_201590:c.*608T>A;NM_201570:c.*608T>A	.	.	ncRNA_intronic	RP11-499P20.2	.	.	.	0.387181	0.3549	.	.	.	.	.	.	.	.	.	.	.	.	.	.	.	.	315039	Brugada_syndrome	MedGen:C1142166,Orphanet:ORPHA130,SNOMED_CT:418818005	criteria_provided,_single_submitter	Likely_benign	0.3749	0.3703	0.3724	0.3772	0.3557	0.2345	0.3200	0.3894	0.7682	0.3506	0.3779	0.3917
10	18540333	18540333	A	T	UTR3	CACNB2	NM_201572:c.*609A>T;NM_201597:c.*609A>T;NM_201596:c.*609A>T;NM_201571:c.*609A>T;NM_001167945:c.*609A>T;NM_201593:c.*609A>T;NM_001330060:c.*609A>T;NM_000724:c.*609A>T;NM_201590:c.*609A>T;NM_201570:c.*609A>T	.	.	ncRNA_intronic	RP11-499P20.2	.	.	.	0.387181	0.3549	.	.	.	.	.	.	.	.	.	.	.	.	.	.	.	.	315049	Brugada_syndrome	MedGen:C1142166,Orphanet:ORPHA130,SNOMED_CT:418818005	criteria_provided,_single_submitter	Likely_benign	0.3695	0.3667	0.3671	0.3716	0.3449	0.2323	0.3166	0.3903	0.7665	0.3462	0.375	0.3860
10	18541052	18541052	-	TGTT	UTR3	CACNB2	NM_201572:c.*1328_*1329insTGTT;NM_201597:c.*1328_*1329insTGTT;NM_201596:c.*1328_*1329insTGTT;NM_201571:c.*1328_*1329insTGTT;NM_001167945:c.*1328_*1329insTGTT;NM_201593:c.*1328_*1329insTGTT;NM_001330060:c.*1328_*1329insTGTT;NM_000724:c.*1328_*1329insTGTT;NM_201590:c.*1328_*1329insTGTT;NM_201570:c.*1328_*1329insTGTT	.	.	ncRNA_intronic	RP11-499P20.2	.	.	.	0.765176	0.7555	.	.	.	.	.	.	.	.	.	.	.	.	.	.	.	.	310034	Brugada_syndrome	MedGen:C1142166,Orphanet:ORPHA130,SNOMED_CT:418818005	criteria_provided,_single_submitter	Likely_benign	0.7322	0.7323	0.7322	0.7321	0.6750	0.7607	0.7276	0.6861	0.9706	0.7648	0.7529	0.7374
10	18541689	18541689	C	T	UTR3	CACNB2	NM_201572:c.*1965C>T;NM_201597:c.*1965C>T;NM_201596:c.*1965C>T;NM_201571:c.*1965C>T;NM_001167945:c.*1965C>T;NM_201593:c.*1965C>T;NM_001330060:c.*1965C>T;NM_000724:c.*1965C>T;NM_201590:c.*1965C>T;NM_201570:c.*1965C>T	.	.	ncRNA_exonic	RP11-499P20.2	.	.	.	0.405551	0.3757	.	.	.	.	.	.	.	.	.	.	.	.	.	.	.	.	321097	Brugada_syndrome	MedGen:C1142166,Orphanet:ORPHA130,SNOMED_CT:418818005	criteria_provided,_single_submitter	Likely_benign	0.3420	0.3421	0.3388	0.3451	0.2911	0.2065	0.3011	0.3834	0.7514	0.3242	0.3639	0.3630
10	18541740	18541740	T	C	UTR3	CACNB2	NM_201572:c.*2016T>C;NM_201597:c.*2016T>C;NM_201596:c.*2016T>C;NM_201571:c.*2016T>C;NM_001167945:c.*2016T>C;NM_201593:c.*2016T>C;NM_001330060:c.*2016T>C;NM_000724:c.*2016T>C;NM_201590:c.*2016T>C;NM_201570:c.*2016T>C	.	.	ncRNA_exonic	RP11-499P20.2	.	.	.	0.760184	0.7545	.	.	.	.	.	.	.	.	.	.	.	.	.	.	.	.	321105	Brugada_syndrome	MedGen:C1142166,Orphanet:ORPHA130,SNOMED_CT:418818005	criteria_provided,_single_submitter	Likely_benign	0.7295	0.7294	0.7302	0.7288	0.6659	0.7439	0.7246	0.6883	0.9718	0.7680	0.7532	0.7361
10	25934218	25934218	A	G	upstream	LOC101929073;MYO3A	dist=11	.	.	upstream	MYO3A;RP11-435M3.2	dist=49	.	.	0.0607029	0.0676	.	.	.	.	.	.	.	.	.	.	.	.	.	.	.	.	321125	Nonsyndromic_Hearing_Loss,_Recessive	MedGen:CN239439	criteria_provided,_single_submitter	Likely_benign	0.0817	0.0817	0.0815	0.0818	0.1332	0.1422	0.0465	0.0226	0	0.0913	0.0642	0.0627
10	25934301	25934301	A	G	UTR5	MYO3A	NM_017433:c.-17810A>G;NM_001368265:c.-17810A>G	.	.	UTR5	MYO3A	ENST00000265944.9:c.-17810A>G;ENST00000376302.5:c.-17810A>G	.	.	0.0613019	0.0666	.	.	.	.	.	.	.	.	.	.	.	.	.	.	.	.	321708	Nonsyndromic_Hearing_Loss,_Recessive	MedGen:CN239439	criteria_provided,_single_submitter	Likely_benign	0.0829	0.0830	0.0827	0.0831	0.1374	0.1422	0.0468	0.0226	0	0.0909	0.0643	0.0641
10	25935830	25935830	G	A	UTR5	MYO3A	NM_017433:c.-16281G>A;NM_001368265:c.-16281G>A	.	.	UTR5	MYO3A	ENST00000265944.9:c.-16281G>A;ENST00000376302.5:c.-16281G>A;ENST00000543632.5:c.-16281G>A	.	.	0.0638978	0.0666	.	.	.	.	.	.	.	.	.	.	.	.	.	.	.	.	321720	Nonsyndromic_Hearing_Loss,_Recessive	MedGen:CN239439	criteria_provided,_single_submitter	Likely_benign	0.0857	0.0857	0.0854	0.0859	0.1430	0.1425	0.0500	0.0226	0	0.0912	0.0659	0.0689
10	26746549	26746549	C	T	UTR3	PDSS1	NM_001321979:c.*76C>T;NM_001321978:c.*212C>T;NM_014317:c.*76C>T	.	.	UTR3	PDSS1	ENST00000376215.9:c.*76C>T	.	.	0.0898562	0.174	.	.	.	.	.	.	.	.	.	.	.	.	.	.	.	.	315186	Coenzyme_Q10_deficiency,_primary	MedGen:CN229570,Orphanet:ORPHA35656	criteria_provided,_single_submitter	Likely_benign	0.1288	0.1288	0.1304	0.1273	0.0334	0.2833	0.1974	0.2088	0.0278	0.1822	0.1694	0.1326
10	27004355	27004355	A	-	UTR3	ANKRD26	NM_001256053:c.*1235delT;NM_014915:c.*1235delT	.	.	UTR3	ANKRD26	ENST00000436985.6:c.*1235delT;ENST00000376087.4:c.*1235delT	.	.	0.142572	0.1183	.	.	.	.	.	.	.	.	.	.	.	.	.	.	.	.	321770	Thrombocytopenia	Human_Phenotype_Ontology:HP:0001873,MedGen:C0040034	criteria_provided,_single_submitter	Likely_benign	0.0898	0.0899	0.0953	0.0846	0.0611	0.0478	0.1180	0.1004	0.2873	0.1259	0.0840	0.1063
10	27004378	27004378	C	T	UTR3	ANKRD26	NM_001256053:c.*1212G>A;NM_014915:c.*1212G>A	.	.	UTR3	ANKRD26	ENST00000436985.6:c.*1212G>A;ENST00000376087.4:c.*1212G>A	.	.	0.142572	0.1183	.	.	.	.	.	.	.	.	.	.	.	.	.	.	.	.	321777	Thrombocytopenia	Human_Phenotype_Ontology:HP:0001873,MedGen:C0040034	criteria_provided,_single_submitter	Likely_benign	0.0898	0.0900	0.0953	0.0847	0.0611	0.0478	0.1181	0.1007	0.2877	0.1259	0.0840	0.1055
10	27004470	27004470	T	C	UTR3	ANKRD26	NM_001256053:c.*1120A>G;NM_014915:c.*1120A>G	.	.	UTR3	ANKRD26	ENST00000436985.6:c.*1120A>G;ENST00000376087.4:c.*1120A>G	.	.	0.142572	0.1183	.	.	.	.	.	.	.	.	.	.	.	.	.	.	.	.	321778	Thrombocytopenia	Human_Phenotype_Ontology:HP:0001873,MedGen:C0040034	criteria_provided,_single_submitter	Likely_benign	0.0898	0.0899	0.0953	0.0847	0.0612	0.0478	0.1179	0.0998	0.2891	0.1260	0.0840	0.1055
10	27005521	27005522	AT	-	UTR3	ANKRD26	NM_001256053:c.*69_*68delAT;NM_014915:c.*69_*68delAT	.	.	UTR3	ANKRD26	ENST00000436985.6:c.*69_*68delAT;ENST00000376087.4:c.*69_*68delAT	.	.	0.141773	0.1183	.	.	.	.	.	.	.	.	.	.	.	.	.	.	.	.	321798	Thrombocytopenia	Human_Phenotype_Ontology:HP:0001873,MedGen:C0040034	criteria_provided,_single_submitter	Likely_benign	0.0888	0.0890	0.0944	0.0836	0.0582	0.0478	0.1171	0.1006	0.2881	0.1254	0.0840	0.1051
10	27155374	27155374	G	A	UTR5	MASTL	NM_032844:c.-53G>A;NM_001172303:c.-53G>A;NM_001320756:c.-53G>A;NM_001172304:c.-53G>A;NM_001320757:c.-53G>A	.	.	UTR5	MASTL	ENST00000375946.8:c.-53G>A;ENST00000375940.8:c.-53G>A;ENST00000342386.10:c.-53G>A	.	.	0.397165	0.6024	.	.	.	.	.	.	.	.	.	.	.	.	.	.	.	.	315284	Thrombocytopenia	Human_Phenotype_Ontology:HP:0001873,MedGen:C0040034	criteria_provided,_single_submitter	Likely_benign	0.4978	0.4979	0.5031	0.4929	0.2105	0.6325	0.5375	0.5922	0.4286	0.6639	0.6461	0.5051
10	27186764	27186764	T	C	UTR3	MASTL	NM_032844:c.*228T>C;NM_001172303:c.*228T>C;NM_001320756:c.*228T>C;NM_001172304:c.*228T>C;NM_001320757:c.*228T>C	.	.	UTR3	MASTL	ENST00000375946.8:c.*228T>C;ENST00000375940.8:c.*228T>C;ENST00000342386.10:c.*228T>C	.	.	0.509585	0.6024	.	.	.	.	.	.	.	.	.	.	.	.	.	.	.	.	310197	Thrombocytopenia	Human_Phenotype_Ontology:HP:0001873,MedGen:C0040034	criteria_provided,_single_submitter	Likely_benign	0.6080	0.6080	0.6085	0.6076	0.5626	0.6320	0.5742	0.6300	0.4334	0.6629	0.6488	0.5915
10	27540426	27540426	A	G	UTR3	RAB18	NM_001256412:c.*2375A>G;NM_001256410:c.*2375A>G;NM_001256415:c.*2375A>G;NM_021252:c.*2375A>G;NM_001256411:c.*2335A>G	.	.	UTR3	RAB18	ENST00000535776.5:c.*2375A>G;ENST00000611151.4:c.*2375A>G;ENST00000356940.10:c.*2375A>G;ENST00000621805.4:c.*2375A>G	.	.	0.109225	0.0865	0.1255	0.0266	0.1413	0.2727	.	0.0894	0.1356	0.1382	0.1253	0.0266	0.1333	0.2656	.	0.0890	0.1356	0.1382	321349	Warburg_micro_syndrome	MedGen:CN158709,Orphanet:ORPHA2510	criteria_provided,_single_submitter	Likely_benign	0.0700	0.0701	0.0727	0.0675	0.0256	0.1311	0.1143	0.1014	0.2040	0.0648	0.0779	0.0866
10	52766446	52766446	C	T	UTR3	MBL2	NM_000242:c.*1691G>A	.	.	UTR3	MBL2	ENST00000373968.3:c.*1691G>A	.	.	0.451877	0.5825	.	.	.	.	.	.	.	.	.	.	.	.	.	.	.	.	322359	Mannose-binding_protein_deficiency	MedGen:C3280586,OMIM:614372	criteria_provided,_single_submitter	Likely_benign	0.4775	0.4773	0.4832	0.4720	0.2099	0.6696	0.6073	0.6310	0.5805	0.5808	0.5875	0.4823
10	60108958	60108958	C	A	exonic	ANK3	.	synonymous SNV	ANK3:NM_001149:exon5:c.G447T:p.T149T,ANK3:NM_001320874:exon27:c.G3045T:p.T1015T,ANK3:NM_020987:exon27:c.G3045T:p.T1015T,ANK3:NM_001204403:exon28:c.G3027T:p.T1009T,ANK3:NM_001204404:exon28:c.G3048T:p.T1016T	exonic	ANK3	.	synonymous SNV	ANK3:ENST00000355288.6:exon5:c.G447T:p.T149T,ANK3:ENST00000373827.6:exon28:c.G3027T:p.T1009T,ANK3:ENST00000503366.5:exon28:c.G3048T:p.T1016T	0.179113	0.3221	0.2640	0.0595	0.1386	0.0608	0.3326	0.3225	0.3029	0.3213	0.2616	0.0567	0.1379	0.0603	0.3326	0.3232	0.2983	0.3216	133817	not_specified	MedGen:CN169374	no_assertion_criteria_provided	Likely_benign	0.2320	0.2321	0.2352	0.2290	0.0638	0.3711	0.2169	0.2580	0.0652	0.3365	0.3287	0.2372
10	74119157	74119157	-	TA	UTR3	VCL	NM_014000:c.*988_*989insTA;NM_003373:c.*988_*989insTA	.	.	UTR3	VCL	ENST00000211998.9:c.*988_*989insTA;ENST00000372755.7:c.*988_*989insTA	.	.	0.441893	0.6252	.	.	.	.	.	.	.	.	.	.	.	.	.	.	.	.	316355	Dilated_Cardiomyopathy,_Dominant	MedGen:CN239310	criteria_provided,_single_submitter	Likely_benign	0.5536	0.5540	0.5512	0.5559	0.4691	0.5011	0.5513	0.7244	0.2994	0.5631	0.6176	0.5728
10	74119753	74119753	T	A	UTR3	VCL	NM_014000:c.*1584T>A;NM_003373:c.*1584T>A	.	.	UTR3	VCL	ENST00000211998.9:c.*1584T>A;ENST00000372755.7:c.*1584T>A	.	.	0.625399	0.7555	.	.	.	.	.	.	.	.	.	.	.	.	.	.	.	.	323069	Dilated_Cardiomyopathy,_Dominant	MedGen:CN239310	criteria_provided,_single_submitter	Likely_benign	0.7407	0.7407	0.7330	0.7479	0.7875	0.6944	0.7083	0.8559	0.3950	0.6627	0.7505	0.7556
10	76885309	76885309	G	A	UTR3	KCNMA1	NM_002247:c.*1957C>T;NM_001161352:c.*1957C>T;NM_001322837:c.*1957C>T;NM_001161353:c.*1957C>T;NM_001322836:c.*1957C>T;NM_001271519:c.*1957C>T	.	.	UTR3	KCNMA1	ENST00000286627.10:c.*1957C>T;ENST00000286628.13:c.*1957C>T;ENST00000354353.9:c.*1957C>T;ENST00000406533.7:c.*1957C>T;ENST00000640141.1:c.*1957C>T;ENST00000640969.1:c.*1957C>T	.	.	0.714657	0.8002	.	.	.	.	.	.	.	.	.	.	.	.	.	.	.	.	322540	Generalized_epilepsy_and_paroxysmal_dyskinesia	MedGen:C1836173,OMIM:609446,Orphanet:ORPHA79137	criteria_provided,_single_submitter	Likely_benign	0.8118	0.8123	0.8086	0.8147	0.9044	0.8085	0.7056	0.7590	0.4852	0.8682	0.7953	0.7669
10	84214794	84214794	C	A	UTR3	CDHR1	NM_033100:c.*173C>A	.	.	UTR3	CDHR1	ENST00000623527.3:c.*173C>A	.	.	0.206869	0.2843	.	.	.	.	.	.	.	.	.	.	.	.	.	.	.	.	322943	Cone-Rod_Dystrophy,_Recessive	MedGen:CN239309	criteria_provided,_single_submitter	Likely_benign	0.2098	0.2099	0.2057	0.2136	0.1030	0.2639	0.2612	0.2554	0.2804	0.1356	0.2731	0.2325
10	86699240	86699245	TCTCTC	-	intronic	LDB3	.	.	.	intronic	LDB3	.	.	.	0.36262	0.171	0.2687	0.4351	0.3287	0.4485	0.2346	0.2190	0.2593	0.2469	0.2706	0.4335	0.3281	0.4476	0.2346	0.2187	0.2596	0.2469	53052	not_specified	MedGen:CN169374	criteria_provided,_multiple_submitters,_no_conflicts	Likely_benign	0.3494	0.3487	0.3481	0.3505	0.5654	0.1247	0.3170	0.2606	0.6507	0.2516	0.2278	0.3514
10	86875681	86875681	A	G	intronic	BMPR1A	.	.	.	intronic	BMPR1A	.	.	.	0.00978435	0.0258	.	.	.	.	.	.	.	.	.	.	.	.	.	.	.	.	664677	not_provided	MedGen:CN517202	criteria_provided,_single_submitter	Likely_benign	0.0224	0.0224	0.0207	0.0240	0.0062	0.0056	0.0122	0.0072	0	0.0198	0.0386	0.0200
10	86924605	86924605	C	T	UTR3	BMPR1A	NM_004329:c.*886C>T	.	.	UTR3	BMPR1A	ENST00000372037.7:c.*886C>T	.	.	0.0363419	0.1074	.	.	.	.	.	.	.	.	.	.	.	.	.	.	.	.	323045	Juvenile_Polyposis	MedGen:CN239474	criteria_provided,_single_submitter	Likely_benign	0.0643	0.0652	0.0611	0.0673	0.0205	0.0522	0.0787	0.0902	0.0006	0.0427	0.0968	0.0822
10	87057822	87057822	A	-	intronic	GLUD1	.	.	.	intronic	GLUD1	.	.	.	0.478235	0.4125	0.4063	0.4291	0.4260	0.4578	0.4446	0.4062	0.4310	0.3450	0.4050	0.4287	0.4259	0.4583	0.4446	0.4053	0.4187	0.3446	429134	not_specified	MedGen:CN169374	criteria_provided,_single_submitter	Likely_benign	0.3910	0.3822	0.3966	0.3860	0.5395	0.2727	0.4517	0.2460	0.7048	0.3422	0.2836	0.3944
10	90912807	90912807	T	C	UTR3	ANKRD1	NM_014391:c.*59A>G	.	.	UTR3	ANKRD1	ENST00000371697.3:c.*59A>G	.	.	0.354233	0.4573	.	.	.	.	.	.	.	.	.	.	.	.	.	.	.	.	323274	Dilated_Cardiomyopathy,_Dominant	MedGen:CN239310	criteria_provided,_single_submitter	Likely_benign	0.3898	0.3899	0.3908	0.3889	0.2106	0.5389	0.4642	0.4633	0.3465	0.4546	0.4750	0.4019
10	93798018	93798018	T	C	UTR3	LGI1	NM_001308276:c.*215T>C;NM_001308275:c.*232T>C;NM_005097:c.*215T>C	.	.	UTR3	LGI1	ENST00000371418.8:c.*215T>C;ENST00000629035.2:c.*215T>C;ENST00000637689.1:c.*215T>C;ENST00000371413.4:c.*232T>C	.	.	0.00519169	0.001	.	.	.	.	.	.	.	.	.	.	.	.	.	.	.	.	311731	Familial_temporal_lobe_epilepsy_1	MedGen:C4551957,OMIM:600512	criteria_provided,_single_submitter	Likely_benign	0.0060	0.0060	0.0060	0.0059	0.0019	0	0.0107	0.0159	0	0.0097	0.0067	0.0060
10	99732484	99732484	G	A	UTR5	COX15	NM_001320974:c.-435C>T;NM_001320975:c.-435C>T;NM_001320976:c.-5472C>T;NM_078470:c.-435C>T;NM_004376:c.-435C>T	.	.	intronic	CUTC	.	.	.	0.538738	0.5984	.	.	.	.	.	.	.	.	.	.	.	.	.	.	.	.	311989	Hepatic_failure,_early-onset,_and_neurologic_disorder_due_to_cytochrome_C_oxidase_deficiency	MedGen:C0268237,OMIM:220110,Orphanet:ORPHA254905,SNOMED_CT:67434000	criteria_provided,_single_submitter	Likely_benign	0.5470	0.5471	0.5495	0.5447	0.4519	0.5401	0.6165	0.6820	0.3736	0.5708	0.5849	0.5647
10	99732646	99732646	T	G	UTR5	COX15	NM_001320974:c.-597A>C;NM_001320975:c.-597A>C;NM_001320976:c.-5634A>C;NM_078470:c.-597A>C;NM_004376:c.-597A>C	.	.	intronic	CUTC	.	.	.	0.540136	0.5984	.	.	.	.	.	.	.	.	.	.	.	.	.	.	.	.	317652	Hepatic_failure,_early-onset,_and_neurologic_disorder_due_to_cytochrome_C_oxidase_deficiency	MedGen:C0268237,OMIM:220110,Orphanet:ORPHA254905,SNOMED_CT:67434000	criteria_provided,_single_submitter	Likely_benign	0.5490	0.5490	0.5514	0.5467	0.4577	0.54	0.6168	0.6820	0.3739	0.5717	0.5853	0.5652
10	102631277	102631277	C	T	UTR3	SUFU	NM_016169:c.*1122C>T	.	.	UTR3	SUFU	ENST00000369902.7:c.*1122C>T	.	.	0.194489	0.3161	.	.	.	.	.	.	.	.	.	.	.	.	.	.	.	.	309286	Medulloblastoma	Human_Phenotype_Ontology:HP:0002885,MeSH:D008527,MedGen:C0025149,OMIM:155255,Orphanet:ORPHA616	criteria_provided,_single_submitter	Likely_benign	0.2369	0.2371	0.2358	0.2380	0.1506	0.3920	0.2028	0.3143	0.1430	0.2829	0.2912	0.2602
10	102632823	102632823	C	T	UTR3	SUFU	NM_016169:c.*2668C>T	.	.	UTR3	SUFU	ENST00000369902.7:c.*2668C>T	.	.	0.123403	0.2445	.	.	.	.	.	.	.	.	.	.	.	.	.	.	.	.	319883	Medulloblastoma	Human_Phenotype_Ontology:HP:0002885,MeSH:D008527,MedGen:C0025149,OMIM:155255,Orphanet:ORPHA616	criteria_provided,_single_submitter	Likely_benign	0.1714	0.1715	0.1674	0.1750	0.0940	0.3151	0.1645	0.2963	0.0466	0.1757	0.2206	0.2020
10	110836524	110836524	C	T	UTR3	RBM20	NM_001134363:c.*546C>T	.	.	UTR3	RBM20	ENST00000369519.3:c.*546C>T	.	.	0.0974441	0.2545	.	.	.	.	.	.	.	.	.	.	.	.	.	.	.	.	314255	Dilated_Cardiomyopathy,_Dominant	MedGen:CN239310	criteria_provided,_single_submitter	Likely_benign	0.1775	0.1776	0.1748	0.1800	0.0450	0.1711	0.1541	0.2584	0.0332	0.2697	0.2595	0.1961
10	110837082	110837082	G	A	UTR3	RBM20	NM_001134363:c.*1104G>A	.	.	UTR3	RBM20	ENST00000369519.3:c.*1104G>A	.	.	0.275559	0.4394	.	.	.	.	.	.	.	.	.	.	.	.	.	.	.	.	309489	Dilated_Cardiomyopathy,_Dominant	MedGen:CN239310	criteria_provided,_single_submitter	Likely_benign	0.3423	0.3425	0.3406	0.3439	0.1470	0.4189	0.3696	0.4973	0.2575	0.4124	0.4479	0.3661
10	110837531	110837531	G	A	UTR3	RBM20	NM_001134363:c.*1553G>A	.	.	UTR3	RBM20	ENST00000369519.3:c.*1553G>A	.	.	0.0978435	0.2555	.	.	.	.	.	.	.	.	.	.	.	.	.	.	.	.	314280	Dilated_Cardiomyopathy,_Dominant	MedGen:CN239310	criteria_provided,_single_submitter	Likely_benign	0.1786	0.1786	0.1759	0.1811	0.0454	0.1756	0.1554	0.2586	0.0332	0.2704	0.2611	0.1972
10	111012515	111012515	C	T	UTR3	SHOC2	NM_001324336:c.*697C>T;NM_001324337:c.*697C>T;NM_001269039:c.*697C>T;NM_007373:c.*697C>T	.	.	UTR3	SHOC2	ENST00000369452.8:c.*697C>T;ENST00000265277.9:c.*697C>T	.	.	0.00119808	0.003	.	.	.	.	.	.	.	.	.	.	.	.	.	.	.	.	309511	Noonan_syndrome-like_disorder_with_loose_anagen_hair_1	MedGen:C4478716,OMIM:607721	criteria_provided,_single_submitter	Likely_benign	0.0045	0.0044	0.0041	0.0047	0.0009	0	0.0046	0.0018	0.0003	0.0040	0.0073	0.0065
10	113553052	113553052	T	C	intronic	HABP2	.	.	.	UTR5	HABP2	ENST00000351270.3:c.-70T>C	.	.	0.322284	0.3956	.	.	.	.	.	.	.	.	.	.	.	.	.	.	.	.	320281	Factor_VII_Marburg_I_Variant_Thrombophilia	MedGen:CN068943	criteria_provided,_single_submitter	Likely_benign	0.3289	0.3292	0.3300	0.3279	0.3084	0.3697	0.2961	0.4082	0.1864	0.3182	0.3460	0.3425
10	113581994	113581994	G	A	exonic	HABP2	.	synonymous SNV	HABP2:NM_001177660:exon9:c.G879A:p.K293K,HABP2:NM_004132:exon9:c.G957A:p.K319K	exonic	HABP2	.	synonymous SNV	HABP2:ENST00000542051.5:exon9:c.G879A:p.K293K	0.376997	0.3917	0.4004	0.4134	0.5113	0.2990	0.3822	0.4107	0.3601	0.3352	0.3990	0.4164	0.5124	0.2995	0.3822	0.4089	0.3617	0.3353	314337	Factor_VII_Marburg_I_Variant_Thrombophilia	MedGen:CN068943	criteria_provided,_single_submitter	Likely_benign	0.4182	0.4182	0.4150	0.4212	0.4227	0.4298	0.4869	0.3565	0.3131	0.3748	0.4194	0.4146
10	113582087	113582087	G	A	exonic	HABP2	.	synonymous SNV	HABP2:NM_001177660:exon9:c.G972A:p.A324A,HABP2:NM_004132:exon9:c.G1050A:p.A350A	exonic	HABP2	.	synonymous SNV	HABP2:ENST00000542051.5:exon9:c.G972A:p.A324A	0.376198	0.3917	0.4036	0.4185	0.5115	0.3057	0.3858	0.4143	0.3665	0.3366	0.4017	0.4200	0.5123	0.3059	0.3858	0.4118	0.3680	0.3367	309537	Factor_VII_Marburg_I_Variant_Thrombophilia	MedGen:CN068943	criteria_provided,_single_submitter	Likely_benign	0.4176	0.4177	0.4143	0.4207	0.4207	0.4298	0.4869	0.3565	0.3145	0.3745	0.4194	0.4136
10	113588968	113588968	A	-	UTR3	HABP2;NRAP	NM_001177660:c.*599delA;NM_004132:c.*599delA;NM_198060:c.*7delT;NM_001322945:c.*7delT;NM_006175:c.*7delT;NM_001261463:c.*7delT	.	.	UTR3	HABP2;NRAP	ENST00000542051.5:c.*599delA;ENST00000351270.3:c.*599delA;ENST00000369360.7:c.*7delT;ENST00000360478.7:c.*7delT;ENST00000369358.8:c.*7delT;ENST00000359988.3:c.*7delT	.	.	0.347644	0.3032	0.3490	0.3666	0.4924	0.3022	0.3053	0.3395	0.2985	0.3203	0.3496	0.3682	0.4940	0.3022	0.3053	0.3383	0.2925	0.3205	320351	Factor_VII_Marburg_I_Variant_Thrombophilia	MedGen:CN068943	criteria_provided,_single_submitter	Likely_benign	0.3589	0.3593	0.3572	0.3605	0.3765	0.3940	0.4577	0.3372	0.3211	0.2929	0.3412	0.3568
10	113589157	113589157	G	A	UTR3	HABP2	NM_001177660:c.*788G>A;NM_004132:c.*788G>A	.	.	UTR3	HABP2	ENST00000542051.5:c.*788G>A;ENST00000351270.3:c.*788G>A	.	.	0.0858626	0.1173	.	.	.	.	.	.	.	.	.	.	.	.	.	.	.	.	320357	Factor_VII_Marburg_I_Variant_Thrombophilia	MedGen:CN068943	criteria_provided,_single_submitter	Likely_benign	0.0937	0.0938	0.0922	0.0951	0.0506	0.1138	0.0930	0.1349	0.1043	0.0933	0.1174	0.1079
10	114044277	114044277	A	G	exonic	ADRB1	.	nonsynonymous SNV	ADRB1:NM_000684:exon1:c.A145G:p.S49G	exonic	ADRB1	.	nonsynonymous SNV	ADRB1:ENST00000369295.3:exon1:c.A145G:p.S49G	0.177716	0.1272	0.3040	0.3624	0.4857	0.2964	0.3729	0.2793	0.2583	0.2225	0.3095	0.3675	0.4869	0.3028	0.3729	0.2866	0.2667	0.2222	32786	Resting_heart_rate|not_specified	MedGen:C1821417,OMIM:607276,SNOMED_CT:444981005|MedGen:CN169374	criteria_provided,_single_submitter	Likely_benign	0.1693	0.1694	0.1698	0.1688	0.2264	0.0856	0.2149	0.0913	0.1470	0.1738	0.1303	0.1639
10	119423276	119423276	G	A	intronic	GRK5	.	.	.	intronic	GRK5	.	.	.	0.000199681	0.001	0.0009	0.0002	0.0002	0	0.0009	0.0014	0	0.0002	0.0008	0.0001	0.0002	0	0.0009	0.0013	0	0.0002	744426	not_provided	MedGen:CN517202	criteria_provided,_single_submitter	Likely_benign	0.0008	0.0008	0.0008	0.0008	0.0003	0	7.317e-05	0.0036	0	0.0009	0.0013	0.0005
10	122454735	122454735	G	A	exonic	ARMS2	.	nonsynonymous SNV	ARMS2:NM_001099667:exon1:c.G8A:p.R3H	exonic	ARMS2	.	nonsynonymous SNV	ARMS2:ENST00000528446.1:exon1:c.G8A:p.R3H	0.0750799	0.1302	0.1067	0.0363	0.0596	0.0075	0.0819	0.1311	0.125	0.1436	0.1060	0.0348	0.0591	0.0070	0.0819	0.1323	0.1391	0.1435	320472	Macular_degeneration	Human_Phenotype_Ontology:HP:0000608,MedGen:C0024437,SNOMED_CT:422338006	criteria_provided,_single_submitter	Likely_benign	0.0921	0.0922	0.0910	0.0932	0.0368	0.1759	0.0971	0.1794	0.0058	0.0741	0.1257	0.0959
10	122454839	122454839	C	T	exonic	ARMS2	.	stopgain	ARMS2:NM_001099667:exon1:c.C112T:p.R38X	exonic	ARMS2	.	stopgain	ARMS2:ENST00000528446.1:exon1:c.C112T:p.R38X	0.114417	0.173	0.1309	0.0719	0.1014	0.1586	0.1627	0.1532	0.1459	0.0684	0.1277	0.0701	0.1012	0.1593	0.1627	0.1510	0.1406	0.0687	314432	Macular_degeneration	Human_Phenotype_Ontology:HP:0000608,MedGen:C0024437,SNOMED_CT:422338006	criteria_provided,_single_submitter	Likely_benign	0.1305	0.1306	0.1289	0.1320	0.0761	0.1244	0.1332	0.1372	0.1430	0.1706	0.1609	0.14
10	122456894	122456894	A	G	intronic	ARMS2	.	.	.	intronic	ARMS2	.	.	.	0.0950479	0.1312	0.1332	0.0870	0.0949	0.0098	0.2059	0.1393	0.1359	0.1509	0.1412	0.0908	0.0957	0.0031	0.2059	0.1532	0.1475	0.1509	309611	Macular_degeneration	Human_Phenotype_Ontology:HP:0000608,MedGen:C0024437,SNOMED_CT:422338006	criteria_provided,_single_submitter	Likely_benign	0.1024	0.1021	0.1003	0.1044	0.0694	0.1761	0.1014	0.1801	0.0058	0.0722	0.1261	0.1058
10	122457306	122457306	T	G	UTR3	ARMS2	NM_001099667:c.*373T>G	.	.	UTR3	ARMS2	ENST00000528446.1:c.*373T>G	.	.	0.0744808	0.1292	.	.	.	.	.	.	.	.	.	.	.	.	.	.	.	.	314436	Macular_degeneration	Human_Phenotype_Ontology:HP:0000608,MedGen:C0024437,SNOMED_CT:422338006	criteria_provided,_single_submitter	Likely_benign	0.0989	0.1002	0.0972	0.1006	0.0396	0.2007	0.1031	0.1898	0.0072	0.0749	0.1342	0.1071
10	122457309	122457309	T	C	UTR3	ARMS2	NM_001099667:c.*376T>C	.	.	UTR3	ARMS2	ENST00000528446.1:c.*376T>C	.	.	0.0519169	0.172	.	.	.	.	.	.	.	.	.	.	.	.	.	.	.	.	309623	Macular_degeneration	Human_Phenotype_Ontology:HP:0000608,MedGen:C0024437,SNOMED_CT:422338006	criteria_provided,_single_submitter	Likely_benign	0.1150	0.1169	0.1139	0.1161	0.0296	0.1378	0.1150	0.1430	0	0.1806	0.1658	0.1146
10	122457318	122457318	A	C	UTR3	ARMS2	NM_001099667:c.*385A>C	.	.	UTR3	ARMS2	ENST00000528446.1:c.*385A>C	.	.	0.0519169	0.172	.	.	.	.	.	.	.	.	.	.	.	.	.	.	.	.	314437	Macular_degeneration	Human_Phenotype_Ontology:HP:0000608,MedGen:C0024437,SNOMED_CT:422338006	criteria_provided,_single_submitter	Likely_benign	0.1148	0.1199	0.1134	0.1162	0.0296	0.1397	0.1147	0.1413	0	0.1800	0.1661	0.1167
10	122512079	122512079	G	A	intronic	HTRA1	.	.	.	intronic	HTRA1	.	.	.	0.627995	0.6223	0.6113	0.7098	0.4260	0.6274	0.5976	0.6185	0.5980	0.6480	0.6082	0.7091	0.4242	0.6261	0.5976	0.6165	0.5850	0.6478	320494	Macular_degeneration	Human_Phenotype_Ontology:HP:0000608,MedGen:C0024437,SNOMED_CT:422338006	criteria_provided,_single_submitter	Likely_benign	0.6377	0.6376	0.6357	0.6396	0.6995	0.8433	0.5495	0.6363	0.6168	0.6063	0.6192	0.6344
10	123047254	123047254	A	G	exonic	ACADSB	.	nonsynonymous SNV	ACADSB:NM_001330174:exon7:c.A640G:p.I214V,ACADSB:NM_001609:exon8:c.A946G:p.I316V	exonic	ACADSB	.	nonsynonymous SNV	ACADSB:ENST00000368869.8:exon7:c.A640G:p.I214V,ACADSB:ENST00000358776.6:exon8:c.A946G:p.I316V	0.0389377	0.0815	0.0604	0.0395	0.0376	0.0010	0.0472	0.0850	0.0551	0.0270	0.0585	0.0386	0.0365	0.0011	0.0472	0.0857	0.0519	0.0271	314482	Deficiency_of_2-methylbutyryl-CoA_dehydrogenase	MedGen:C1864912,OMIM:610006,Orphanet:ORPHA79157,SNOMED_CT:444838008	criteria_provided,_single_submitter	Likely_benign	0.0623	0.0623	0.0597	0.0648	0.0356	0.0933	0.0602	0.0409	0.0003	0.0487	0.0875	0.0749
11	1759474	1759474	A	G	intronic	CTSD	.	.	.	intronic	CTSD;RP11-295K3.1	.	.	.	0.00658946	0.0179	0.0143	0.0037	0.0044	0	0.0425	0.0199	0.0146	0.0014	0.0139	0.0037	0.0046	0	0.0425	0.0197	0.0173	0.0014	665718	not_provided	MedGen:CN517202	criteria_provided,_single_submitter	Likely_benign	0.0161	0.0161	0.0175	0.0149	0.0042	0.0167	0.0124	0.0024	0	0.0524	0.0210	0.0158
11	10455351	10455351	T	C	UTR5	AMPD3	NM_001025389:c.-6169T>C	.	.	UTR5	AMPD3	ENST00000396553.6:c.-6169T>C	.	.	0.717652	0.7127	.	.	.	.	.	.	.	.	.	.	.	.	.	.	.	.	324733	Erythrocyte_AMP_deaminase_deficiency	MedGen:C2752073,OMIM:612874	criteria_provided,_single_submitter	Likely_benign	0.7269	0.7268	0.7253	0.7283	0.7244	0.8411	0.7730	0.7428	0.7780	0.7167	0.7209	0.7461
11	10455366	10455366	G	T	UTR5	AMPD3	NM_001025389:c.-6154G>T	.	.	UTR5	AMPD3	ENST00000396553.6:c.-6154G>T	.	.	0.123203	0.1958	.	.	.	.	.	.	.	.	.	.	.	.	.	.	.	.	323998	Erythrocyte_AMP_deaminase_deficiency	MedGen:C2752073,OMIM:612874	criteria_provided,_single_submitter	Likely_benign	0.1529	0.1530	0.1537	0.1522	0.0785	0.0969	0.1418	0.1062	0.1126	0.2286	0.1959	0.1405
11	10455372	10455372	T	G	UTR5	AMPD3	NM_001025389:c.-6148T>G	.	.	UTR5	AMPD3	ENST00000396553.6:c.-6148T>G	.	.	0.104034	0.1243	.	.	.	.	.	.	.	.	.	.	.	.	.	.	.	.	312184	Erythrocyte_AMP_deaminase_deficiency	MedGen:C2752073,OMIM:612874	criteria_provided,_single_submitter	Likely_benign	0.1340	0.1342	0.1324	0.1355	0.1830	0.0544	0.1012	0.1021	0.0010	0.1560	0.1178	0.1186
11	17494121	17494121	T	C	UTR3	USH1C	NM_005709:c.*243A>G;NM_001297764:c.*243A>G;NM_153676:c.*211A>G	.	.	UTR3	USH1C	ENST00000318024.8:c.*243A>G;ENST00000527720.5:c.*243A>G;ENST00000527020.5:c.*243A>G	.	.	0.382588	0.4583	.	.	.	.	.	.	.	.	.	.	.	.	.	.	.	.	325674	Retinitis_pigmentosa-deafness_syndrome|Nonsyndromic_Hearing_Loss,_Recessive	MedGen:CN033130,OMIM:500004,SNOMED_CT:57838006|MedGen:CN239439	criteria_provided,_single_submitter	Likely_benign	0.4505	0.4512	0.4496	0.4513	0.4529	0.4220	0.3719	0.4861	0.3032	0.4809	0.4696	0.4409
11	17494146	17494146	G	A	UTR3	USH1C	NM_005709:c.*218C>T;NM_001297764:c.*218C>T;NM_153676:c.*186C>T	.	.	UTR3	USH1C	ENST00000318024.8:c.*218C>T;ENST00000527720.5:c.*218C>T;ENST00000527020.5:c.*218C>T	.	.	0.366613	0.4592	.	.	.	.	.	.	.	.	.	.	.	.	.	.	.	.	313423	Retinitis_pigmentosa-deafness_syndrome|Nonsyndromic_Hearing_Loss,_Recessive	MedGen:CN033130,OMIM:500004,SNOMED_CT:57838006|MedGen:CN239439	criteria_provided,_single_submitter	Likely_benign	0.4365	0.4373	0.4366	0.4364	0.4082	0.4208	0.3690	0.4867	0.2963	0.4843	0.4688	0.4269
11	18269312	18269312	C	T	exonic	SAA1	.	nonsynonymous SNV	SAA1:NM_000331:exon3:c.C209T:p.A70V,SAA1:NM_199161:exon3:c.C209T:p.A70V,SAA1:NM_001178006:exon4:c.C209T:p.A70V	exonic	SAA1	.	nonsynonymous SNV	SAA1:ENST00000405158.2:exon3:c.C209T:p.A70V,SAA1:ENST00000532858.5:exon4:c.C209T:p.A70V	.	.	0.5215	0.5104	0.4533	0.2933	0.6050	0.5644	0.4831	0.4535	0.5224	0.5121	0.4517	0.2940	0.6050	0.5729	0.4727	0.4540	33147	Serum_amyloid_a_variant|not_provided	.|MedGen:CN517202	criteria_provided,_single_submitter	Likely_benign	0.5413	0.5443	0.5359	0.5464	0.5257	0.4371	0.4921	0.4007	0.2642	0.5830	0.5830	0.5166
11	18279078	18279078	G	A	UTR3	HPS5	NM_181508:c.*804C>T;NM_181507:c.*804C>T;NM_007216:c.*804C>T	.	.	UTR3	HPS5	ENST00000396253.7:c.*804C>T;ENST00000349215.7:c.*804C>T;ENST00000438420.6:c.*804C>T	.	.	0.10603	0.17	.	.	.	.	.	.	.	.	.	.	.	.	.	.	.	.	313468	Hermansky-Pudlak_syndrome	MedGen:C0079504,Orphanet:ORPHA79430,SNOMED_CT:9311003	criteria_provided,_single_submitter	Likely_benign	0.1695	0.1696	0.1662	0.1727	0.1969	0.0689	0.1032	0.1613	0.0010	0.2029	0.1763	0.1478
11	44263881	44263881	C	T	UTR3	ALX4	NM_021926:c.*973G>A	.	.	UTR3	ALX4	ENST00000329255.3:c.*973G>A	.	.	0.091853	0.0676	.	.	.	.	.	.	.	.	.	.	.	.	.	.	.	.	320586	Enlarged_parietal_foramina	Human_Phenotype_Ontology:HP:0004423,MedGen:C1868598,Orphanet:ORPHA60015	criteria_provided,_single_submitter	Likely_benign	0.0787	0.0788	0.0771	0.0801	0.0917	0.1189	0.0623	0.0833	0.1223	0.0224	0.0782	0.0915
11	44275396	44275396	C	T	exonic	ALX4	.	synonymous SNV	ALX4:NM_021926:exon2:c.G729A:p.A243A	exonic	ALX4	.	unknown	UNKNOWN	0.0587061	0.1193	0.0893	0.0738	0.0606	0.0008	0.1013	0.1205	0.0859	0.0350	0.0863	0.0743	0.0593	0.0008	0.1013	0.1199	0.0836	0.0351	327640	Enlarged_parietal_foramina	Human_Phenotype_Ontology:HP:0004423,MedGen:C1868598,Orphanet:ORPHA60015	criteria_provided,_single_submitter	Likely_benign	0.1008	0.1009	0.0980	0.1034	0.0763	0.0911	0.1048	0.1096	0.0022	0.1017	0.1229	0.1184
11	45811749	45811749	G	A	UTR3	SLC35C1	NM_001145266:c.*414G>A;NM_001145265:c.*414G>A;NM_018389:c.*414G>A	.	.	UTR3	SLC35C1	ENST00000314134.3:c.*414G>A	.	.	0.0317492	0.1064	.	.	.	.	.	.	.	.	.	.	.	.	.	.	.	.	327713	Congenital_disorder_of_glycosylation	MedGen:C0282577,Orphanet:ORPHA137,SNOMED_CT:238049009	criteria_provided,_single_submitter	Likely_benign	0.0533	0.0534	0.0539	0.0527	0.0193	0.0122	0.0510	0.0304	0	0.0996	0.0745	0.0488
11	47437918	47437918	G	A	UTR3	RAPSN	NM_032645:c.*57C>T;NM_005055:c.*57C>T	.	.	UTR3	RAPSN	ENST00000298854.6:c.*57C>T;ENST00000352508.7:c.*57C>T;ENST00000524487.5:c.*57C>T	.	.	0.0712859	0.1501	0.0984	0.0673	0.0931	0.0547	0.125	0.1388	0.0867	0.0691	0.0909	0.0670	0.1020	0.0503	0.125	0.1363	0.1154	0.0692	326952	Pena-Shokeir_syndrome_type_I|Congenital_Myasthenic_Syndrome,_Recessive	MedGen:C1276035,OMIM:208150,Orphanet:ORPHA994,SNOMED_CT:401138005|MedGen:CN239337	criteria_provided,_single_submitter	Likely_benign	0.1062	0.1062	0.1044	0.1078	0.0646	0.0456	0.0870	0.1422	0.0377	0.1275	0.1384	0.1089
11	57598250	57598250	T	C	UTR5	SERPING1	NM_000062:c.-21T>C;NM_001032295:c.-21T>C	.	.	exonic	SERPING1	.	nonsynonymous SNV	SERPING1:ENST00000403558.1:exon1:c.T82C:p.S28P	0.0145767	0.0507	0.0278	0.0095	0.0287	0	0.2692	0.0600	0.0615	0.0113	0.0235	0.0074	0.0342	0	0.2692	0.0582	0.0385	0.0114	328074	Hereditary_Angioedema	MedGen:CN239191	criteria_provided,_single_submitter	Likely_benign	0.0320	0.0320	0.0313	0.0325	0.0088	0.0748	0.0228	0.0205	0.0003	0.0506	0.0488	0.0289
11	64651428	64651428	G	A	exonic	NRXN2	.	synonymous SNV	NRXN2:NM_138732:exon12:c.C2625T:p.I875I,NRXN2:NM_015080:exon14:c.C2745T:p.I915I	exonic	NRXN2	.	synonymous SNV	NRXN2:ENST00000377559.7:exon12:c.C2625T:p.I875I,NRXN2:ENST00000377551.5:exon13:c.C2745T:p.I915I,NRXN2:ENST00000409571.5:exon13:c.C2724T:p.I908I,NRXN2:ENST00000265459.10:exon14:c.C2745T:p.I915I	0.381789	0.7137	0.5760	0.1528	0.4470	0.2295	0.5887	0.7002	0.6105	0.6046	0.5691	0.1491	0.4439	0.2268	0.5887	0.7006	0.6166	0.6042	135279	not_specified	MedGen:CN169374	no_assertion_criteria_provided	Likely_benign	0.4968	0.4969	0.4936	0.4999	0.1608	0.8378	0.5015	0.6803	0.2279	0.5747	0.6963	0.5168
11	64713169	64713169	G	A	exonic	NRXN2	.	synonymous SNV	NRXN2:NM_015080:exon2:c.C531T:p.G177G,NRXN2:NM_138732:exon2:c.C531T:p.G177G	exonic	NRXN2	.	synonymous SNV	NRXN2:ENST00000377551.5:exon1:c.C531T:p.G177G,NRXN2:ENST00000409571.5:exon1:c.C531T:p.G177G,NRXN2:ENST00000265459.10:exon2:c.C531T:p.G177G,NRXN2:ENST00000377559.7:exon2:c.C531T:p.G177G	0.533546	0.7604	0.7243	0.4325	0.6293	0.5347	0.6667	0.7852	0.7742	0.7148	0.7237	0.4315	0.6161	0.5221	0.6667	0.7847	0.7705	0.7148	135283	not_specified	MedGen:CN169374	no_assertion_criteria_provided	Likely_benign	0.5887	0.5888	0.5862	0.5910	0.3160	0.8433	0.6001	0.7878	0.5256	0.6296	0.7415	0.6035
11	65717686	65717686	G	A	UTR3	RNASEH2C	NM_032193:c.*2097C>T	.	.	UTR3	RNASEH2C	ENST00000308418.8:c.*2097C>T	.	.	0.0139776	0.0507	.	.	.	.	.	.	.	.	.	.	.	.	.	.	.	.	328458	Aicardi_Goutieres_syndrome	MedGen:C0393591,Orphanet:ORPHA51,SNOMED_CT:230312006	criteria_provided,_single_submitter	Likely_benign	0.0308	0.0309	0.0302	0.0315	0.0098	0.0033	0.0268	0.0509	0	0.0405	0.0460	0.0251
11	66023056	66023056	G	T	exonic	CATSPER1	.	synonymous SNV	CATSPER1:NM_053054:exon2:c.C1222A:p.R408R	exonic	CATSPER1	.	synonymous SNV	CATSPER1:ENST00000312106.5:exon2:c.C1222A:p.R408R	0.431909	0.5616	0.5186	0.2352	0.3758	0.3427	0.5365	0.5617	0.5321	0.7046	0.5180	0.2337	0.3727	0.3436	0.5365	0.5616	0.5375	0.7043	321362	Male_infertility	Human_Phenotype_Ontology:HP:0003251,MedGen:C0021364,Orphanet:ORPHA98048,SNOMED_CT:2904007	criteria_provided,_single_submitter	Likely_benign	0.4456	0.4456	0.4464	0.4449	0.2345	0.6314	0.4183	0.5960	0.3420	0.5272	0.5592	0.4613
11	66025983	66025983	C	T	exonic	CATSPER1	.	nonsynonymous SNV	CATSPER1:NM_053054:exon1:c.G397A:p.G133S	exonic	CATSPER1	.	nonsynonymous SNV	CATSPER1:ENST00000312106.5:exon1:c.G397A:p.G133S	0.336462	0.2763	0.3048	0.4370	0.5104	0.4267	0.3067	0.2795	0.2777	0.1174	0.3053	0.4365	0.5138	0.4289	0.3067	0.2797	0.2723	0.1173	328561	Male_infertility	Human_Phenotype_Ontology:HP:0003251,MedGen:C0021364,Orphanet:ORPHA98048,SNOMED_CT:2904007	criteria_provided,_single_submitter	Likely_benign	0.3401	0.3404	0.3408	0.3395	0.4370	0.2667	0.4078	0.2251	0.4285	0.3169	0.2797	0.3179
11	66026326	66026326	G	A	exonic	CATSPER1	.	synonymous SNV	CATSPER1:NM_053054:exon1:c.C54T:p.N18N	exonic	CATSPER1	.	synonymous SNV	CATSPER1:ENST00000312106.5:exon1:c.C54T:p.N18N	0.165935	0.2435	0.2316	0.0462	0.4559	0.2275	0.2914	0.2494	0.2390	0.0974	0.2315	0.0440	0.4593	0.2268	0.2914	0.2494	0.2435	0.0975	328569	Male_infertility	Human_Phenotype_Ontology:HP:0003251,MedGen:C0021364,Orphanet:ORPHA98048,SNOMED_CT:2904007	criteria_provided,_single_submitter	Likely_benign	0.1983	0.1985	0.2034	0.1935	0.0539	0.2656	0.3342	0.2098	0.2309	0.3064	0.2474	0.1901
11	66026404	66026404	A	-	UTR5	CATSPER1	NM_053054:c.-25delT	.	.	UTR5	CATSPER1	ENST00000312106.5:c.-25delT	.	.	0.168331	0.2445	0.2335	0.0630	0.4570	0.2280	0.2920	0.2497	0.2417	0.0975	0.2332	0.0602	0.4603	0.2271	0.2920	0.2497	0.2457	0.0975	327517	Male_infertility	Human_Phenotype_Ontology:HP:0003251,MedGen:C0021364,Orphanet:ORPHA98048,SNOMED_CT:2904007	criteria_provided,_single_submitter	Likely_benign	0.2037	0.2040	0.2086	0.1991	0.0704	0.2645	0.3378	0.2101	0.2332	0.3060	0.2476	0.1961
11	66026471	66026471	A	G	UTR5	CATSPER1	NM_053054:c.-92T>C	.	.	UTR5	CATSPER1	ENST00000312106.5:c.-92T>C	.	.	0.33746	0.2763	.	.	.	.	.	.	.	.	.	.	.	.	.	.	.	.	328592	Male_infertility	Human_Phenotype_Ontology:HP:0003251,MedGen:C0021364,Orphanet:ORPHA98048,SNOMED_CT:2904007	criteria_provided,_single_submitter	Likely_benign	0.3414	0.3417	0.3418	0.3410	0.4408	0.2640	0.4072	0.2249	0.4283	0.3160	0.2799	0.3181
11	67460516	67460516	-	ACAC	UTR3	CABP4	NM_001300896:c.*1857_*1858insACAC;NM_145200:c.*1857_*1858insACAC;NM_001300895:c.*1857_*1858insACAC	.	.	downstream	CABP4	dist=203	.	.	0.0269569	0.0169	.	.	.	.	.	.	.	.	.	.	.	.	.	.	.	.	314879	Congenital_Stationary_Night_Blindness,_Recessive	MedGen:CN239273	criteria_provided,_single_submitter	Likely_benign	0.0455	0.0459	0.0435	0.0473	0.0872	0.0384	0.0244	0.0402	0.0113	0.0191	0.0307	0.0333
11	68312747	68312749	GCT	-	exonic	LRP5	.	nonframeshift deletion	LRP5:NM_002335:exon1:c.33_35del:p.L20del	exonic	LRP5	.	unknown	UNKNOWN	.	.	0.1950	0.1364	0.1	0.1667	0	0.1753	0	0.2048	0.1950	0.1364	0.1	0.1667	0	0.1753	0	0.2048	190397	not_specified	MedGen:CN169374	criteria_provided,_single_submitter	Likely_benign	0.0006	0.0009	0.0006	0.0006	0.0005	0	0.0008	0.0012	0.0029	0.0005	0.0005	0
11	68940396	68940396	C	T	UTR3	IGHMBP2	NM_002180:c.*665C>T	.	.	UTR3	IGHMBP2	ENST00000255078.7:c.*665C>T	.	.	0.0772764	0.2346	.	.	.	.	.	.	.	.	.	.	.	.	.	.	.	.	315037	Spinal_muscular_atrophy	Human_Phenotype_Ontology:HP:0007269,MedGen:C0026847,SNOMED_CT:5262007	criteria_provided,_single_submitter	Likely_benign	0.1413	0.1416	0.1357	0.1466	0.0401	0.3047	0.1534	0.2669	0.0003	0.1138	0.2105	0.1793
11	71448383	71448383	G	A	UTR5	DHCR7	NM_001163817:c.-3431C>T;NM_001360:c.-3431C>T	.	.	UTR5	DHCR7	ENST00000407721.6:c.-3431C>T;ENST00000355527.7:c.-3431C>T	.	.	0.353435	0.7068	.	.	.	.	.	.	.	.	.	.	.	.	.	.	.	.	327973	Smith-Lemli-Opitz_syndrome	MedGen:C0175694,OMIM:270400,Orphanet:ORPHA818,SNOMED_CT:43929004	criteria_provided,_single_submitter	Likely_benign	0.5366	0.5366	0.5249	0.5476	0.2412	0.7078	0.5209	0.6162	0.3712	0.5815	0.7425	0.5270
11	74455233	74455233	G	A	UTR3	KCNE3	NM_005472:c.*2019C>T	.	.	ncRNA_intronic	RP11-702H23.4	.	.	.	0.596046	0.5855	.	.	.	.	.	.	.	.	.	.	.	.	.	.	.	.	315142	Brugada_syndrome	MedGen:C1142166,Orphanet:ORPHA130,SNOMED_CT:418818005	criteria_provided,_single_submitter	Likely_benign	0.5942	0.5942	0.5985	0.5901	0.6537	0.7277	0.5595	0.5644	0.4371	0.6491	0.5598	0.5933
11	74455275	74455275	T	G	UTR3	KCNE3	NM_005472:c.*1977A>C	.	.	ncRNA_intronic	RP11-702H23.4	.	.	.	0.42472	0.4662	.	.	.	.	.	.	.	.	.	.	.	.	.	.	.	.	329246	Brugada_syndrome	MedGen:C1142166,Orphanet:ORPHA130,SNOMED_CT:418818005	criteria_provided,_single_submitter	Likely_benign	0.4143	0.4146	0.4253	0.4040	0.2524	0.6269	0.4387	0.3866	0.4393	0.5965	0.4745	0.4125
11	74455736	74455736	-	TT	UTR3	KCNE3	NM_005472:c.*1515_*1516insAA	.	.	ncRNA_exonic	RP11-702H23.6	.	.	.	0.0611022	0.1233	.	.	.	.	.	.	.	.	.	.	.	.	.	.	.	.	315147	Brugada_syndrome	MedGen:C1142166,Orphanet:ORPHA130,SNOMED_CT:418818005	criteria_provided,_single_submitter	Likely_benign	0.0865	0.0867	0.0847	0.0882	0.0797	0.1606	0.0905	0.1727	0.0010	0.0636	0.0947	0.1003
11	74455814	74455814	A	G	UTR3	KCNE3	NM_005472:c.*1438T>C	.	.	ncRNA_intronic	RP11-702H23.4;RP11-702H23.6	.	.	.	0.595647	0.5159	.	.	.	.	.	.	.	.	.	.	.	.	.	.	.	.	328028	Brugada_syndrome	MedGen:C1142166,Orphanet:ORPHA130,SNOMED_CT:418818005	criteria_provided,_single_submitter	Likely_benign	0.5532	0.5528	0.5578	0.5490	0.7185	0.6532	0.5362	0.5315	0.4391	0.5182	0.4597	0.5555
11	74455821	74455821	G	A	UTR3	KCNE3	NM_005472:c.*1431C>T	.	.	ncRNA_intronic	RP11-702H23.4;RP11-702H23.6	.	.	.	0.567093	0.507	.	.	.	.	.	.	.	.	.	.	.	.	.	.	.	.	321937	Brugada_syndrome	MedGen:C1142166,Orphanet:ORPHA130,SNOMED_CT:418818005	criteria_provided,_single_submitter	Likely_benign	0.5221	0.5224	0.5255	0.5188	0.6333	0.6554	0.5278	0.5289	0.4340	0.4926	0.4530	0.5365
11	74456342	74456343	AG	-	UTR3	KCNE3	NM_005472:c.*910_*909delCT	.	.	ncRNA_intronic	RP11-702H23.4;RP11-702H23.6	.	.	.	0.241014	0.2714	.	.	.	.	.	.	.	.	.	.	.	.	.	.	.	.	315154	Brugada_syndrome	MedGen:C1142166,Orphanet:ORPHA130,SNOMED_CT:418818005	criteria_provided,_single_submitter	Likely_benign	0.1961	0.2001	0.1948	0.1973	0.0754	0.3203	0.2947	0.2442	0.2957	0.1438	0.2351	0.2223
11	74456364	74456364	T	C	UTR3	KCNE3	NM_005472:c.*888A>G	.	.	ncRNA_intronic	RP11-702H23.4;RP11-702H23.6	.	.	.	0.566693	0.503	.	.	.	.	.	.	.	.	.	.	.	.	.	.	.	.	328059	Brugada_syndrome	MedGen:C1142166,Orphanet:ORPHA130,SNOMED_CT:418818005	criteria_provided,_single_submitter	Likely_benign	0.5213	0.5229	0.5248	0.5180	0.6336	0.6574	0.5274	0.5292	0.4369	0.4846	0.4526	0.5344
11	74456585	74456585	A	G	UTR3	KCNE3	NM_005472:c.*667T>C	.	.	ncRNA_intronic	RP11-702H23.4;RP11-702H23.6	.	.	.	0.573283	0.5099	.	.	.	.	.	.	.	.	.	.	.	.	.	.	.	.	328064	Brugada_syndrome	MedGen:C1142166,Orphanet:ORPHA130,SNOMED_CT:418818005	criteria_provided,_single_submitter	Likely_benign	0.5298	0.5299	0.5342	0.5257	0.6471	0.6567	0.5286	0.5307	0.4396	0.5166	0.4566	0.5376
11	74467446	74467446	C	T	UTR5	KCNE3	NM_005472:c.-9883G>A	.	.	ncRNA_intronic	RP11-702H23.4	.	.	.	0.0307508	0.1064	.	.	.	.	.	.	.	.	.	.	.	.	.	.	.	.	328073	Brugada_syndrome	MedGen:C1142166,Orphanet:ORPHA130,SNOMED_CT:418818005	criteria_provided,_single_submitter	Likely_benign	0.0627	0.0628	0.0612	0.0641	0.0175	0.1685	0.0722	0.1209	0.0010	0.0726	0.0888	0.0804
11	108121585	108121585	C	G	UTR5	ACAT1	NM_000019:c.-22C>G	.	.	ncRNA_exonic	RP11-144G7.2	.	.	.	0.0954473	0.1581	0.1672	0.1130	0.1243	0.0174	0.1071	0.1859	0.1603	0.1748	0.1694	0.1192	0.1296	0.0181	0.1071	0.1866	0.1667	0.1751	324875	Deficiency_of_acetyl-CoA_acetyltransferase	MedGen:C1536500,OMIM:203750,Orphanet:ORPHA134,SNOMED_CT:124258007	criteria_provided,_single_submitter	Likely_benign	0.1373	0.1373	0.1359	0.1385	0.0964	0.1833	0.1055	0.1423	0.0169	0.1534	0.1723	0.1323
11	110230580	110230585	ACACAC	-	UTR3	RDX	NM_001260494:c.*1289_*1284delGTGTGT;NM_002906:c.*1289_*1284delGTGTGT	.	.	UTR3	RDX	ENST00000544551.5:c.*1289_*1284delGTGTGT;ENST00000343115.8:c.*1289_*1284delGTGTGT	.	.	0.457867	0.3936	.	.	.	.	.	.	.	.	.	.	.	.	.	.	.	.	312297	Nonsyndromic_Hearing_Loss,_Recessive	MedGen:CN239439	criteria_provided,_single_submitter	Likely_benign	0.3615	0.3595	0.3630	0.3602	0.2849	0.4874	0.3249	0.3152	0.5666	0.4381	0.3947	0.3646
11	110230946	110230946	A	-	UTR3	RDX	NM_001260494:c.*923delT;NM_002906:c.*923delT	.	.	UTR3	RDX	ENST00000544551.5:c.*923delT;ENST00000343115.8:c.*923delT	.	.	0.732628	0.672	.	.	.	.	.	.	.	.	.	.	.	.	.	.	.	.	318158	Nonsyndromic_Hearing_Loss,_Recessive	MedGen:CN239439	criteria_provided,_single_submitter	Likely_benign	0.7114	0.7113	0.7035	0.7188	0.8205	0.7673	0.6542	0.5774	0.8307	0.6565	0.6670	0.7130
11	111783897	111783901	TATAT	-	UTR3	ALG9	NM_001077692:c.*2500_*2496delATATA;NM_001352411:c.*2500_*2496delATATA;NM_001352412:c.*2500_*2496delATATA;NM_001352414:c.*2500_*2496delATATA;NM_001352422:c.*2500_*2496delATATA;NM_001352423:c.*2500_*2496delATATA;NM_001352417:c.*2160_*2156delATATA;NM_001352415:c.*2160_*2156delATATA;NM_001352416:c.*2160_*2156delATATA;NM_001352419:c.*2160_*2156delATATA;NM_001352409:c.*2500_*2496delATATA;NM_001352410:c…	.	.	intergenic	RP11-108O10.2;ALG9	dist=5591;dist=2355	.	.	0.23722	0.3131	.	.	.	.	.	.	.	.	.	.	.	.	.	.	.	.	318212	Congenital_disorder_of_glycosylation	MedGen:C0282577,Orphanet:ORPHA137,SNOMED_CT:238049009	criteria_provided,_single_submitter	Likely_benign	0.2615	0.2626	0.2615	0.2614	0.2162	0.1693	0.3441	0.3406	0.1680	0.2390	0.2776	0.2859
11	117822698	117822698	G	A	exonic	FXYD2;FXYD6-FXYD2	.	nonsynonymous SNV	FXYD6-FXYD2:NM_001243598:exon7:c.C292T:p.R98C	exonic	FXYD2;FXYD6-FXYD2	.	nonsynonymous SNV	FXYD6-FXYD2:ENST00000532984.1:exon7:c.C292T:p.R98C	0.00479233	0.0149	0.0145	0.0036	0.0105	0.0002	0.0086	0.0214	0.0143	0.0034	0.0141	0.0037	0.0104	0	0.0086	0.0216	0.0138	0.0035	324451	Renal_Hypomagnesemia,_Dominant	MedGen:CN239436	criteria_provided,_single_submitter	Likely_benign	0.0113	0.0113	0.0109	0.0117	0.0039	0.0389	0.0081	0.0217	0	0.0045	0.0179	0.0093
11	119346544	119346544	C	T	UTR5	C1QTNF5;MFRP	NM_015645:c.-6147G>A;NM_031433:c.-31G>A	.	.	UTR5	MFRP	ENST00000619721.5:c.-31G>A;ENST00000360167.4:c.-31G>A	.	.	0.635583	0.5865	0.5951	0.5365	0.5825	0.7230	0.5360	0.5792	0.6075	0.6604	0.5950	0.5363	0.5834	0.7195	0.5360	0.5766	0.5867	0.6604	325780	Retinal_degeneration|Microphthalmia,_isolated_6	Human_Phenotype_Ontology:HP:0000546,MedGen:C0035304|MedGen:C3150757,OMIM:613517	criteria_provided,_single_submitter	Likely_benign	0.5678	0.5678	0.5694	0.5663	0.5315	0.7111	0.5457	0.5689	0.7270	0.5424	0.5857	0.5795
11	125995078	125995080	AAC	-	intronic	CDON	.	.	.	intronic	CDON	.	.	.	0.275759	0.2654	0.2746	0.1522	0.3101	0.4701	0.2420	0.2671	0.2944	0.2676	0.2760	0.1518	0.3108	0.4779	0.2420	0.2671	0.3032	0.2677	254041	not_specified	MedGen:CN169374	criteria_provided,_single_submitter	Likely_benign	0.2374	0.2380	0.2385	0.2363	0.1522	0.2366	0.2725	0.2297	0.4700	0.2433	0.2697	0.2917
11	126424922	126424922	G	A	exonic	KIRREL3	.	synonymous SNV	KIRREL3:NM_001301097:exon16:c.C1959T:p.G653G,KIRREL3:NM_032531:exon17:c.C1995T:p.G665G	exonic	KIRREL3	.	synonymous SNV	KIRREL3:ENST00000529097.6:exon16:c.C1959T:p.G653G	0.703674	0.6491	0.6713	0.7185	0.5879	0.9021	0.6530	0.6531	0.6970	0.6578	0.6718	0.7206	0.5856	0.9029	0.6530	0.6541	0.6905	0.6577	134871	not_specified	MedGen:CN169374	no_assertion_criteria_provided	Likely_benign	0.6679	0.6679	0.6699	0.6661	0.7198	0.5678	0.6297	0.7784	0.9115	0.6460	0.6300	0.6704
11	134253842	134253842	G	C	intronic	ACAD8	.	.	.	intronic	ACAD8	.	.	.	0.0285543	0.0408	.	.	.	.	.	.	.	.	.	.	.	.	.	.	.	.	664968	not_provided	MedGen:CN517202	criteria_provided,_single_submitter	Likely_benign	0.0377	0.0376	0.0371	0.0382	0.0421	0.0091	0.0229	0.0288	0	0.0423	0.0417	0.0271
11	134256374	134256374	A	G	intronic	ACAD8	.	.	.	intronic	ACAD8	.	.	.	0.028754	0.0408	.	.	.	.	.	.	.	.	.	.	.	.	.	.	.	.	665656	not_provided	MedGen:CN517202	criteria_provided,_single_submitter	Likely_benign	0.0380	0.0380	0.0374	0.0386	0.0429	0.0089	0.0232	0.0289	0	0.0421	0.0418	0.0270
11	134258972	134258972	T	C	intronic	ACAD8	.	.	.	intronic	ACAD8	.	.	.	0.0283546	0.0408	0.0287	0.0426	0.0115	0.0003	0.0400	0.0375	0.0341	0.0065	0.0272	0.0428	0.0109	0.0003	0.0400	0.0366	0.0317	0.0064	664969	not_provided	MedGen:CN517202	criteria_provided,_single_submitter	Likely_benign	0.0379	0.0380	0.0373	0.0385	0.0427	0.0089	0.0231	0.0290	0	0.0419	0.0418	0.0269
11	134258973	134258973	C	A	intronic	ACAD8	.	.	.	intronic	ACAD8	.	.	.	0.0283546	0.0408	0.0287	0.0426	0.0115	0.0003	0.0399	0.0375	0.0341	0.0065	0.0272	0.0428	0.0109	0.0003	0.0399	0.0366	0.0317	0.0064	664970	not_provided	MedGen:CN517202	criteria_provided,_single_submitter	Likely_benign	0.0379	0.0380	0.0373	0.0385	0.0427	0.0089	0.0231	0.0289	0	0.0420	0.0418	0.0270
12	1793188	1793188	T	C	UTR3	CACNA2D4	NM_172364:c.*467A>G	.	.	UTR3	CACNA2D4	ENST00000382722.9:c.*467A>G;ENST00000538450.5:c.*467A>G;ENST00000587995.5:c.*467A>G	.	.	0.0463259	0.1183	.	.	.	.	.	.	.	.	.	.	.	.	.	.	.	.	329984	Cone_dystrophy_3	MedGen:C1865869,OMIM:602093	criteria_provided,_single_submitter	Likely_benign	0.0940	0.0941	0.0918	0.0960	0.0255	0.1559	0.0767	0.1686	0.0006	0.1174	0.1398	0.0763
12	1793192	1793192	C	T	UTR3	CACNA2D4	NM_172364:c.*463G>A	.	.	UTR3	CACNA2D4	ENST00000382722.9:c.*463G>A;ENST00000538450.5:c.*463G>A;ENST00000587995.5:c.*463G>A	.	.	0.0463259	0.1193	.	.	.	.	.	.	.	.	.	.	.	.	.	.	.	.	316452	Cone_dystrophy_3	MedGen:C1865869,OMIM:602093	criteria_provided,_single_submitter	Likely_benign	0.0935	0.0937	0.0914	0.0955	0.0253	0.1559	0.0732	0.1684	0.0006	0.1173	0.1397	0.0744
12	6937980	6937980	C	A	exonic	ATN1	.	synonymous SNV	ATN1:NM_001007026:exon6:c.C2430A:p.R810R,ATN1:NM_001940:exon6:c.C2430A:p.R810R	exonic	ATN1	.	synonymous SNV	ATN1:ENST00000356654.8:exon6:c.C2430A:p.R810R	0.16254	0.3787	0.3090	0.1779	0.28	0.0169	0.4725	0.4410	0.3256	0.2096	0.2955	0.1789	0.2785	0.0221	0.4725	0.4389	0.2826	0.2094	133911	not_specified	MedGen:CN169374	no_assertion_criteria_provided	Likely_benign	0.2644	0.2643	0.2621	0.2665	0.1340	0.1711	0.2268	0.3811	0.0032	0.3267	0.3584	0.2633
12	7190513	7190557	GCCTCTGAGGCAGTGAGTGTTCTTGAGGTGGAAAGCCCAGGTGCA	-	exonic	PEX5	.	nonframeshift deletion	PEX5:NM_000319:exon1:c.136_147del:p.E48_S51del,PEX5:NM_001131023:exon2:c.136_180del:p.V50_A64del,PEX5:NM_001131024:exon2:c.136_147del:p.E48_S51del,PEX5:NM_001131025:exon2:c.136_147del:p.E48_S51del,PEX5:NM_001300789:exon2:c.199_210del:p.E69_S72del,PEX5:NM_001351124:exon2:c.136_147del:p.E48_S51del,PEX5:NM_001351126:exon2:c.136_147del:p.E48_S51del,PEX5:NM_001351128:exon2:c.136_147del:p.E48_S51del,PE…	exonic	PEX5	.	nonframeshift deletion	PEX5:ENST00000266564.7:exon1:c.136_147del:p.E48_S51del,PEX5:ENST00000266563.9:exon2:c.136_147del:p.E48_S51del,PEX5:ENST00000412720.6:exon2:c.199_210del:p.E69_S72del,PEX5:ENST00000420616.6:exon2:c.136_147del:p.E48_S51del,PEX5:ENST00000434354.6:exon2:c.136_180del:p.V50_A64del,PEX5:ENST00000455147.6:exon3:c.136_147del:p.E48_S51del	.	.	4.268e-05	0.0004	0	0	0	1.945e-05	0	0	3.688e-05	0.0004	0	0	0	0	0	0	778118	not_provided	MedGen:CN517202	criteria_provided,_single_submitter	Likely_benign	0.5292	0.6709	0.5072	0.5493	0.4252	0.4518	0.5739	0.6501	0.6423	0.4860	0.5947	0.5071
12	7210364	7210364	G	A	UTR3	PEX5	NM_001351124:c.*141G>A;NM_001351126:c.*141G>A;NM_001351131:c.*141G>A;NM_001351139:c.*141G>A;NM_001351138:c.*141G>A;NM_001351136:c.*141G>A;NM_001131023:c.*141G>A;NM_001351128:c.*141G>A;NM_001351127:c.*141G>A;NM_001351132:c.*141G>A;NM_001351133:c.*141G>A;NM_001131024:c.*141G>A;NM_001351140:c.*141G>A;NM_001131025:c.*141G>A;NM_001351134:c.*141G>A;NM_001351137:c.*141G>A;NM_001351135:c.*141G>A;NM_00135…	.	.	UTR3	PEX5	ENST00000266563.9:c.*141G>A;ENST00000434354.6:c.*141G>A;ENST00000266564.7:c.*141G>A	.	.	0.108427	0.1909	.	.	.	.	.	.	.	.	.	.	.	.	.	.	.	.	318474	Peroxisome_biogenesis_disorder_1A_(Zellweger)	MedGen:C4721541,OMIM:214100,Orphanet:ORPHA912	criteria_provided,_single_submitter	Likely_benign	0.1471	0.1474	0.1495	0.1448	0.0532	0.0668	0.1090	0.2036	0.0938	0.2646	0.1989	0.1313
12	11091567	11091567	G	C	exonic	TAS2R43	.	synonymous SNV	TAS2R43:NM_176884:exon1:c.C663G:p.T221T	exonic	TAS2R43	.	synonymous SNV	TAS2R43:ENST00000531678.1:exon1:c.C663G:p.T221T	0.638778	0.7793	0.3446	0.1002	0.3769	0.4870	0.2987	0.3202	0.3759	0.5171	0.3502	0.0986	0.3770	0.4864	0.2987	0.3226	0.3818	0.5177	702112	not_provided	MedGen:CN517202	criteria_provided,_single_submitter	Likely_benign	0.2776	0.2477	0.2858	0.2701	0.1133	0.2473	0.3767	0.4175	0.4911	0.3601	0.3279	0.3223
12	11092003	11092003	T	C	exonic	TAS2R43	.	nonsynonymous SNV	TAS2R43:NM_176884:exon1:c.A227G:p.N76S	exonic	TAS2R43	.	nonsynonymous SNV	TAS2R43:ENST00000531678.1:exon1:c.A227G:p.N76S	.	.	0.0052	0.0008	0.0045	0.0084	0.0068	0.0057	0.0084	0.0043	0.0054	0.0009	0.0044	0.0086	0.0068	0.0059	0.0093	0.0044	702113	not_provided	MedGen:CN517202	criteria_provided,_single_submitter	Likely_benign	0.0575	0.1305	0.0633	0.0522	0.0099	0.0583	0.0943	0.0900	0.1890	0.1510	0.0783	0.0717
12	11092132	11092132	A	G	exonic	TAS2R43	.	nonsynonymous SNV	TAS2R43:NM_176884:exon1:c.T98C:p.I33T	exonic	TAS2R43	.	nonsynonymous SNV	TAS2R43:ENST00000531678.1:exon1:c.T98C:p.I33T	0.000399361	0.002	0.0057	0.0020	0.0065	0.0031	0.0030	0.0078	0.0127	0.0022	0.0030	0.0006	0.0051	0.0023	0.0030	0.0034	0	0.0022	702117	not_provided	MedGen:CN517202	criteria_provided,_single_submitter	Likely_benign	0.3743	0.5027	0.3794	0.3695	0.1996	0.5388	0.4035	0.4263	0.4501	0.5166	0.4698	0.3842
12	11092198	11092198	C	A	exonic	TAS2R43	.	nonsynonymous SNV	TAS2R43:NM_176884:exon1:c.G32T:p.S11I	exonic	TAS2R43	.	nonsynonymous SNV	TAS2R43:ENST00000531678.1:exon1:c.G32T:p.S11I	.	.	0.0055	0.0034	0.0055	0.0029	0.0015	0.0077	0.0061	0.0020	0.0018	0.0015	0.0044	0.0015	0.0015	0.0013	0.0020	0.0020	702121	not_provided	MedGen:CN517202	criteria_provided,_single_submitter	Likely_benign	0.3187	0.4871	0.3238	0.3139	0.1631	0.4784	0.3498	0.3592	0.4063	0.4408	0.4132	0.3220
12	12721123	12721123	C	G	UTR3	CDKN1B	NM_004064:c.*96C>G	.	.	exonic	CDKN1B	.	nonsynonymous SNV	CDKN1B:ENST00000396340.1:exon2:c.C534G:p.I178M	.	.	0.0003	0	0	0	0.0004	0.0005	0	0	0.0002	0	0	0	0.0004	0.0004	0	0	316343	Multiple_endocrine_neoplasia	MedGen:C0027662,Orphanet:ORPHA276161,SNOMED_CT:46724008	criteria_provided,_single_submitter	Likely_benign	0.0003	0.0003	0.0003	0.0002	7.14e-05	0	7.328e-05	0	0	0	0.0005	0
12	13561795	13561795	T	C	UTR3	GRIN2B	NM_000834:c.*988A>G	.	.	UTR3	GRIN2B	ENST00000609686.3:c.*988A>G	.	.	0.891374	0.996	.	.	.	.	.	.	.	.	.	.	.	.	.	.	.	.	323803	Intellectual_Disability,_Dominant	MedGen:CN239282	criteria_provided,_single_submitter	Likely_benign	0.8998	0.8996	0.9035	0.8962	0.6757	1	0.9632	0.9961	1	1	0.9990	0.9229
12	13562374	13562374	A	C	UTR3	GRIN2B	NM_000834:c.*409T>G	.	.	UTR3	GRIN2B	ENST00000609686.3:c.*409T>G	.	.	0.27496	0.5129	.	.	.	.	.	.	.	.	.	.	.	.	.	.	.	.	331211	Intellectual_Disability,_Dominant	MedGen:CN239282	criteria_provided,_single_submitter	Likely_benign	0.3756	0.3755	0.3746	0.3765	0.1187	0.4078	0.4864	0.5184	0.2155	0.4351	0.5124	0.4064
12	21239638	21239638	A	C	UTR3	SLCO1B1	NM_006446:c.*449A>C	.	.	downstream	SLCO1B1	dist=392	.	.	0.0632987	0.167	.	.	.	.	.	.	.	.	.	.	.	.	.	.	.	.	331524	Rotor_syndrome	MedGen:C0220991,OMIM:237450,Orphanet:ORPHA3111,SNOMED_CT:32891000	criteria_provided,_single_submitter	Likely_benign	0.1223	0.1227	0.1174	0.1270	0.0345	0.4855	0.1082	0.2095	0.0010	0.1214	0.1819	0.1153
12	21539233	21539233	A	-	intronic	GYS2	.	.	.	intronic	GYS2	.	.	.	0.659744	0.7366	0.7443	0.4758	0.8404	0.7864	0.7963	0.7510	0.7009	0.7749	0.7460	0.4699	0.8440	0.7890	0.7963	0.7502	0.7046	0.7750	254475	not_specified	MedGen:CN169374	criteria_provided,_single_submitter	Likely_benign	0.6748	0.6740	0.6799	0.6701	0.4812	0.6188	0.7310	0.6625	0.7771	0.7991	0.7607	0.6562
12	25209283	25209283	A	G	UTR3	KRAS	NM_033360:c.*633T>C;NM_004985:c.*512T>C;NM_001369787:c.*512T>C;NM_001369786:c.*633T>C	.	.	UTR3	ETFRF1;KRAS	ENST00000553788.5:c.*20A>G;ENST00000311936.7:c.*512T>C;ENST00000557334.5:c.*512T>C	.	.	0.549121	0.5229	0.6359	0.3731	0.6078	0.7676	.	0.6104	0.6833	0.6518	0.6368	0.3299	0.5978	0.7761	.	0.6091	0.6864	0.6518	324217	Noonan_syndrome|Cardio-facio-cutaneous_syndrome	MeSH:D009634,MedGen:C0028326,Orphanet:ORPHA648,SNOMED_CT:205824006|MedGen:C1275081,Orphanet:ORPHA1340,SNOMED_CT:403770008	criteria_provided,_single_submitter	Likely_benign	0.4857	0.4858	0.4906	0.4811	0.3305	0.4087	0.5012	0.6244	0.8046	0.5442	0.5428	0.5135
12	32790993	32790993	C	T	UTR3	PKP2	NM_004572:c.*1431G>A;NM_001005242:c.*1431G>A	.	.	UTR3	PKP2	ENST00000340811.8:c.*1431G>A;ENST00000070846.10:c.*1431G>A	.	.	0.469649	0.6869	.	.	.	.	.	.	.	.	.	.	.	.	.	.	.	.	330719	Arrhythmogenic_right_ventricular_cardiomyopathy	MedGen:C0349788,Orphanet:ORPHA247,SNOMED_CT:253528005,SNOMED_CT:281170005	criteria_provided,_single_submitter	Likely_benign	0.6212	0.6210	0.6157	0.6264	0.5859	0.6071	0.5197	0.6248	0.2174	0.7331	0.6786	0.5894
12	32791225	32791225	A	-	UTR3	PKP2	NM_004572:c.*1199delT;NM_001005242:c.*1199delT	.	.	UTR3	PKP2	ENST00000340811.8:c.*1199delT;ENST00000070846.10:c.*1199delT	.	.	0.463658	0.6869	.	.	.	.	.	.	.	.	.	.	.	.	.	.	.	.	330722	Arrhythmogenic_right_ventricular_cardiomyopathy	MedGen:C0349788,Orphanet:ORPHA247,SNOMED_CT:253528005,SNOMED_CT:281170005	criteria_provided,_single_submitter	Likely_benign	0.6114	0.6120	0.6052	0.6171	0.5593	0.6045	0.5169	0.6226	0.2115	0.7254	0.6768	0.5836
12	32791228	32791228	C	T	UTR3	PKP2	NM_004572:c.*1196G>A;NM_001005242:c.*1196G>A	.	.	UTR3	PKP2	ENST00000340811.8:c.*1196G>A;ENST00000070846.10:c.*1196G>A	.	.	0.463458	0.6869	.	.	.	.	.	.	.	.	.	.	.	.	.	.	.	.	316929	Arrhythmogenic_right_ventricular_cardiomyopathy	MedGen:C0349788,Orphanet:ORPHA247,SNOMED_CT:253528005,SNOMED_CT:281170005	criteria_provided,_single_submitter	Likely_benign	0.6116	0.6121	0.6054	0.6173	0.5594	0.6054	0.5171	0.6225	0.2119	0.7258	0.6770	0.5842
12	32791480	32791480	G	T	UTR3	PKP2	NM_004572:c.*944C>A;NM_001005242:c.*944C>A	.	.	UTR3	PKP2	ENST00000340811.8:c.*944C>A;ENST00000070846.10:c.*944C>A	.	.	0.899161	0.9483	.	.	.	.	.	.	.	.	.	.	.	.	.	.	.	.	316934	Arrhythmogenic_right_ventricular_cardiomyopathy	MedGen:C0349788,Orphanet:ORPHA247,SNOMED_CT:253528005,SNOMED_CT:281170005	criteria_provided,_single_submitter	Likely_benign	0.9200	0.9199	0.9193	0.9207	0.8804	0.8556	0.8699	0.9323	0.8871	0.9547	0.9518	0.9048
12	32791612	32791612	G	A	UTR3	PKP2	NM_004572:c.*812C>T;NM_001005242:c.*812C>T	.	.	UTR3	PKP2	ENST00000340811.8:c.*812C>T;ENST00000070846.10:c.*812C>T	.	.	0.35643	0.6402	.	.	.	.	.	.	.	.	.	.	.	.	.	.	.	.	330727	Arrhythmogenic_right_ventricular_cardiomyopathy	MedGen:C0349788,Orphanet:ORPHA247,SNOMED_CT:253528005,SNOMED_CT:281170005	criteria_provided,_single_submitter	Likely_benign	0.5060	0.5059	0.5012	0.5104	0.3082	0.5817	0.4705	0.5370	0.2054	0.6472	0.6395	0.4954
12	32792173	32792173	G	C	UTR3	PKP2	NM_004572:c.*251C>G;NM_001005242:c.*251C>G	.	.	UTR3	PKP2	ENST00000340811.8:c.*251C>G;ENST00000070846.10:c.*251C>G	.	.	0.451078	0.6779	.	.	.	.	.	.	.	.	.	.	.	.	.	.	.	.	332128	Arrhythmogenic_right_ventricular_cardiomyopathy	MedGen:C0349788,Orphanet:ORPHA247,SNOMED_CT:253528005,SNOMED_CT:281170005	criteria_provided,_single_submitter	Likely_benign	0.6051	0.6051	0.5992	0.6107	0.5578	0.5944	0.5097	0.6126	0.2147	0.7245	0.6683	0.5743
12	32821827	32821827	A	T	intronic	PKP2	.	.	.	intronic	PKP2	.	.	.	0.00299521	0.006	.	.	.	.	.	.	.	.	.	.	.	.	.	.	.	.	666633	not_provided	MedGen:CN517202	criteria_provided,_single_submitter	Likely_benign	0.0102	0.0102	0.0098	0.0106	0.0025	0.0022	0.0066	0.0397	0.0010	0.0143	0.0147	0.0098
12	32850614	32850614	C	A	intronic	PKP2	.	.	.	intronic	PKP2	.	.	.	0.0121805	0.0189	.	.	.	.	.	.	.	.	.	.	.	.	.	.	.	.	666528	not_provided	MedGen:CN517202	criteria_provided,_single_submitter	Likely_benign	0.0184	0.0184	0.0177	0.0191	0.0046	0.0056	0.0170	0.0455	0.0032	0.0163	0.0274	0.0149
12	32877710	32877710	T	C	intronic	PKP2	.	.	.	intronic	PKP2	.	.	.	0.0147764	0.0189	.	.	.	.	.	.	.	.	.	.	.	.	.	.	.	.	666534	not_provided	MedGen:CN517202	criteria_provided,_single_submitter	Likely_benign	0.0187	0.0187	0.0181	0.0193	0.0047	0.0056	0.0169	0.0455	0.0032	0.0163	0.0275	0.0167
12	32896847	32896847	G	A	upstream	PKP2	dist=1	.	.	upstream	PKP2	dist=7	.	.	0.332468	0.6541	.	.	.	.	.	.	.	.	.	.	.	.	.	.	.	.	353244	Arrhythmogenic_right_ventricular_cardiomyopathy	MedGen:C0349788,Orphanet:ORPHA247,SNOMED_CT:253528005,SNOMED_CT:281170005	criteria_provided,_single_submitter	Likely_benign	0.4867	0.4869	0.4795	0.4934	0.2086	0.6373	0.4450	0.6528	0.2681	0.5739	0.6691	0.5051
12	40348452	40348452	G	A	exonic	LRRK2	.	synonymous SNV	LRRK2:NM_198578:exon43:c.G6324A:p.E2108E	exonic	LRRK2	.	unknown	UNKNOWN	0.273762	0.3231	0.3001	0.1418	0.1971	0.3340	0.3826	0.3152	0.3172	0.3592	0.2990	0.1415	0.1956	0.3311	0.3826	0.3136	0.3098	0.3590	47828	Parkinson_disease_8,_autosomal_dominant	MedGen:C1846862,OMIM:607060	criteria_provided,_single_submitter	Likely_benign	0.2687	0.2689	0.2749	0.2629	0.1478	0.1987	0.2608	0.2623	0.3519	0.3768	0.3241	0.2679
12	40369211	40369211	T	A	UTR3	LRRK2	NM_198578:c.*1446T>A	.	.	UTR3	LRRK2	ENST00000298910.11:c.*1446T>A	.	.	0.0617013	0.0229	.	.	.	.	.	.	.	.	.	.	.	.	.	.	.	.	330898	Parkinson_disease_8,_autosomal_dominant	MedGen:C1846862,OMIM:607060	criteria_provided,_single_submitter	Likely_benign	0.0312	0.0313	0.0348	0.0279	0.0081	0.0544	0.1178	0.0590	0.0386	0.0298	0.0218	0.0448
12	47842840	47842840	G	T	UTR3	VDR	NM_001017536:c.*1906C>A;NM_000376:c.*1906C>A;NM_001364085:c.*1705C>A;NM_001017535:c.*1906C>A	.	.	UTR3	VDR	ENST00000549336.5:c.*1906C>A;ENST00000395324.6:c.*1906C>A;ENST00000229022.7:c.*1906C>A;ENST00000550325.5:c.*1906C>A	.	.	0.502596	0.5537	.	.	.	.	.	.	.	.	.	.	.	.	.	.	.	.	331058	Vitamin_D-Dependent_Rickets	MedGen:C0221468	criteria_provided,_single_submitter	Likely_benign	0.5330	0.5331	0.5333	0.5328	0.5665	0.5906	0.5038	0.5829	0.2811	0.5507	0.5238	0.5172
12	47844438	47844438	G	T	UTR3	VDR	NM_001017536:c.*308C>A;NM_000376:c.*308C>A;NM_001364085:c.*107C>A;NM_001017535:c.*308C>A	.	.	UTR3	VDR	ENST00000549336.5:c.*308C>A;ENST00000395324.6:c.*308C>A;ENST00000229022.7:c.*308C>A;ENST00000550325.5:c.*308C>A	.	.	0.494209	0.5537	.	.	.	.	.	.	.	.	.	.	.	.	.	.	.	.	332607	Vitamin_D-Dependent_Rickets	MedGen:C0221468	criteria_provided,_single_submitter	Likely_benign	0.5328	0.5327	0.5335	0.5321	0.5632	0.5938	0.5008	0.5840	0.2812	0.5537	0.5253	0.5204
12	47899822	47899822	C	G	intronic	VDR	.	.	.	ncRNA_intronic	RP11-89H19.1	.	.	.	0.165136	0.3211	.	.	.	.	.	.	.	.	.	.	.	.	.	.	.	.	317255	Vitamin_D-Dependent_Rickets	MedGen:C0221468	criteria_provided,_single_submitter	Likely_benign	0.2720	0.2721	0.2739	0.2702	0.1530	0.3560	0.2612	0.2830	0.0163	0.4030	0.3462	0.2602
12	47899933	47899933	G	T	UTR5	VDR	NM_001017535:c.-20820C>A	.	.	ncRNA_intronic	RP11-89H19.1	.	.	.	0.166134	0.3211	.	.	.	.	.	.	.	.	.	.	.	.	.	.	.	.	331092	Vitamin_D-Dependent_Rickets	MedGen:C0221468	criteria_provided,_single_submitter	Likely_benign	0.2724	0.2725	0.2744	0.2705	0.1532	0.3567	0.2615	0.2833	0.0163	0.4025	0.3466	0.2618
12	52469837	52469837	T	G	exonic	KRT6C	.	synonymous SNV	KRT6C:NM_173086:exon7:c.A1257C:p.A419A	exonic	KRT6C	.	unknown	UNKNOWN	0.486022	0.6074	0.5413	0.2956	0.6233	0.6570	0.5886	0.5751	0.5485	0.4219	0.5397	0.2924	0.6251	0.6673	0.5886	0.5741	0.5620	0.4220	702366	not_provided	MedGen:CN517202	criteria_provided,_single_submitter	Likely_benign	0.4980	0.4981	0.5006	0.4957	0.3017	0.5246	0.6203	0.5996	0.6418	0.5774	0.5748	0.5671
12	52492694	52492694	T	C	exonic	KRT6A	.	synonymous SNV	KRT6A:NM_005554:exon1:c.A495G:p.E165E	exonic	KRT6A	.	unknown	UNKNOWN	0.361022	0.3748	0.3564	0.3097	0.3900	0.5515	0.3216	0.3637	0.3744	0.2441	0.3554	0.3080	0.3907	0.5623	0.3216	0.3635	0.3790	0.2445	702372	not_provided	MedGen:CN517202	criteria_provided,_single_submitter	Likely_benign	0.3466	0.3468	0.3442	0.3489	0.3138	0.2400	0.3727	0.3728	0.5426	0.3125	0.3618	0.36
12	57584600	57584603	CACG	-	UTR3	KIF5A	NM_001354705:c.*419_*422delCACG;NM_004984:c.*419_*422delCACG	.	.	UTR3	KIF5A	ENST00000455537.6:c.*419_*422delCACG;ENST00000286452.5:c.*419_*422delCACG	.	.	0.0123802	0.0288	.	.	.	.	.	.	.	.	.	.	.	.	.	.	.	.	318129	Spastic_paraplegia,_autosomal_dominant	MedGen:CN239430	criteria_provided,_single_submitter	Likely_benign	0.0179	0.0179	0.0169	0.0189	0.0055	0.0413	0.0192	0.0726	0.0016	0.0071	0.0255	0.0241
12	57629810	57629810	A	C	UTR3	B4GALNT1	NM_001276469:c.*67T>G	.	.	UTR3	B4GALNT1	ENST00000550764.5:c.*67T>G;ENST00000552350.5:c.*67T>G	.	.	0.0557109	0.0338	.	.	.	.	.	.	.	.	.	.	.	.	.	.	.	.	666907	not_provided	MedGen:CN517202	criteria_provided,_single_submitter	Likely_benign	0.0316	0.0317	0.0324	0.0309	0.0078	0.0411	0.0674	0.0961	0.1280	0.0190	0.0332	0.0349
12	64716472	64716472	G	A	UTR3	GNS	NM_002076:c.*269C>T	.	.	UTR3	GNS	ENST00000418919.6:c.*269C>T;ENST00000258145.7:c.*269C>T;ENST00000543646.5:c.*269C>T	.	.	0.195288	0.2843	.	.	.	.	.	.	.	.	.	.	.	.	.	.	.	.	326320	Sanfilippo_syndrome	MedGen:C0026706,Orphanet:ORPHA581,SNOMED_CT:88393000	criteria_provided,_single_submitter	Likely_benign	0.2129	0.2130	0.2111	0.2145	0.0639	0.2506	0.1580	0.2795	0.2880	0.2319	0.3048	0.2456
12	71979082	71979082	A	G	exonic	TPH2	.	synonymous SNV	TPH2:NM_173353:exon7:c.A936G:p.P312P	exonic	TPH2	.	unknown	UNKNOWN	0.541733	0.5825	0.5647	0.6000	0.5083	0.4751	0.5708	0.5872	0.5639	0.5354	0.5628	0.6010	0.5080	0.4770	0.5708	0.5875	0.5677	0.5351	326588	Tryptophan_5-monooxygenase_deficiency	MedGen:CN120491	criteria_provided,_single_submitter	Likely_benign	0.5807	0.5808	0.5779	0.5833	0.6023	0.6258	0.5541	0.6321	0.4654	0.5660	0.5794	0.5807
12	72022455	72022455	A	T	exonic	TPH2	.	synonymous SNV	TPH2:NM_173353:exon9:c.A1125T:p.A375A	exonic	TPH2	.	unknown	UNKNOWN	0.48722	0.6233	0.5732	0.4108	0.5203	0.4860	0.5216	0.6374	0.5716	0.5191	0.5698	0.4142	0.5199	0.4903	0.5216	0.6386	0.5764	0.5194	332804	Tryptophan_5-monooxygenase_deficiency	MedGen:CN120491	criteria_provided,_single_submitter	Likely_benign	0.5474	0.5473	0.5420	0.5524	0.4108	0.6637	0.5573	0.6140	0.4741	0.5089	0.6382	0.5874
12	72032174	72032174	G	A	UTR3	TPH2	NM_173353:c.*479G>A	.	.	UTR3	TPH2	ENST00000333850.3:c.*479G>A	.	.	0.145367	0.1421	.	.	.	.	.	.	.	.	.	.	.	.	.	.	.	.	318445	Tryptophan_5-monooxygenase_deficiency	MedGen:CN120491	criteria_provided,_single_submitter	Likely_benign	0.1198	0.1199	0.1234	0.1164	0.0324	0.21	0.1805	0.1852	0.2478	0.1815	0.1404	0.1284
12	80709112	80709112	C	A	UTR3	MYF6	NM_002469:c.*152C>A	.	.	UTR3	MYF6	ENST00000228641.3:c.*152C>A	.	.	0.10643	0.2247	.	.	.	.	.	.	.	.	.	.	.	.	.	.	.	.	318520	Centronuclear_Myopathy,_Dominant	MedGen:CN239281	criteria_provided,_single_submitter	Likely_benign	0.1671	0.1673	0.1688	0.1656	0.0475	0.1336	0.1147	0.2093	0.0357	0.2914	0.2399	0.1578
12	80709306	80709306	A	G	UTR3	MYF6	NM_002469:c.*346A>G	.	.	UTR3	MYF6	ENST00000228641.3:c.*346A>G	.	.	0.105631	0.2247	.	.	.	.	.	.	.	.	.	.	.	.	.	.	.	.	318526	Centronuclear_Myopathy,_Dominant	MedGen:CN239281	criteria_provided,_single_submitter	Likely_benign	0.1659	0.1660	0.1676	0.1643	0.0428	0.1336	0.1143	0.2093	0.0357	0.2920	0.2402	0.1563
12	95973824	95973824	A	-	UTR3	HAL	NM_001258334:c.*536delT;NM_001258333:c.*408delT;NM_002108:c.*408delT	.	.	UTR3	HAL	ENST00000261208.7:c.*408delT;ENST00000541929.5:c.*408delT	.	.	0.28095	0.3688	.	.	.	.	.	.	.	.	.	.	.	.	.	.	.	.	334894	Histidinemia	Human_Phenotype_Ontology:HP:0010906,MedGen:C0220992,OMIM:235800,Orphanet:ORPHA2157,SNOMED_CT:124628005,SNOMED_CT:410058007	criteria_provided,_single_submitter	Likely_benign	0.2332	0.2327	0.2409	0.2262	0.1229	0.3535	0.2562	0.2021	0.0508	0.4150	0.2783	0.2226
12	98535336	98535336	A	G	UTR3	TMPO	NM_003276:c.*994A>G	.	.	UTR3	TMPO	ENST00000266732.8:c.*994A>G	.	.	0.0648962	0.0169	.	.	.	.	.	.	.	.	.	.	.	.	.	.	.	.	334956	Dilated_Cardiomyopathy,_Dominant	MedGen:CN239310	criteria_provided,_single_submitter	Likely_benign	0.0574	0.0575	0.0549	0.0598	0.1499	0	0.0377	0.0638	0.0080	0.0025	0.0153	0.0613
12	100357174	100357174	T	C	UTR5	SLC17A8	NM_139319:c.-218T>C;NM_001145288:c.-218T>C	.	.	UTR5	SLC17A8	ENST00000323346.9:c.-218T>C	.	.	0.124601	0.2256	.	.	.	.	.	.	.	.	.	.	.	.	.	.	.	.	328717	Nonsyndromic_Hearing_Loss,_Dominant	MedGen:CN239435	criteria_provided,_single_submitter	Likely_benign	0.1788	0.1789	0.1734	0.1839	0.1666	0.1944	0.1665	0.2217	0.0048	0.1277	0.2063	0.1975
12	102917201	102917201	T	G	UTR5	PAH	NM_001354304:c.-71A>C;NM_000277:c.-71A>C	.	.	UTR5	PAH	ENST00000553106.5:c.-71A>C;ENST00000307000.7:c.-3355A>C	.	.	0.125998	0.1531	.	.	.	.	.	.	.	.	.	.	.	.	.	.	.	.	108199	Phenylketonuria|not_provided	MedGen:C0751434,OMIM:261600,Orphanet:ORPHA716,SNOMED_CT:154735006|MedGen:CN517202	criteria_provided,_single_submitter	Likely_benign	0.1444	0.1444	0.1407	0.1478	0.1705	0.2027	0.1114	0.1376	0.1438	0.0926	0.1445	0.1532
12	109554193	109554193	A	G	UTR3	MMAB	NM_052845:c.*2835T>C	.	.	UTR3	MMAB	ENST00000545712.6:c.*2835T>C	.	.	0.161142	0.173	0.1478	0.1979	0.0870	0.1716	.	0.1829	0.2203	0.1329	0.1481	0.2021	0.0889	0.1719	.	0.1841	0.2203	0.1329	315892	Methylmalonic_acidemia	Human_Phenotype_Ontology:HP:0002912,MeSH:C537358,MedGen:C0268583,SNOMED_CT:42393006	criteria_provided,_single_submitter	Likely_benign	0.1699	0.1701	0.1646	0.1749	0.1877	0.2160	0.1554	0.1911	0.1456	0.0981	0.1748	0.1639
12	109554344	109554344	C	G	UTR3	MMAB	NM_052845:c.*2684G>C	.	.	UTR3	MMAB	ENST00000545712.6:c.*2684G>C	.	.	0.158946	0.173	0.1476	0.2010	0.0870	0.1667	0.5	0.1830	0.2203	0.1324	0.1480	0.2031	0.0889	0.1719	0.5	0.1843	0.2203	0.1324	330315	Methylmalonic_acidemia	Human_Phenotype_Ontology:HP:0002912,MeSH:C537358,MedGen:C0268583,SNOMED_CT:42393006	criteria_provided,_single_submitter	Likely_benign	0.1683	0.1684	0.1631	0.1731	0.1831	0.2178	0.1549	0.1918	0.1451	0.0981	0.1744	0.1636
12	109555153	109555153	-	TA	UTR3	MMAB	NM_052845:c.*1874_*1875insTA	.	.	UTR3	MMAB	ENST00000545712.6:c.*1874_*1875insTA	.	.	0.156749	0.174	0.1584	0.1845	0.0833	0.1607	.	0.1917	0.1944	0.1459	0.1585	0.1845	0.0833	0.1667	.	0.1922	0.1944	0.1459	330322	Methylmalonic_acidemia	Human_Phenotype_Ontology:HP:0002912,MeSH:C537358,MedGen:C0268583,SNOMED_CT:42393006	criteria_provided,_single_submitter	Likely_benign	0.1650	0.1660	0.1599	0.1699	0.1693	0.2025	0.1536	0.1913	0.1447	0.0972	0.1761	0.1641
12	109555299	109555299	T	G	UTR3	MMAB	NM_052845:c.*1729A>C	.	.	UTR3	MMAB	ENST00000545712.6:c.*1729A>C	.	.	.	.	0.0533	0.0549	0.0652	0	.	0.0727	0.0345	0.0475	0.0534	0.0549	0.0667	0	.	0.0730	0.0345	0.0475	330324	Methylmalonic_acidemia	Human_Phenotype_Ontology:HP:0002912,MeSH:C537358,MedGen:C0268583,SNOMED_CT:42393006	criteria_provided,_single_submitter	Likely_benign	0.0623	0.0609	0.0609	0.0635	0.0176	0.1348	0.0445	0.0696	0	0.0737	0.0945	0.0671
12	109555493	109555493	C	T	UTR3	MMAB	NM_052845:c.*1535G>A	.	.	UTR3	MMAB	ENST00000545712.6:c.*1535G>A	.	.	0.161142	0.1759	0.1484	0.2288	0.08	0.1780	.	0.1761	0.25	0.1316	0.1487	0.2288	0.08	0.1810	.	0.1770	0.25	0.1316	330329	Methylmalonic_acidemia	Human_Phenotype_Ontology:HP:0002912,MeSH:C537358,MedGen:C0268583,SNOMED_CT:42393006	criteria_provided,_single_submitter	Likely_benign	0.1705	0.1733	0.1657	0.1749	0.1856	0.2174	0.1581	0.1916	0.1431	0.0966	0.1757	0.1622
12	109556023	109556023	T	C	UTR3	MMAB	NM_052845:c.*1005A>G	.	.	UTR3	MMAB	ENST00000545712.6:c.*1005A>G	.	.	0.0267572	0.0845	0.0522	0.0515	0.0652	0	.	0.0706	0.0339	0.0466	0.0522	0.0521	0.0667	0	.	0.0704	0.0339	0.0466	329182	Methylmalonic_acidemia	Human_Phenotype_Ontology:HP:0002912,MeSH:C537358,MedGen:C0268583,SNOMED_CT:42393006	criteria_provided,_single_submitter	Likely_benign	0.0538	0.0539	0.0531	0.0545	0.0152	0.1158	0.0393	0.0569	0	0.0670	0.0824	0.0568
12	109556660	109556660	A	T	UTR3	MMAB	NM_052845:c.*368T>A	.	.	UTR3	MMAB	ENST00000545712.6:c.*368T>A	.	.	.	.	0.0473	0.0479	0.0595	0	.	0.0632	0.0431	0.0421	0.0474	0.0484	0.0610	0	.	0.0635	0.0431	0.0421	323137	Methylmalonic_acidemia	Human_Phenotype_Ontology:HP:0002912,MeSH:C537358,MedGen:C0268583,SNOMED_CT:42393006	criteria_provided,_single_submitter	Likely_benign	0.0536	0.0536	0.0528	0.0544	0.0157	0.1158	0.0391	0.0565	0	0.0658	0.0820	0.0554
12	109596630	109596630	-	G	UTR3	MVK	NM_001114185:c.*53_*54insG;NM_001301182:c.*53_*54insG;NM_000431:c.*53_*54insG	.	.	UTR3	MVK	ENST00000539696.5:c.*53_*54insG;ENST00000228510.7:c.*53_*54insG;ENST00000392727.7:c.*53_*54insG;ENST00000629016.2:c.*691_*692insG;ENST00000539575.4:c.*53_*54insG;ENST00000625889.2:c.*53_*54insG	.	.	0.157947	0.1769	.	.	.	.	.	.	.	.	.	.	.	.	.	.	.	.	330430	Hyperimmunoglobulin_D_with_periodic_fever|Mevalonic_aciduria	MedGen:C0398691,OMIM:260920,Orphanet:ORPHA343,SNOMED_CT:234538002|MedGen:C1959626,OMIM:610377,Orphanet:ORPHA29	criteria_provided,_single_submitter	Likely_benign	0.1669	0.1671	0.1616	0.1719	0.1776	0.2178	0.1540	0.1916	0.1460	0.0979	0.1751	0.1614
12	111456268	111456268	C	T	intronic	ATXN2	.	.	.	intronic	ATXN2	.	.	.	0.23143	0.1998	0.2157	0.1947	0.1695	0.3297	0.1941	0.2006	0.2091	0.2720	0.2162	0.1957	0.1687	0.3269	0.1941	0.1992	0.2110	0.2722	512973	Spinocerebellar_ataxia_2	MedGen:C0752121,OMIM:183090,Orphanet:ORPHA98756	no_assertion_criteria_provided	Likely_benign	0.2000	0.2002	0.1982	0.2017	0.1938	0.15	0.1796	0.1093	0.3293	0.1851	0.2067	0.1929
12	111598950	111598952	GCT	-	exonic	ATXN2	.	nonframeshift deletion	ATXN2:NM_002973:exon1:c.83_85del:p.Q28del	exonic	ATXN2	.	nonframeshift deletion	ATXN2:ENST00000377617.7:exon1:c.563_565del:p.Q188del,ATXN2:ENST00000550104.5:exon1:c.563_565del:p.Q188del,ATXN2:ENST00000608853.5:exon1:c.83_85del:p.Q28del	0.951078	0.9682	0.5912	0.4407	0.5323	0.53	1	0.6054	0.5312	0.5939	0.5915	0.4407	0.5323	0.53	1	0.6070	0.5312	0.5939	512976	Spinocerebellar_ataxia_2	MedGen:C0752121,OMIM:183090,Orphanet:ORPHA98756	no_assertion_criteria_provided	Likely_benign	0.8259	0.8226	0.8315	0.8206	0.6505	0.9027	0.8712	0.9350	0.9283	0.9152	0.8904	0.8457
12	111598993	111598993	C	T	exonic	ATXN2	.	synonymous SNV	ATXN2:NM_002973:exon1:c.G42A:p.Q14Q	exonic	ATXN2	.	synonymous SNV	ATXN2:ENST00000377617.7:exon1:c.G522A:p.Q174Q,ATXN2:ENST00000550104.5:exon1:c.G522A:p.Q174Q,ATXN2:ENST00000608853.5:exon1:c.G42A:p.Q14Q	0.656749	0.7167	0.6209	0.5722	0.6522	0.5859	0.375	0.7047	0.5804	0.5930	0.6205	0.5647	0.6591	0.5873	0.375	0.7050	0.5804	0.5930	133958	Spinocerebellar_ataxia_2|not_specified	MedGen:C0752121,OMIM:183090,Orphanet:ORPHA98756|MedGen:CN169374	no_assertion_criteria_provided	Likely_benign	0.7552	0.7546	0.7577	0.7529	0.7092	0.8441	0.7206	0.8701	0.6625	0.8166	0.7809	0.7561
12	123257385	123257385	G	A	UTR3	C12orf65	NM_152269:c.*354G>A;NM_001194995:c.*354G>A;NM_001143905:c.*354G>A	.	.	ncRNA_intronic	RP11-282O18.3	.	.	.	0.0605032	0.0517	.	.	.	.	.	.	.	.	.	.	.	.	.	.	.	.	316225	Combined_oxidative_phosphorylation_deficiency	MedGen:CN228601,Orphanet:ORPHA2443	criteria_provided,_single_submitter	Likely_benign	0.0526	0.0527	0.0548	0.0506	0.0346	0.0168	0.0572	0.0335	0.0349	0.0932	0.0563	0.0516
13	25574828	25574828	C	T	exonic	ATP8A2	.	synonymous SNV	ATP8A2:NM_001313741:exon19:c.C1563T:p.F521F,ATP8A2:NM_016529:exon19:c.C1683T:p.F561F	exonic	ATP8A2	.	unknown	UNKNOWN	0.536342	0.7147	0.6287	0.6880	0.5431	0.1018	0.6899	0.7165	0.6470	0.5475	0.6216	0.6898	0.5422	0.0995	0.6899	0.7160	0.6652	0.5479	133938	not_specified	MedGen:CN169374	no_assertion_criteria_provided	Likely_benign	0.6800	0.6798	0.6745	0.6853	0.6888	0.7946	0.6334	0.7113	0.1103	0.6826	0.7158	0.6693
13	25699247	25699247	G	C	exonic	ATP8A2	.	synonymous SNV	ATP8A2:NM_001313741:exon25:c.G2166C:p.L722L,ATP8A2:NM_016529:exon25:c.G2286C:p.L762L	exonic	ATP8A2	.	synonymous SNV	ATP8A2:ENST00000255283.9:exon19:c.G1704C:p.L568L	0.98742	1	0.9973	0.9685	0.9988	1	1	0.9999	0.9989	1	0.9972	0.9672	0.9988	1	1	0.9999	0.9986	1	133939	not_specified	MedGen:CN169374	no_assertion_criteria_provided	Likely_benign	0.9907	0.9906	0.9912	0.9901	0.9701	1	0.9961	1	1	0.9999	0.9999	0.9912
13	27621896	27621896	G	C	UTR5	POLR1D	NM_015972:c.-88G>C;NM_152705:c.-88G>C	.	.	UTR5	POLR1D	ENST00000302979.4:c.-88G>C;ENST00000399697.7:c.-88G>C;ENST00000489647.4:c.-88G>C;ENST00000630983.1:c.-88G>C;ENST00000636817.1:c.-88G>C;ENST00000637071.1:c.-26541G>C	.	.	0.129193	0.1262	.	.	.	.	.	.	.	.	.	.	.	.	.	.	.	.	335870	Treacher_Collins_Syndrome,_Dominant	MedGen:CN239287	criteria_provided,_single_submitter	Likely_benign	0.1297	0.1297	0.1277	0.1315	0.1592	0.03	0.1368	0.1460	0.1184	0.0829	0.1200	0.1399
13	36303519	36303519	C	T	UTR3	SPART	NM_001142296:c.*846G>A;NM_001142294:c.*846G>A;NM_001142295:c.*846G>A;NM_015087:c.*846G>A	.	.	UTR3	SPG20	ENST00000438666.6:c.*846G>A;ENST00000451493.5:c.*846G>A;ENST00000355182.8:c.*846G>A	.	.	0.138179	0.2247	.	.	.	.	.	.	.	.	.	.	.	.	.	.	.	.	334312	Troyer_syndrome	MedGen:C0393559,OMIM:275900,Orphanet:ORPHA101000,SNOMED_CT:230264003	criteria_provided,_single_submitter	Likely_benign	0.1628	0.1629	0.1623	0.1633	0.0634	0.3074	0.1647	0.1578	0.1286	0.2269	0.2175	0.1583
13	46895805	46895805	G	A	exonic	HTR2A	.	synonymous SNV	HTR2A:NM_000621:exon2:c.C102T:p.S34S	exonic	HTR2A	.	synonymous SNV	HTR2A:ENST00000378688.8:exon1:c.C102T:p.S34S,HTR2A:ENST00000542664.3:exon2:c.C102T:p.S34S	0.441294	0.4364	0.4071	0.3714	0.3264	0.5827	0.3268	0.4095	0.4075	0.4170	0.4049	0.3710	0.3253	0.5766	0.3268	0.4082	0.3948	0.4169	504274	not_specified	MedGen:CN169374	criteria_provided,_single_submitter	Likely_benign	0.3984	0.3984	0.3975	0.3991	0.3762	0.2238	0.3921	0.4964	0.6086	0.3357	0.4095	0.4215
13	52029105	52029105	A	G	exonic	UTP14C	.	nonsynonymous SNV	UTP14C:NM_021645:exon2:c.A301G:p.T101A	exonic	UTP14C	.	nonsynonymous SNV	UTP14C:ENST00000521776.2:exon2:c.A301G:p.T101A	0.0800719	0.1203	0.1120	0.0657	0.1154	0.0679	0.1161	0.1298	0.1189	0.0878	0.1114	0.0645	0.1161	0.0692	0.1161	0.1309	0.1066	0.0877	320003	Congenital_disorder_of_glycosylation	MedGen:C0282577,Orphanet:ORPHA137,SNOMED_CT:238049009	criteria_provided,_single_submitter	Likely_benign	0.1035	0.1035	0.1035	0.1034	0.0620	0.1733	0.1237	0.1245	0.0683	0.1229	0.1234	0.1084
13	75292148	75292148	G	A	exonic	TBC1D4	.	nonsynonymous SNV	TBC1D4:NM_001286659:exon17:c.C3251T:p.T1084M,TBC1D4:NM_001286658:exon18:c.C3416T:p.T1139M,TBC1D4:NM_014832:exon19:c.C3440T:p.T1147M	exonic	TBC1D4	.	nonsynonymous SNV	TBC1D4:ENST00000377625.6:exon17:c.C3251T:p.T1084M,TBC1D4:ENST00000431480.6:exon18:c.C3416T:p.T1139M,TBC1D4:ENST00000377636.7:exon19:c.C3440T:p.T1147M	0.0363419	0.1133	0.0820	0.0196	0.0527	0.0001	0.0751	0.1215	0.0850	0.0252	0.0789	0.0182	0.0515	0.0001	0.0751	0.1219	0.0918	0.0253	135998	not_specified	MedGen:CN169374	no_assertion_criteria_provided	Likely_benign	0.0777	0.0777	0.0726	0.0826	0.0212	0.1158	0.0679	0.1713	0	0.0716	0.1191	0.0693
13	75302253	75302253	G	A	exonic	TBC1D4	.	synonymous SNV	TBC1D4:NM_001286659:exon14:c.C2712T:p.L904L,TBC1D4:NM_001286658:exon15:c.C2877T:p.L959L,TBC1D4:NM_014832:exon16:c.C2901T:p.L967L	exonic	TBC1D4	.	synonymous SNV	TBC1D4:ENST00000377625.6:exon14:c.C2712T:p.L904L,TBC1D4:ENST00000431480.6:exon15:c.C2877T:p.L959L,TBC1D4:ENST00000377636.7:exon16:c.C2901T:p.L967L	0.369209	0.5527	0.4911	0.3208	0.5015	0.1656	0.5708	0.5661	0.4933	0.4191	0.4877	0.3181	0.5001	0.1654	0.5708	0.5681	0.5232	0.4190	135996	not_specified	MedGen:CN169374	no_assertion_criteria_provided	Likely_benign	0.4721	0.4720	0.4698	0.4744	0.3262	0.6325	0.4907	0.5981	0.1667	0.5783	0.5548	0.4674
13	75310080	75310080	C	T	exonic	TBC1D4	.	nonsynonymous SNV	TBC1D4:NM_001286659:exon12:c.G2266A:p.V756I,TBC1D4:NM_001286658:exon13:c.G2431A:p.V811I,TBC1D4:NM_014832:exon14:c.G2455A:p.V819I	exonic	TBC1D4	.	nonsynonymous SNV	TBC1D4:ENST00000377625.6:exon12:c.G2266A:p.V756I,TBC1D4:ENST00000431480.6:exon13:c.G2431A:p.V811I,TBC1D4:ENST00000377636.7:exon14:c.G2455A:p.V819I	0.711861	0.8579	0.8256	0.4798	0.6864	0.8117	0.8251	0.8757	0.8311	0.9328	0.8227	0.4770	0.6842	0.8141	0.8251	0.8725	0.8362	0.9326	135995	not_specified	MedGen:CN169374	no_assertion_criteria_provided	Likely_benign	0.7479	0.7476	0.7482	0.7476	0.4885	0.9889	0.7210	0.8544	0.8191	0.8300	0.8877	0.7537
13	75362383	75362383	C	G	exonic	TBC1D4	.	synonymous SNV	TBC1D4:NM_001286658:exon2:c.G723C:p.G241G,TBC1D4:NM_001286659:exon2:c.G723C:p.G241G,TBC1D4:NM_014832:exon2:c.G723C:p.G241G	exonic	TBC1D4	.	synonymous SNV	TBC1D4:ENST00000377625.6:exon2:c.G723C:p.G241G,TBC1D4:ENST00000377636.7:exon2:c.G723C:p.G241G,TBC1D4:ENST00000431480.6:exon2:c.G723C:p.G241G	0.995208	1	0.9992	0.9907	0.9994	0.9999	1	1	1	1	0.9991	0.9902	0.9994	0.9999	1	1	1	1	136002	not_specified	MedGen:CN169374	no_assertion_criteria_provided	Likely_benign	0.9972	0.9972	0.9975	0.9969	0.9910	1	0.9983	1	1	1	1.0000	0.9977
13	83877374	83877374	A	-	UTR3	SLITRK1	NM_052910:c.*2043delT;NM_001281503:c.*2043delT	.	.	UTR3	SLITRK1	ENST00000377084.3:c.*2043delT	.	.	0.53155	0.2674	.	.	.	.	.	.	.	.	.	.	.	.	.	.	.	.	320043	Tourette_Syndrome	MedGen:C0040517,OMIM:137580	criteria_provided,_single_submitter	Likely_benign	0.4486	0.4485	0.4411	0.4556	0.8169	0.2734	0.3957	0.3648	0.5218	0.1710	0.2689	0.4454
13	83877375	83877375	A	T	UTR3	SLITRK1	NM_052910:c.*2042T>A;NM_001281503:c.*2042T>A	.	.	UTR3	SLITRK1	ENST00000377084.3:c.*2042T>A	.	.	0.261182	0.2435	.	.	.	.	.	.	.	.	.	.	.	.	.	.	.	.	328599	Tourette_Syndrome	MedGen:C0040517,OMIM:137580	criteria_provided,_single_submitter	Likely_benign	0.2827	0.2829	0.2791	0.2861	0.4473	0.2050	0.3288	0.3343	0.4486	0.1510	0.2521	0.3214
13	83878283	83878283	A	G	UTR3	SLITRK1	NM_052910:c.*1134T>C;NM_001281503:c.*1134T>C	.	.	UTR3	SLITRK1	ENST00000377084.3:c.*1134T>C	.	.	0.034345	0.0268	.	.	.	.	.	.	.	.	.	.	.	.	.	.	.	.	320066	Tourette_Syndrome	MedGen:C0040517,OMIM:137580	criteria_provided,_single_submitter	Likely_benign	0.0264	0.0264	0.0260	0.0267	0.0064	0.0078	0.0731	0.0352	0.0518	0.0075	0.0310	0.0362
13	101721713	101721713	C	T	UTR3	FGF14	NM_001321947:c.*1118G>A;NM_001321945:c.*1118G>A;NM_001321946:c.*1118G>A;NM_001321938:c.*1118G>A;NM_001321948:c.*1118G>A;NM_001321935:c.*1118G>A;NM_001321934:c.*1118G>A;NM_001321942:c.*1118G>A;NM_001321936:c.*1118G>A;NM_001321933:c.*1118G>A;NM_001321932:c.*1118G>A;NM_001321931:c.*1118G>A;NM_001321949:c.*1118G>A;NM_001321944:c.*1118G>A;NM_001321943:c.*1118G>A;NM_001321941:c.*1118G>A;NM_001321940:c.…	.	.	ncRNA_exonic	RP11-397O8.7	.	.	.	0.00259585	0.003	.	.	.	.	.	.	.	.	.	.	.	.	.	.	.	.	327161	Spinocerebellar_Ataxia,_Dominant	MedGen:CN227858,Orphanet:ORPHA99	criteria_provided,_single_submitter	Likely_benign	0.0025	0.0025	0.0028	0.0022	0.0004	0	0.0040	0.0027	0	0.0067	0.0030	0.0037
14	20477747	20477747	A	C	UTR3	PNP	NM_000270:c.*1146A>C	.	.	upstream;downstream	RP11-203M5.8;PNP	dist=653;dist=653	.	.	0.205272	0.2008	.	.	.	.	.	.	.	.	.	.	.	.	.	.	.	.	337323	Purine-nucleoside_phosphorylase_deficiency	MedGen:C0268125,OMIM:613179,Orphanet:ORPHA760,SNOMED_CT:60743005	criteria_provided,_single_submitter	Likely_benign	0.2121	0.2121	0.2126	0.2116	0.2592	0.1473	0.2106	0.1843	0.2460	0.2173	0.1855	0.2060
14	20477834	20477834	T	C	UTR3	PNP	NM_000270:c.*1233T>C	.	.	upstream;downstream	RP11-203M5.8;PNP	dist=740;dist=740	.	.	0.128395	0.163	.	.	.	.	.	.	.	.	.	.	.	.	.	.	.	.	328837	Purine-nucleoside_phosphorylase_deficiency	MedGen:C0268125,OMIM:613179,Orphanet:ORPHA760,SNOMED_CT:60743005	criteria_provided,_single_submitter	Likely_benign	0.1549	0.1551	0.1546	0.1552	0.1654	0.1333	0.1123	0.1388	0.1426	0.1962	0.1560	0.1380
14	24081015	24081015	C	T	UTR3	NRL	NM_001354769:c.*221G>A;NM_001354768:c.*221G>A;NM_006177:c.*221G>A;NM_001354770:c.*221G>A	.	.	UTR3	NRL	ENST00000397002.6:c.*221G>A;ENST00000561028.5:c.*221G>A;ENST00000396997.1:c.*221G>A;ENST00000560550.1:c.*221G>A;ENST00000396995.1:c.*221G>A	.	.	0.417133	0.6541	.	.	.	.	.	.	.	.	.	.	.	.	.	.	.	.	335678	Retinitis_Pigmentosa,_Dominant	MedGen:CN239354	criteria_provided,_single_submitter	Likely_benign	0.5008	0.5007	0.5016	0.5001	0.1855	0.7450	0.5125	0.6607	0.5077	0.6300	0.6710	0.4967
14	36676711	36676711	C	T	UTR3	PAX9	NM_006194:c.*259C>T	.	.	UTR3	PAX9	ENST00000402703.6:c.*259C>T;ENST00000361487.6:c.*259C>T	.	.	0.101837	0.0278	.	.	.	.	.	.	.	.	.	.	.	.	.	.	.	.	329337	Selective_tooth_agenesis	Human_Phenotype_Ontology:HP:0001592,MedGen:C1970308	criteria_provided,_single_submitter	Likely_benign	0.0420	0.0420	0.0438	0.0404	0.0541	0.0067	0.0607	0.0452	0.2746	0.0215	0.0204	0.0516
14	50738278	50738278	C	T	exonic	NIN	.	synonymous SNV	NIN:NM_016350:exon26:c.G3498A:p.Q1166Q,NIN:NM_020921:exon27:c.G5637A:p.Q1879Q,NIN:NM_182944:exon27:c.G5637A:p.Q1879Q,NIN:NM_182946:exon27:c.G5637A:p.Q1879Q	exonic	NIN	.	synonymous SNV	NIN:ENST00000382043.8:exon25:c.G3498A:p.Q1166Q,NIN:ENST00000530997.6:exon25:c.G5637A:p.Q1879Q,NIN:ENST00000324330.13:exon26:c.G3498A:p.Q1166Q,NIN:ENST00000245441.9:exon27:c.G5637A:p.Q1879Q,NIN:ENST00000382041.7:exon27:c.G5637A:p.Q1879Q,NIN:ENST00000453196.5:exon27:c.G5637A:p.Q1879Q	0.508786	0.4851	0.5044	0.7011	0.3944	0.3323	0.5508	0.5134	0.5176	0.4922	0.5030	0.7015	0.3937	0.3346	0.5508	0.5139	0.5216	0.4920	135243	not_specified	MedGen:CN169374	no_assertion_criteria_provided	Likely_benign	0.5616	0.5617	0.5562	0.5666	0.6978	0.6114	0.4305	0.5750	0.3467	0.5478	0.5166	0.5191
14	50739303	50739303	A	G	intronic	NIN	.	.	.	intronic	NIN	.	.	.	0.992612	1	0.9976	0.9742	0.9990	1	1	0.9998	1	0.9999	0.9976	0.9745	0.9989	1	1	0.9998	1	0.9999	135242	not_specified	MedGen:CN169374	no_assertion_criteria_provided	Likely_benign	0.9925	0.9925	0.9928	0.9922	0.9764	1	0.9960	0.9991	1	1	0.9998	0.9949
14	50757940	50757940	T	A	exonic	NIN	.	synonymous SNV	NIN:NM_020921:exon18:c.A3090T:p.S1030S,NIN:NM_182944:exon18:c.A3090T:p.S1030S,NIN:NM_182946:exon18:c.A3090T:p.S1030S	exonic	NIN	.	synonymous SNV	NIN:ENST00000530997.6:exon16:c.A3090T:p.S1030S,NIN:ENST00000245441.9:exon18:c.A3090T:p.S1030S,NIN:ENST00000382041.7:exon18:c.A3090T:p.S1030S,NIN:ENST00000453196.5:exon18:c.A3090T:p.S1030S	0.320887	0.3131	0.3248	0.1936	0.5121	0.5080	0.2984	0.3120	0.2991	0.2444	0.3267	0.1947	0.5139	0.5102	0.2984	0.3121	0.3150	0.2445	135232	not_specified	MedGen:CN169374	no_assertion_criteria_provided	Likely_benign	0.2873	0.2874	0.2916	0.2833	0.1954	0.2067	0.4042	0.3550	0.5134	0.3112	0.3067	0.3217
14	50758414	50758414	G	T	exonic	NIN	.	synonymous SNV	NIN:NM_020921:exon18:c.C2616A:p.A872A,NIN:NM_182944:exon18:c.C2616A:p.A872A,NIN:NM_182946:exon18:c.C2616A:p.A872A	exonic	NIN	.	synonymous SNV	NIN:ENST00000530997.6:exon16:c.C2616A:p.A872A,NIN:ENST00000245441.9:exon18:c.C2616A:p.A872A,NIN:ENST00000382041.7:exon18:c.C2616A:p.A872A,NIN:ENST00000453196.5:exon18:c.C2616A:p.A872A	0.38758	0.3628	0.3775	0.2940	0.5383	0.5120	0.3394	0.3635	0.3480	0.3203	0.3790	0.2957	0.5406	0.5134	0.3394	0.3629	0.3602	0.3205	135228	not_specified	MedGen:CN169374	no_assertion_criteria_provided	Likely_benign	0.3515	0.3514	0.3563	0.3471	0.2918	0.2978	0.4511	0.4154	0.5218	0.3502	0.3589	0.3918
14	50770983	50770983	A	G	exonic	NIN	.	synonymous SNV	NIN:NM_016350:exon11:c.T1128C:p.V376V,NIN:NM_020921:exon11:c.T1128C:p.V376V,NIN:NM_182944:exon11:c.T1128C:p.V376V,NIN:NM_182946:exon11:c.T1128C:p.V376V	exonic	NIN	.	synonymous SNV	NIN:ENST00000530997.6:exon9:c.T1128C:p.V376V,NIN:ENST00000382043.8:exon10:c.T1128C:p.V376V,NIN:ENST00000245441.9:exon11:c.T1128C:p.V376V,NIN:ENST00000324330.13:exon11:c.T1128C:p.V376V,NIN:ENST00000382041.7:exon11:c.T1128C:p.V376V,NIN:ENST00000453196.5:exon11:c.T1128C:p.V376V	0.577276	0.6083	0.6207	0.2912	0.6989	0.8503	0.6663	0.6104	0.6095	0.6769	0.6242	0.2914	0.6990	0.8526	0.6663	0.6102	0.6214	0.6769	135225	not_specified	MedGen:CN169374	no_assertion_criteria_provided	Likely_benign	0.5311	0.5312	0.5400	0.5228	0.2955	0.6467	0.6014	0.5238	0.8673	0.6710	0.6213	0.5531
14	50772349	50772349	C	G	exonic	NIN	.	synonymous SNV	NIN:NM_016350:exon9:c.G933C:p.L311L,NIN:NM_020921:exon9:c.G933C:p.L311L,NIN:NM_182944:exon9:c.G933C:p.L311L,NIN:NM_182946:exon9:c.G933C:p.L311L	exonic	NIN	.	synonymous SNV	NIN:ENST00000530997.6:exon7:c.G933C:p.L311L,NIN:ENST00000382043.8:exon8:c.G933C:p.L311L,NIN:ENST00000245441.9:exon9:c.G933C:p.L311L,NIN:ENST00000324330.13:exon9:c.G933C:p.L311L,NIN:ENST00000382041.7:exon9:c.G933C:p.L311L,NIN:ENST00000453196.5:exon9:c.G933C:p.L311L	0.992412	1	0.9973	0.9719	0.9990	1	1	0.9997	1	0.9999	0.9974	0.9725	0.9989	1	1	0.9998	1	0.9999	135249	not_specified	MedGen:CN169374	no_assertion_criteria_provided	Likely_benign	0.9916	0.9916	0.9923	0.9909	0.9732	1	0.9964	0.9991	1	1	0.9998	0.9940
14	50908981	50908981	-	A	intronic	PYGL	.	.	.	intronic	PYGL	.	.	.	0.438498	0.2744	0.3484	0.4540	0.5857	0.5498	0.3011	0.2716	0.3359	0.3419	0.3531	0.4563	0.5888	0.5496	0.3011	0.2695	0.3188	0.3424	254975	not_specified|not_provided	MedGen:CN169374|MedGen:CN517202	criteria_provided,_single_submitter	Likely_benign	0.3505	0.3518	0.3530	0.3482	0.4509	0.1167	0.4470	0.2411	0.5566	0.2898	0.2739	0.3667
14	65075873	65075873	G	C	UTR3	MAX	NM_145113:c.*875C>G;NM_001320415:c.*603C>G;NM_145112:c.*603C>G;NM_002382:c.*603C>G	.	.	UTR3	MAX	ENST00000358402.8:c.*603C>G;ENST00000618858.4:c.*875C>G;ENST00000555932.5:c.*578C>G;ENST00000284165.10:c.*1930C>G;ENST00000358664.8:c.*603C>G	.	.	0.0103834	0.0209	.	.	.	.	.	.	.	.	.	.	.	.	.	.	.	.	320992	Pheochromocytoma	Human_Phenotype_Ontology:HP:0002666,MedGen:C0031511,OMIM:171300	criteria_provided,_single_submitter	Likely_benign	0.0153	0.0153	0.0148	0.0158	0.0047	0.0244	0.0244	0.0373	0.0010	0.0058	0.0215	0.0149
14	73696147	73696147	T	C	UTR3	DNAL1	NM_031427:c.*205T>C;NM_001201366:c.*205T>C	.	.	UTR3	DNAL1	ENST00000553645.6:c.*205T>C;ENST00000311089.7:c.*205T>C;ENST00000554339.5:c.*205T>C	.	.	0.222843	0.2903	.	.	.	.	.	.	.	.	.	.	.	.	.	.	.	.	321138	Primary_ciliary_dyskinesia	Human_Phenotype_Ontology:HP:0012265,MedGen:C0008780,Orphanet:ORPHA244	criteria_provided,_single_submitter	Likely_benign	0.3265	0.3268	0.3170	0.3354	0.3876	0.1767	0.2829	0.1883	0.0019	0.3064	0.3357	0.2981
14	73698015	73698015	A	G	UTR3	DNAL1	NM_031427:c.*2073A>G;NM_001201366:c.*2073A>G	.	.	UTR3	DNAL1	ENST00000553645.6:c.*2073A>G	.	.	0.116613	0.2883	.	.	.	.	.	.	.	.	.	.	.	.	.	.	.	.	330400	Primary_ciliary_dyskinesia	Human_Phenotype_Ontology:HP:0012265,MedGen:C0008780,Orphanet:ORPHA244	criteria_provided,_single_submitter	Likely_benign	0.2291	0.2292	0.2243	0.2336	0.0740	0.1767	0.2505	0.1654	0.0016	0.3070	0.3344	0.2140
14	73699237	73699237	T	C	UTR3	DNAL1	NM_031427:c.*3295T>C;NM_001201366:c.*3295T>C	.	.	ncRNA_intronic	RP4-693M11.3	.	.	.	0.116613	0.2883	.	.	.	.	.	.	.	.	.	.	.	.	.	.	.	.	330409	Primary_ciliary_dyskinesia	Human_Phenotype_Ontology:HP:0012265,MedGen:C0008780,Orphanet:ORPHA244	criteria_provided,_single_submitter	Likely_benign	0.2291	0.2292	0.2242	0.2337	0.0741	0.1771	0.2507	0.1652	0.0016	0.3072	0.3343	0.2138
14	73701382	73701382	A	-	UTR3	DNAL1	NM_031427:c.*5440delA;NM_001201366:c.*5440delA	.	.	UTR3	DNAL1	ENST00000553645.6:c.*5440delA	.	.	0.215855	0.2893	.	.	.	.	.	.	.	.	.	.	.	.	.	.	.	.	330428	Primary_ciliary_dyskinesia	Human_Phenotype_Ontology:HP:0012265,MedGen:C0008780,Orphanet:ORPHA244	criteria_provided,_single_submitter	Likely_benign	0.3188	0.3192	0.3097	0.3274	0.3650	0.1763	0.2789	0.1878	0.0019	0.3011	0.3353	0.2909
14	73701728	73701728	G	A	UTR3	DNAL1	NM_031427:c.*5786G>A;NM_001201366:c.*5786G>A	.	.	UTR3	DNAL1	ENST00000553645.6:c.*5786G>A	.	.	0.109625	0.2883	.	.	.	.	.	.	.	.	.	.	.	.	.	.	.	.	330433	Primary_ciliary_dyskinesia	Human_Phenotype_Ontology:HP:0012265,MedGen:C0008780,Orphanet:ORPHA244	criteria_provided,_single_submitter	Likely_benign	0.2179	0.2178	0.2132	0.2223	0.0576	0.1767	0.2443	0.1648	0.0016	0.3018	0.3229	0.2023
14	73701945	73701946	AA	-	UTR3	DNAL1	NM_031427:c.*6003_*6004delAA;NM_001201366:c.*6003_*6004delAA	.	.	UTR3	DNAL1	ENST00000553645.6:c.*6003_*6004delAA	.	.	0.255591	0.3728	.	.	.	.	.	.	.	.	.	.	.	.	.	.	.	.	321231	Primary_ciliary_dyskinesia	Human_Phenotype_Ontology:HP:0012265,MedGen:C0008780,Orphanet:ORPHA244	criteria_provided,_single_submitter	Likely_benign	0.3177	0.3160	0.3118	0.3232	0.2136	0.2528	0.3195	0.2863	0.1788	0.3177	0.3971	0.3124
14	73702243	73702243	C	T	UTR3	DNAL1	NM_031427:c.*6301C>T;NM_001201366:c.*6301C>T	.	.	UTR3	DNAL1	ENST00000553645.6:c.*6301C>T	.	.	0.121605	0.3221	.	.	.	.	.	.	.	.	.	.	.	.	.	.	.	.	338875	Primary_ciliary_dyskinesia	Human_Phenotype_Ontology:HP:0012265,MedGen:C0008780,Orphanet:ORPHA244	criteria_provided,_single_submitter	Likely_benign	0.2535	0.2538	0.2491	0.2577	0.0665	0.2144	0.2716	0.1969	0.0016	0.3773	0.3746	0.2300
14	73702266	73702266	G	A	UTR3	DNAL1	NM_031427:c.*6324G>A;NM_001201366:c.*6324G>A	.	.	UTR3	DNAL1	ENST00000553645.6:c.*6324G>A	.	.	0.110623	0.2883	.	.	.	.	.	.	.	.	.	.	.	.	.	.	.	.	338886	Primary_ciliary_dyskinesia	Human_Phenotype_Ontology:HP:0012265,MedGen:C0008780,Orphanet:ORPHA244	criteria_provided,_single_submitter	Likely_benign	0.2251	0.2253	0.2202	0.2297	0.0596	0.1767	0.2497	0.1665	0.0016	0.3097	0.3345	0.2113
14	75014665	75014665	C	T	UTR3	MLH3	NM_001040108:c.*2417G>A;NM_014381:c.*2417G>A	.	.	UTR3	MLH3	ENST00000355774.6:c.*2417G>A;ENST00000380968.6:c.*2417G>A	.	.	0.345248	0.4513	.	.	.	.	.	.	.	.	.	.	.	.	.	.	.	.	339162	Lynch_syndrome	MedGen:C1333990,Orphanet:ORPHA144	criteria_provided,_single_submitter	Likely_benign	0.4060	0.4060	0.4057	0.4062	0.3431	0.47	0.3475	0.4747	0.1530	0.4457	0.4579	0.3977
14	75015205	75015205	A	G	UTR3	MLH3	NM_001040108:c.*1877T>C;NM_014381:c.*1877T>C	.	.	UTR3	MLH3	ENST00000355774.6:c.*1877T>C;ENST00000380968.6:c.*1877T>C	.	.	0.335663	0.4513	.	.	.	.	.	.	.	.	.	.	.	.	.	.	.	.	337227	Lynch_syndrome	MedGen:C1333990,Orphanet:ORPHA144	criteria_provided,_single_submitter	Likely_benign	0.3964	0.3966	0.3966	0.3962	0.3133	0.4688	0.3423	0.4738	0.1530	0.4458	0.4576	0.3899
14	75015741	75015741	G	-	UTR3	MLH3	NM_001040108:c.*1341delC;NM_014381:c.*1341delC	.	.	UTR3	MLH3	ENST00000355774.6:c.*1341delC;ENST00000380968.6:c.*1341delC	.	.	0.361621	0.4523	.	.	.	.	.	.	.	.	.	.	.	.	.	.	.	.	330620	Lynch_syndrome	MedGen:C1333990,Orphanet:ORPHA144	criteria_provided,_single_submitter	Likely_benign	0.4230	0.4230	0.4219	0.4240	0.3974	0.47	0.3514	0.4868	0.1532	0.4454	0.4584	0.4139
14	75016124	75016124	C	A	UTR3	MLH3	NM_001040108:c.*958G>T;NM_014381:c.*958G>T	.	.	UTR3	MLH3	ENST00000355774.6:c.*958G>T;ENST00000380968.6:c.*958G>T	.	.	0.335064	0.4503	.	.	.	.	.	.	.	.	.	.	.	.	.	.	.	.	337229	Lynch_syndrome	MedGen:C1333990,Orphanet:ORPHA144	criteria_provided,_single_submitter	Likely_benign	0.3951	0.3958	0.3950	0.3952	0.3117	0.4673	0.3413	0.4734	0.1525	0.4433	0.4565	0.3881
14	75016125	75016125	G	T	UTR3	MLH3	NM_001040108:c.*957C>A;NM_014381:c.*957C>A	.	.	UTR3	MLH3	ENST00000355774.6:c.*957C>A;ENST00000380968.6:c.*957C>A	.	.	0.335264	0.4513	.	.	.	.	.	.	.	.	.	.	.	.	.	.	.	.	321383	Lynch_syndrome	MedGen:C1333990,Orphanet:ORPHA144	criteria_provided,_single_submitter	Likely_benign	0.3950	0.3958	0.3949	0.3952	0.3119	0.4662	0.3412	0.4731	0.1521	0.4424	0.4564	0.3875
14	76501364	76501364	T	C	UTR3	ESRRB	NM_004452:c.*643T>C	.	.	ncRNA_intronic	RP11-187O7.3	.	.	.	0.39996	0.5159	.	.	.	.	.	.	.	.	.	.	.	.	.	.	.	.	337357	Nonsyndromic_Hearing_Loss,_Recessive	MedGen:CN239439	criteria_provided,_single_submitter	Likely_benign	0.4347	0.4348	0.4353	0.4341	0.2830	0.5658	0.4979	0.5096	0.4543	0.5342	0.4970	0.4590
14	77306049	77306049	C	G	intronic	POMT2	.	.	.	intronic	POMT2	.	.	.	0.0141773	0.0517	.	.	.	.	.	.	.	.	.	.	.	.	.	.	.	.	667424	not_provided	MedGen:CN517202	criteria_provided,_single_submitter	Likely_benign	0.0267	0.0266	0.0274	0.0260	0.0061	0.04	0.0316	0.0319	0	0.0425	0.0382	0.0251
14	88575836	88575836	T	G	intronic	ZC3H14	.	.	.	intronic	ZC3H14	.	.	.	0.485823	0.7316	0.6188	0.3337	0.4073	0.3436	0.7809	0.7295	0.6759	0.5733	0.6113	0.3295	0.4051	0.3400	0.7809	0.7294	0.6879	0.5733	136211	not_specified	MedGen:CN169374	no_assertion_criteria_provided	Likely_benign	0.5869	0.5868	0.5893	0.5846	0.3327	0.6080	0.5329	0.6676	0.3632	0.7913	0.7365	0.5806
14	92083242	92083242	G	A	exonic	ATXN3	.	synonymous SNV	ATXN3:NM_001164779:exon3:c.C129T:p.V43V,ATXN3:NM_001127697:exon5:c.C339T:p.V113V,ATXN3:NM_001164781:exon5:c.C282T:p.V94V,ATXN3:NM_001127696:exon6:c.C447T:p.V149V,ATXN3:NM_030660:exon6:c.C327T:p.V109V,ATXN3:NM_004993:exon7:c.C492T:p.V164V	exonic	ATXN3	.	synonymous SNV	ATXN3:ENST00000393287.9:exon5:c.C339T:p.V113V,ATXN3:ENST00000429774.6:exon5:c.C282T:p.V94V,ATXN3:ENST00000340660.10:exon6:c.C327T:p.V109V,ATXN3:ENST00000503767.5:exon6:c.C447T:p.V149V,ATXN3:ENST00000532032.5:exon7:c.C492T:p.V164V,ATXN3:ENST00000545170.5:exon7:c.C492T:p.V164V,ATXN3:ENST00000617719.4:exon7:c.C492T:p.V164V,ATXN3:ENST00000620536.4:exon7:c.C492T:p.V164V,ATXN3:ENST00000621269.4:exon7:c…	0.566693	0.4513	0.5028	0.6778	0.3659	0.5392	0.4338	0.4850	0.5288	0.5671	0.5028	0.6771	0.3650	0.5362	0.4338	0.4859	0.5377	0.5671	133959	not_specified	MedGen:CN169374	no_assertion_criteria_provided	Likely_benign	0.5375	0.5370	0.5328	0.5419	0.6786	0.5078	0.4424	0.5448	0.5229	0.4396	0.4802	0.5356
14	94377481	94377481	A	G	UTR3	SERPINA1	NM_001127700:c.*968T>C;NM_001002235:c.*968T>C;NM_001127703:c.*968T>C;NM_001127706:c.*968T>C;NM_000295:c.*968T>C;NM_001002236:c.*968T>C;NM_001127702:c.*968T>C;NM_001127701:c.*968T>C;NM_001127704:c.*968T>C;NM_001127705:c.*968T>C;NM_001127707:c.*968T>C	.	.	UTR3	SERPINA1	ENST00000440909.5:c.*968T>C;ENST00000355814.8:c.*968T>C;ENST00000437397.5:c.*968T>C;ENST00000448921.5:c.*968T>C	.	.	0.696286	0.6471	.	.	.	.	.	.	.	.	.	.	.	.	.	.	.	.	331149	Alpha-1-antitrypsin_deficiency	MedGen:C0221757,OMIM:613490,Orphanet:ORPHA60,SNOMED_CT:30188007	criteria_provided,_single_submitter	Likely_benign	0.7005	0.7005	0.7045	0.6967	0.7690	0.6933	0.7534	0.6976	0.6577	0.7139	0.6466	0.7079
14	94377968	94377968	C	T	UTR3	SERPINA1	NM_001127700:c.*481G>A;NM_001002235:c.*481G>A;NM_001127703:c.*481G>A;NM_001127706:c.*481G>A;NM_000295:c.*481G>A;NM_001002236:c.*481G>A;NM_001127702:c.*481G>A;NM_001127701:c.*481G>A;NM_001127704:c.*481G>A;NM_001127705:c.*481G>A;NM_001127707:c.*481G>A	.	.	UTR3	SERPINA1	ENST00000440909.5:c.*481G>A;ENST00000355814.8:c.*481G>A;ENST00000437397.5:c.*481G>A;ENST00000448921.5:c.*481G>A	.	.	0.271965	0.1968	.	.	.	.	.	.	.	.	.	.	.	.	.	.	.	.	331152	Alpha-1-antitrypsin_deficiency	MedGen:C0221757,OMIM:613490,Orphanet:ORPHA60,SNOMED_CT:30188007	criteria_provided,_single_submitter	Likely_benign	0.3143	0.3166	0.3125	0.3160	0.5604	0.2489	0.1582	0.2509	0.0635	0.3015	0.2141	0.2587
14	94378133	94378133	C	A	UTR3	SERPINA1	NM_001127700:c.*316G>T;NM_001002235:c.*316G>T;NM_001127703:c.*316G>T;NM_001127706:c.*316G>T;NM_000295:c.*316G>T;NM_001002236:c.*316G>T;NM_001127702:c.*316G>T;NM_001127701:c.*316G>T;NM_001127704:c.*316G>T;NM_001127705:c.*316G>T;NM_001127707:c.*316G>T	.	.	UTR3	SERPINA1	ENST00000440909.5:c.*316G>T;ENST00000355814.8:c.*316G>T;ENST00000437397.5:c.*316G>T;ENST00000448921.5:c.*316G>T	.	.	0.251198	0.1958	.	.	.	.	.	.	.	.	.	.	.	.	.	.	.	.	337963	Alpha-1-antitrypsin_deficiency	MedGen:C0221757,OMIM:613490,Orphanet:ORPHA60,SNOMED_CT:30188007	criteria_provided,_single_submitter	Likely_benign	0.3132	0.3136	0.3107	0.3157	0.5614	0.2472	0.1572	0.2506	0.0243	0.3014	0.2148	0.2537
15	38354495	38354495	G	A	UTR3	SPRED1	NM_152594:c.*2831G>A	.	.	UTR3	SPRED1	ENST00000299084.8:c.*2831G>A	.	.	0.13758	0.2813	.	.	.	.	.	.	.	.	.	.	.	.	.	.	.	.	322368	Legius_syndrome	MedGen:C1969623,OMIM:611431,Orphanet:ORPHA137605	criteria_provided,_single_submitter	Likely_benign	0.1960	0.1961	0.1949	0.1970	0.0979	0.1136	0.1810	0.2431	0.0297	0.2792	0.2569	0.2140
15	38355494	38355494	G	A	UTR3	SPRED1	NM_152594:c.*3830G>A	.	.	UTR3	SPRED1	ENST00000299084.8:c.*3830G>A	.	.	0.164736	0.2823	.	.	.	.	.	.	.	.	.	.	.	.	.	.	.	.	331693	Legius_syndrome	MedGen:C1969623,OMIM:611431,Orphanet:ORPHA137605	criteria_provided,_single_submitter	Likely_benign	0.2251	0.2252	0.2230	0.2271	0.1890	0.1138	0.1914	0.2423	0.0294	0.2794	0.2591	0.2397
15	38355610	38355610	G	A	UTR3	SPRED1	NM_152594:c.*3946G>A	.	.	UTR3	SPRED1	ENST00000299084.8:c.*3946G>A	.	.	0.954073	1	.	.	.	.	.	.	.	.	.	.	.	.	.	.	.	.	340362	Legius_syndrome	MedGen:C1969623,OMIM:611431,Orphanet:ORPHA137605	criteria_provided,_single_submitter	Likely_benign	0.9553	0.9552	0.9577	0.9531	0.8561	0.9456	0.9879	1	1	1	0.9989	0.9684
15	38356326	38356326	T	A	UTR3	SPRED1	NM_152594:c.*4662T>A	.	.	UTR3	SPRED1	ENST00000299084.8:c.*4662T>A	.	.	0.767372	0.8757	.	.	.	.	.	.	.	.	.	.	.	.	.	.	.	.	322372	Legius_syndrome	MedGen:C1969623,OMIM:611431,Orphanet:ORPHA137605	criteria_provided,_single_submitter	Likely_benign	0.7786	0.7784	0.7825	0.7750	0.5834	0.7076	0.8069	0.7869	0.7879	0.9213	0.8715	0.8035
15	38356774	38356774	C	T	UTR3	SPRED1	NM_152594:c.*5110C>T	.	.	UTR3	SPRED1	ENST00000299084.8:c.*5110C>T	.	.	0.753794	0.8748	.	.	.	.	.	.	.	.	.	.	.	.	.	.	.	.	322393	Legius_syndrome	MedGen:C1969623,OMIM:611431,Orphanet:ORPHA137605	criteria_provided,_single_submitter	Likely_benign	0.7694	0.7691	0.7734	0.7656	0.5542	0.7056	0.8042	0.7869	0.7891	0.9214	0.8706	0.7931
15	41396968	41396968	C	A	exonic	NDUFAF1	.	nonsynonymous SNV	NDUFAF1:NM_016013:exon2:c.G92T:p.R31L	exonic	NDUFAF1	.	unknown	UNKNOWN	0.116014	0.2714	0.2004	0.0475	0.1220	0.0134	0.2982	0.2552	0.2299	0.1851	0.1977	0.0472	0.1202	0.0130	0.2982	0.2557	0.2398	0.1852	135135	Mitochondrial_complex_I_deficiency|not_specified|not_provided	MedGen:C2936907|MedGen:CN169374|MedGen:CN517202	criteria_provided,_single_submitter	Likely_benign	0.1857	0.1858	0.1889	0.1827	0.0501	0.3449	0.1824	0.2571	0.0125	0.3032	0.2586	0.1897
15	41397034	41397034	C	T	exonic	NDUFAF1	.	nonsynonymous SNV	NDUFAF1:NM_016013:exon2:c.G26A:p.R9H	exonic	NDUFAF1	.	unknown	UNKNOWN	0.152356	0.2724	0.2110	0.1695	0.1241	0.0133	0.2981	0.2557	0.2364	0.1853	0.2077	0.1684	0.1222	0.0129	0.2981	0.2554	0.2449	0.1854	135134	Mitochondrial_complex_I_deficiency|not_specified|not_provided	MedGen:C2936907|MedGen:CN169374|MedGen:CN517202	criteria_provided,_single_submitter	Likely_benign	0.2219	0.2221	0.2235	0.2204	0.1689	0.3456	0.1927	0.2568	0.0125	0.3024	0.2587	0.2120
15	66387263	66387263	G	C	UTR5	MAP2K1	NM_002755:c.-85G>C	.	.	UTR5	MAP2K1	ENST00000307102.9:c.-85G>C	.	.	0.163738	0.2396	.	.	.	.	.	.	.	.	.	.	.	.	.	.	.	.	49174	Noonan_syndrome|Cardio-facio-cutaneous_syndrome	MeSH:D009634,MedGen:C0028326,Orphanet:ORPHA648,SNOMED_CT:205824006|MedGen:C1275081,Orphanet:ORPHA1340,SNOMED_CT:403770008	criteria_provided,_single_submitter	Likely_benign	0.1844	0.1844	0.1860	0.1829	0.0543	0.2757	0.1767	0.3035	0.1715	0.2606	0.2479	0.1822
15	74343028	74343028	G	A	exonic	CYP11A1	.	synonymous SNV	CYP11A1:NM_000781:exon5:c.C939T:p.F313F,CYP11A1:NM_001099773:exon5:c.C465T:p.F155F	exonic	CYP11A1	.	synonymous SNV	CYP11A1:ENST00000358632.8:exon5:c.C465T:p.F155F	0.00479233	0.0169	0.0108	0.0035	0.0025	0	0.0292	0.0138	0.0121	0.0073	0.0106	0.0031	0.0026	0	0.0292	0.0138	0.0130	0.0073	323385	Congenital_Adrenal_Insufficiency	MedGen:C3502131	criteria_provided,_single_submitter	Likely_benign	0.0110	0.0110	0.0116	0.0105	0.0031	0	0.0078	0.0003	0	0.0305	0.0153	0.0079
15	74749576	74749576	C	A	intronic	CYP1A2	.	.	.	intronic	CYP1A2	.	.	.	0.629792	0.6799	.	.	.	.	.	.	.	.	.	.	.	.	.	.	.	.	505375	not_specified	MedGen:CN169374	criteria_provided,_single_submitter	Likely_benign	0.6729	0.6727	0.6704	0.6752	0.6063	0.6469	0.7036	0.6848	0.6590	0.6890	0.7117	0.6802
15	80152877	80152877	G	A	upstream	FAH	dist=122	.	.	UTR5	FAH	ENST00000407106.5:c.-178G>A	.	.	0.186701	0.2853	.	.	.	.	.	.	.	.	.	.	.	.	.	.	.	.	353331	Hypertyrosinemia	Human_Phenotype_Ontology:HP:0003231,MedGen:C1879362	criteria_provided,_single_submitter	Likely_benign	0.2254	0.2340	0.2236	0.2270	0.1065	0.4495	0.2202	0.2498	0.1284	0.2679	0.2970	0.2234
15	80152950	80152950	G	C	upstream	FAH	dist=49	.	.	UTR5	FAH	ENST00000561421.5:c.-105G>C	.	.	0.186502	0.2863	.	.	.	.	.	.	.	.	.	.	.	.	.	.	.	.	323422	Hypertyrosinemia	Human_Phenotype_Ontology:HP:0003231,MedGen:C1879362	criteria_provided,_single_submitter	Likely_benign	0.2319	0.2343	0.2311	0.2326	0.1152	0.4595	0.2275	0.2503	0.1292	0.2872	0.3014	0.2304
15	89633008	89633008	-	AGGGAGGGAGGGAGGG	intronic	KIF7	.	.	.	intronic	KIF7	.	.	.	.	.	.	.	.	.	.	.	.	.	.	.	.	.	.	.	.	.	102543	not_specified|not_provided	MedGen:CN169374|MedGen:CN517202	criteria_provided,_single_submitter	Likely_benign	0.4277	0.4440	0.4231	0.4319	0.3127	0.5455	0.3796	0.4895	0.2564	0.4981	0.5066	0.4154
15	89669998	89669998	G	C	exonic	PLIN1	.	nonsynonymous SNV	PLIN1:NM_001145311:exon5:c.C580G:p.P194A,PLIN1:NM_002666:exon5:c.C580G:p.P194A	exonic	PLIN1	.	nonsynonymous SNV	PLIN1:ENST00000430628.2:exon5:c.C580G:p.P194A	0.895767	0.9861	0.9382	0.9752	0.7562	0.7375	0.9458	0.9966	0.9554	0.9049	0.9328	0.9766	0.7546	0.7339	0.9458	0.9964	0.9520	0.9052	135419	not_specified	MedGen:CN169374	no_assertion_criteria_provided	Likely_benign	0.9656	0.9656	0.9589	0.9719	0.9743	1	0.8583	0.9967	0.7431	0.9510	0.9977	0.9442
15	98958529	98958529	A	G	UTR3	IGF1R	NM_001291858:c.*1087A>G;NM_000875:c.*1087A>G	.	.	ncRNA_intronic	RP11-654A16.3	.	.	.	0.0361422	0.0298	.	.	.	.	.	.	.	.	.	.	.	.	.	.	.	.	323666	Insulin-like_growth_factor_1_resistance_to	MedGen:C1849157,OMIM:270450,Orphanet:ORPHA73273	criteria_provided,_single_submitter	Likely_benign	0.0310	0.0310	0.0311	0.0308	0.0222	0.0011	0.0195	0.0352	0.0543	0.0371	0.0363	0.0306
15	98960905	98960905	-	C	UTR3	IGF1R	NM_001291858:c.*3463_*3464insC;NM_000875:c.*3463_*3464insC	.	.	ncRNA_intronic	RP11-654A16.3	.	.	.	0.0664936	0.0328	.	.	.	.	.	.	.	.	.	.	.	.	.	.	.	.	340186	Insulin-like_growth_factor_1_resistance_to	MedGen:C1849157,OMIM:270450,Orphanet:ORPHA73273	criteria_provided,_single_submitter	Likely_benign	0.0577	0.0576	0.0580	0.0574	0.0855	0.0179	0.0681	0.0362	0.0660	0.0527	0.0396	0.0546
16	426096	426096	A	G	exonic	RAB11FIP3	.	synonymous SNV	RAB11FIP3:NM_001370401:exon1:c.A90G:p.A30A,RAB11FIP3:NM_014700:exon1:c.A90G:p.A30A	exonic	RAB11FIP3	.	unknown	UNKNOWN	1	1	0	.	.	.	.	.	.	.	0	.	.	.	.	.	.	.	703689	not_provided	MedGen:CN517202	criteria_provided,_single_submitter	Likely_benign	1.0000	0.9999	1.0000	1	1	1	1	1	0.9997	1	1	1
16	3242666	3242666	T	C	UTR3	MEFV	NM_000243:c.*475A>G;NM_001198536:c.*1025A>G	.	.	UTR3	MEFV	ENST00000219596.5:c.*475A>G;ENST00000339854.8:c.*475A>G	.	.	0.651358	0.5666	.	.	.	.	.	.	.	.	.	.	.	.	.	.	.	.	334878	Familial_Mediterranean_fever	MedGen:C0031069,OMIM:249100,Orphanet:ORPHA342,SNOMED_CT:12579009	criteria_provided,_single_submitter	Likely_benign	0.5951	0.5942	0.5990	0.5914	0.6653	0.4323	0.6309	0.5663	0.6094	0.5603	0.5446	0.5855
16	3242667	3242667	G	C	UTR3	MEFV	NM_000243:c.*474C>G;NM_001198536:c.*1024C>G	.	.	UTR3	MEFV	ENST00000219596.5:c.*474C>G;ENST00000339854.8:c.*474C>G	.	.	0.651158	0.5666	.	.	.	.	.	.	.	.	.	.	.	.	.	.	.	.	341348	Familial_Mediterranean_fever	MedGen:C0031069,OMIM:249100,Orphanet:ORPHA342,SNOMED_CT:12579009	criteria_provided,_single_submitter	Likely_benign	0.5944	0.5939	0.5980	0.5911	0.6659	0.4312	0.6311	0.5663	0.6071	0.5560	0.5437	0.5840
16	3242673	3242675	AAA	-	UTR3	MEFV	NM_000243:c.*468_*466delTTT;NM_001198536:c.*1018_*1016delTTT	.	.	UTR3	MEFV	ENST00000219596.5:c.*468_*466delTTT;ENST00000339854.8:c.*468_*466delTTT	.	.	0.657149	0.5656	.	.	.	.	.	.	.	.	.	.	.	.	.	.	.	.	334887	Familial_Mediterranean_fever	MedGen:C0031069,OMIM:249100,Orphanet:ORPHA342,SNOMED_CT:12579009	criteria_provided,_single_submitter	Likely_benign	0.6166	0.6045	0.6211	0.6125	0.6468	0.5013	0.6580	0.6041	0.6411	0.6004	0.5848	0.6073
16	3242874	3242874	C	T	UTR3	MEFV	NM_000243:c.*267G>A;NM_001198536:c.*817G>A	.	.	UTR3	MEFV	ENST00000219596.5:c.*267G>A;ENST00000339854.8:c.*267G>A	.	.	0.646166	0.5567	.	.	.	.	.	.	.	.	.	.	.	.	.	.	.	.	225792	Familial_Mediterranean_fever	MedGen:C0031069,OMIM:249100,Orphanet:ORPHA342,SNOMED_CT:12579009	criteria_provided,_multiple_submitters,_no_conflicts	Likely_benign	0.5913	0.5915	0.5957	0.5872	0.6628	0.3984	0.6239	0.5656	0.6118	0.5592	0.5397	0.5825
16	3242896	3242896	C	T	UTR3	MEFV	NM_000243:c.*245G>A;NM_001198536:c.*795G>A	.	.	UTR3	MEFV	ENST00000219596.5:c.*245G>A;ENST00000339854.8:c.*245G>A	.	.	0.639776	0.5577	.	.	.	.	.	.	.	.	.	.	.	.	.	.	.	.	225793	Familial_Mediterranean_fever	MedGen:C0031069,OMIM:249100,Orphanet:ORPHA342,SNOMED_CT:12579009	criteria_provided,_multiple_submitters,_no_conflicts	Likely_benign	0.5855	0.5855	0.5904	0.5808	0.6441	0.4007	0.6220	0.5654	0.6113	0.5587	0.5395	0.5765
16	3758051	3758051	-	A	intronic	CREBBP	.	.	.	intronic	CREBBP	.	.	.	.	.	0.0869	0.0291	0.1066	0.0451	0.0405	0.0871	0.0825	0.1453	0.0921	0.0307	0.1079	0.0469	0.0405	0.0949	0.0911	0.1458	580126	History_of_neurodevelopmental_disorder	MedGen:C2711754	criteria_provided,_single_submitter	Likely_benign	0.0023	0.0045	0.0023	0.0022	0.0011	0	0.0023	0.0013	0.0010	0.0107	0.0021	0.0025
16	8847961	8847961	A	C	UTR3	PMM2	NM_000303:c.*136A>C	.	.	ncRNA_exonic	RP11-152P23.2	.	.	.	0.258986	0.2435	.	.	.	.	.	.	.	.	.	.	.	.	.	.	.	.	344487	Congenital_disorder_of_glycosylation	MedGen:C0282577,Orphanet:ORPHA137,SNOMED_CT:238049009	criteria_provided,_single_submitter	Likely_benign	0.2517	0.2519	0.2548	0.2488	0.2206	0.2444	0.2140	0.2238	0.3272	0.2986	0.2659	0.2567
16	8848000	8848000	G	A	UTR3	PMM2	NM_000303:c.*175G>A	.	.	ncRNA_intronic	RP11-152P23.2	.	.	.	0.269369	0.2435	.	.	.	.	.	.	.	.	.	.	.	.	.	.	.	.	344488	Congenital_disorder_of_glycosylation	MedGen:C0282577,Orphanet:ORPHA137,SNOMED_CT:238049009	criteria_provided,_single_submitter	Likely_benign	0.2646	0.2650	0.2668	0.2626	0.2638	0.2405	0.2176	0.2229	0.3269	0.2976	0.2659	0.2612
16	8848822	8848822	A	G	UTR3	PMM2	NM_000303:c.*997A>G	.	.	ncRNA_exonic	RP11-77H9.2	.	.	.	0.290535	0.2435	.	.	.	.	.	.	.	.	.	.	.	.	.	.	.	.	344497	Congenital_disorder_of_glycosylation	MedGen:C0282577,Orphanet:ORPHA137,SNOMED_CT:238049009	criteria_provided,_single_submitter	Likely_benign	0.2845	0.2846	0.2861	0.2830	0.3250	0.2405	0.2232	0.2232	0.3255	0.2996	0.2679	0.2783
16	10907823	10907823	G	T	exonic	CIITA	.	synonymous SNV	CIITA:NM_000246:exon11:c.G2331T:p.S777S,CIITA:NM_001286402:exon11:c.G2334T:p.S778S	exonic	CIITA	.	synonymous SNV	CIITA:ENST00000618327.4:exon11:c.G2334T:p.S778S	0.0239617	0.0855	0.0675	0.0150	0.0359	0.0002	0.1145	0.0974	0.0749	0.0172	0.0660	0.0149	0.0355	0.0003	0.1145	0.0986	0.0872	0.0172	340397	Bare_lymphocyte_syndrome_2	MedGen:C2931418,OMIM:209920,Orphanet:ORPHA572	criteria_provided,_single_submitter	Likely_benign	0.0639	0.0640	0.0632	0.0646	0.0181	0.1011	0.0460	0.0636	0	0.1111	0.0949	0.0623
16	15857038	15857038	C	-	upstream	MYH11	dist=8	.	.	upstream	MYH11	dist=5	.	.	0.317093	0.2982	.	.	.	.	.	.	.	.	.	.	.	.	.	.	.	.	353337	Thoracic_aortic_aneurysm_and_aortic_dissection	MedGen:C4707243,Orphanet:ORPHA91387	criteria_provided,_single_submitter	Likely_benign	0.2507	0.2509	0.2482	0.2530	0.1494	0.2060	0.2779	0.2414	0.5762	0.2239	0.2944	0.2804
16	16198126	16198126	A	G	exonic	ABCC6	.	synonymous SNV	ABCC6:NM_001171:exon10:c.T1233C:p.N411N,ABCC6:NM_001351800:exon10:c.T891C:p.N297N	exonic	ABCC6	.	synonymous SNV	ABCC6:ENST00000205557.11:exon10:c.T1233C:p.N411N,ABCC6:ENST00000622290.4:exon10:c.T1233C:p.N411N	0.282748	0.326	0.3384	0.2860	0.3123	0.3068	0.3837	0.3749	0.3178	0.2437	0.3354	0.2883	0.3101	0.3028	0.3837	0.3757	0.3316	0.2435	152835	not_provided	MedGen:CN517202	no_assertion_criteria_provided	Likely_benign	0.3146	0.3146	0.3104	0.3186	0.2608	0.3772	0.2980	0.2335	0.3099	0.3406	0.3569	0.3213
16	29983210	29983212	GAG	-	exonic	TAOK2	.	nonframeshift deletion	TAOK2:NM_001252043:exon12:c.1138_1140del:p.E392del,TAOK2:NM_004783:exon12:c.1138_1140del:p.E392del,TAOK2:NM_016151:exon12:c.1138_1140del:p.E392del	exonic	TAOK2	.	nonframeshift deletion	TAOK2:ENST00000416441.2:exon4:c.619_621del:p.E219del,TAOK2:ENST00000279394.7:exon12:c.1138_1140del:p.E392del,TAOK2:ENST00000543033.5:exon12:c.1138_1140del:p.E392del	.	.	0.0034	0.0034	0.0041	0.0042	0.0003	0.0029	0.0045	0.0054	0.0034	0.0033	0.0040	0.0041	0.0003	0.0030	0.0044	0.0054	703628	not_provided	MedGen:CN517202	criteria_provided,_single_submitter	Likely_benign	0.0012	0.0013	0.0011	0.0013	0.0009	0.1328	0.0001	0	0.0010	0	0.0002	0.0005
16	53602021	53602021	A	T	UTR3	RPGRIP1L	NM_015272:c.*55T>A;NM_001330538:c.*55T>A;NM_001127897:c.*55T>A;NM_001308334:c.*55T>A	.	.	UTR3	RPGRIP1L	ENST00000262135.8:c.*55T>A;ENST00000621565.4:c.*55T>A;ENST00000379925.7:c.*55T>A;ENST00000563746.5:c.*55T>A	.	.	0.477037	0.2962	.	.	.	.	.	.	.	.	.	.	.	.	.	.	.	.	335300	Nephronophthisis|Joubert_syndrome|Meckel-Gruber_syndrome	Human_Phenotype_Ontology:HP:0000090,MedGen:C0687120,Orphanet:ORPHA655,SNOMED_CT:204958008|Human_Phenotype_Ontology:HP:0002335,MedGen:C0431399,Orphanet:ORPHA475,SNOMED_CT:253175003,SNOMED_CT:716997004|MedGen:C0265215,Orphanet:ORPHA564,SNOMED_CT:29076005	criteria_provided,_single_submitter	Likely_benign	0.3807	0.3810	0.3738	0.3872	0.5940	0.2033	0.2872	0.3399	0.6015	0.1776	0.2861	0.3807
16	55696212	55696212	A	C	intronic	SLC6A2	.	.	.	intronic	SLC6A2	.	.	.	0.252396	0.3559	0.3156	0.1046	0.3249	0.2840	0.3606	0.3412	0.3491	0.3351	0.3143	0.1035	0.3231	0.2869	0.3606	0.3394	0.3429	0.3348	343396	Orthostatic_intolerance	MedGen:C1535893,OMIM:604715,Orphanet:ORPHA443236	criteria_provided,_single_submitter	Likely_benign	0.2719	0.2721	0.2745	0.2695	0.1109	0.3664	0.3273	0.3873	0.2755	0.3579	0.3398	0.2889
16	55702747	55702747	-	A	UTR3	SLC6A2	NM_001172501:c.*401_*402insA;NM_001043:c.*401_*402insA;NM_001172502:c.*401_*402insA	.	.	UTR3	SLC6A2	ENST00000414754.7:c.*401_*402insA;ENST00000379906.6:c.*401_*402insA;ENST00000567238.1:c.*401_*402insA	.	.	0.578275	0.6272	.	.	.	.	.	.	.	.	.	.	.	.	.	.	.	.	335436	Orthostatic_intolerance	MedGen:C1535893,OMIM:604715,Orphanet:ORPHA443236	criteria_provided,_single_submitter	Likely_benign	0.7207	0.7069	0.7220	0.7195	0.4345	0.8131	0.7984	0.8238	0.7414	0.8266	0.8311	0.7365
16	55703744	55703744	G	A	UTR3	SLC6A2	NM_001172501:c.*1398G>A;NM_001043:c.*1398G>A;NM_001172502:c.*1398G>A	.	.	UTR3	SLC6A2	ENST00000414754.7:c.*1398G>A;ENST00000379906.6:c.*1398G>A;ENST00000567238.1:c.*1398G>A	.	.	0.89357	0.9205	.	.	.	.	.	.	.	.	.	.	.	.	.	.	.	.	341888	Orthostatic_intolerance	MedGen:C1535893,OMIM:604715,Orphanet:ORPHA443236	criteria_provided,_single_submitter	Likely_benign	0.9062	0.9061	0.9051	0.9073	0.9124	0.8522	0.9120	0.9197	0.8106	0.8881	0.9094	0.8950
16	56915079	56915079	C	T	UTR3	SLC12A3	NM_001126107:c.*1674C>T;NM_000339:c.*1674C>T;NM_001126108:c.*1674C>T	.	.	UTR3	SLC12A3	ENST00000438926.6:c.*1674C>T	.	.	0.144768	0.1123	.	.	.	.	.	.	.	.	.	.	.	.	.	.	.	.	335535	Familial_hypokalemia-hypomagnesemia	MedGen:C0268450,OMIM:263800,Orphanet:ORPHA358,SNOMED_CT:3188003	criteria_provided,_single_submitter	Likely_benign	0.1009	0.1010	0.1056	0.0964	0.0271	0.1167	0.1845	0.1814	0.2908	0.1147	0.1108	0.1220
16	57882327	57882327	T	-	downstream	CNGB1	dist=13	.	.	downstream	CNGB1	dist=13	.	.	0.232827	0.2008	.	.	.	.	.	.	.	.	.	.	.	.	.	.	.	.	353346	Retinitis_Pigmentosa,_Recessive	MedGen:CN239466	criteria_provided,_single_submitter	Likely_benign	0.2204	0.2167	0.2274	0.2140	0.1801	0.1816	0.2573	0.0993	0.2733	0.3268	0.2259	0.2019
16	57883328	57883328	G	A	UTR3	CNGB1	NM_001286130:c.*836C>T;NM_001297:c.*836C>T	.	.	UTR3	CNGB1	ENST00000251102.12:c.*836C>T	.	.	0.260184	0.2197	.	.	.	.	.	.	.	.	.	.	.	.	.	.	.	.	335625	Retinitis_Pigmentosa,_Recessive	MedGen:CN239466	criteria_provided,_single_submitter	Likely_benign	0.2378	0.2380	0.2454	0.2307	0.2071	0.1793	0.3021	0.1047	0.2911	0.3448	0.2317	0.2169
16	57916153	57916153	G	A	exonic	CNGB1	.	synonymous SNV	CNGB1:NM_001286130:exon22:c.C2175T:p.N725N,CNGB1:NM_001297:exon22:c.C2193T:p.N731N	exonic	CNGB1	.	synonymous SNV	CNGB1:ENST00000251102.12:exon22:c.C2193T:p.N731N,CNGB1:ENST00000564448.5:exon22:c.C2175T:p.N725N	0.362021	0.3191	0.3575	0.1971	0.3343	0.5698	0.3273	0.3471	0.3289	0.4139	0.3587	0.1951	0.3345	0.5693	0.3273	0.3461	0.3362	0.4140	343573	Retinitis_Pigmentosa,_Recessive	MedGen:CN239466	criteria_provided,_single_submitter	Likely_benign	0.3084	0.3086	0.3086	0.3082	0.2004	0.2438	0.3243	0.3360	0.5917	0.3291	0.3510	0.3462
16	69328874	69328874	T	A	UTR3	COG8;PDF	NM_032382:c.*332A>T;NM_022341:c.*148A>T	.	.	UTR3	COG8;PDF	ENST00000306875.8:c.*332A>T;ENST00000288022.1:c.*148A>T	.	.	0.0644968	0.0606	.	.	.	.	.	.	.	.	.	.	.	.	.	.	.	.	343778	Congenital_disorder_of_glycosylation	MedGen:C0282577,Orphanet:ORPHA137,SNOMED_CT:238049009	criteria_provided,_single_submitter	Likely_benign	0.0595	0.0596	0.0621	0.0570	0.0308	0.0856	0.0601	0.0400	0.0524	0.0899	0.0697	0.0577
16	69328876	69328876	C	A	UTR3	COG8;PDF	NM_032382:c.*330G>T;NM_022341:c.*146G>T	.	.	UTR3	COG8;PDF	ENST00000306875.8:c.*330G>T;ENST00000288022.1:c.*146G>T	.	.	0.0644968	0.0606	.	.	.	.	.	.	.	.	.	.	.	.	.	.	.	.	342228	Congenital_disorder_of_glycosylation	MedGen:C0282577,Orphanet:ORPHA137,SNOMED_CT:238049009	criteria_provided,_single_submitter	Likely_benign	0.0595	0.0596	0.0621	0.0570	0.0308	0.0857	0.0601	0.0400	0.0524	0.0901	0.0697	0.0577
16	88440239	88440239	G	A	UTR3	ZNF469	NM_001367624:c.*907G>A	.	.	UTR3	ZNF469	ENST00000565624.1:c.*907G>A;ENST00000437464.1:c.*907G>A	.	.	0.0451278	0.0288	.	.	.	.	.	.	.	.	.	.	.	.	.	.	.	.	336549	Brittle_cornea_syndrome_1	MedGen:C0268344,OMIM:229200,SNOMED_CT:31798004	criteria_provided,_single_submitter	Likely_benign	0.0663	0.0667	0.0638	0.0687	0.1373	0.0134	0.0345	0.0163	0.0003	0.0302	0.0426	0.0484
16	88440253	88440253	-	G	UTR3	ZNF469	NM_001367624:c.*921_*922insG	.	.	UTR3	ZNF469	ENST00000565624.1:c.*921_*922insG;ENST00000437464.1:c.*921_*922insG	.	.	0.0449281	0.0288	.	.	.	.	.	.	.	.	.	.	.	.	.	.	.	.	344465	Brittle_cornea_syndrome_1	MedGen:C0268344,OMIM:229200,SNOMED_CT:31798004	criteria_provided,_single_submitter	Likely_benign	0.0651	0.0655	0.0628	0.0673	0.1367	0.0134	0.0343	0.0163	0.0003	0.0301	0.0404	0.0470
16	89179482	89179482	G	T	exonic	CDH15	.	nonsynonymous SNV	CDH15:NM_004933:exon2:c.G109T:p.A37S	exonic	CDH15	.	nonsynonymous SNV	CDH15:ENST00000289746.2:exon2:c.G109T:p.A37S	0.16873	0.0567	0.1132	0.0515	0.0669	0.4259	0.0397	0.0621	0.1172	0.2548	0.1163	0.0503	0.0667	0.4246	0.0397	0.0607	0.1124	0.2547	134091	not_specified	MedGen:CN169374	no_assertion_criteria_provided	Likely_benign	0.0695	0.0696	0.0722	0.0669	0.0490	0.0122	0.0612	0.0626	0.4511	0.0456	0.0607	0.0939
16	89180262	89180262	T	C	exonic	CDH15	.	synonymous SNV	CDH15:NM_004933:exon3:c.T264C:p.D88D	exonic	CDH15	.	synonymous SNV	CDH15:ENST00000289746.2:exon3:c.T264C:p.D88D	0.430911	0.2813	0.3565	0.3133	0.3224	0.7822	0.3710	0.2801	0.3867	0.4678	0.3624	0.3129	0.3213	0.7760	0.3710	0.2818	0.3914	0.4674	134100	not_specified	MedGen:CN169374	no_assertion_criteria_provided	Likely_benign	0.2987	0.2988	0.3067	0.2913	0.3002	0.2132	0.3018	0.2635	0.7856	0.3596	0.2579	0.2995
16	89190287	89190287	G	A	exonic	CDH15	.	synonymous SNV	CDH15:NM_004933:exon8:c.G1023A:p.S341S	exonic	CDH15	.	synonymous SNV	CDH15:ENST00000289746.2:exon8:c.G1023A:p.S341S	0.175519	0.1899	0.1939	0.0763	0.0890	0.3010	0.1915	0.2022	0.2193	0.2454	0.1924	0.0734	0.0882	0.2996	0.1915	0.2002	0.2273	0.2455	134090	not_specified	MedGen:CN169374	no_assertion_criteria_provided	Likely_benign	0.1541	0.1541	0.1550	0.1532	0.0690	0.1256	0.1202	0.1613	0.3135	0.1774	0.2006	0.1622
16	89193585	89193585	A	G	exonic	CDH15	.	synonymous SNV	CDH15:NM_004933:exon12:c.A1971G:p.Q657Q	exonic	CDH15	.	synonymous SNV	CDH15:ENST00000289746.2:exon12:c.A1971G:p.Q657Q	0.4998	0.4473	0.5074	0.3906	0.4199	0.7937	0.5694	0.4778	0.5131	0.5595	0.5106	0.3910	0.4184	0.7886	0.5694	0.4797	0.5209	0.5595	134096	not_specified	MedGen:CN169374	no_assertion_criteria_provided	Likely_benign	0.4271	0.4273	0.4334	0.4211	0.3616	0.3512	0.3935	0.4032	0.7890	0.5337	0.4380	0.4210
17	1733780	1733780	A	G	exonic	WDR81	.	synonymous SNV	WDR81:NM_001163673:exon7:c.A1134G:p.P378P,WDR81:NM_001163809:exon7:c.A4743G:p.P1581P,WDR81:NM_001163811:exon7:c.A1062G:p.P354P,WDR81:NM_152348:exon8:c.A1590G:p.P530P	exonic	WDR81	.	synonymous SNV	WDR81:ENST00000446363.5:exon6:c.A660G:p.P220P,WDR81:ENST00000409644.5:exon7:c.A4743G:p.P1581P,WDR81:ENST00000419248.5:exon7:c.A1062G:p.P354P,WDR81:ENST00000437219.6:exon7:c.A1134G:p.P378P,WDR81:ENST00000309182.9:exon8:c.A1590G:p.P530P	0.539537	0.5149	0.5164	0.5659	0.4515	0.7582	0.5261	0.5191	0.5093	0.3931	0.5128	0.5643	0.4508	0.7587	0.5261	0.5167	0.5	0.3935	136186	not_specified	MedGen:CN169374	no_assertion_criteria_provided	Likely_benign	0.5315	0.5314	0.5269	0.5358	0.5596	0.57	0.4855	0.4792	0.7506	0.5253	0.5232	0.5079
17	1736164	1736164	A	G	exonic	WDR81	.	synonymous SNV	WDR81:NM_001163673:exon9:c.A1842G:p.T614T,WDR81:NM_001163809:exon9:c.A5451G:p.T1817T,WDR81:NM_001163811:exon9:c.A1770G:p.T590T,WDR81:NM_152348:exon10:c.A2298G:p.T766T	exonic	WDR81	.	synonymous SNV	WDR81:ENST00000446363.5:exon8:c.A1368G:p.T456T,WDR81:ENST00000409644.5:exon9:c.A5451G:p.T1817T,WDR81:ENST00000419248.5:exon9:c.A1770G:p.T590T,WDR81:ENST00000437219.6:exon9:c.A1842G:p.T614T,WDR81:ENST00000309182.9:exon10:c.A2298G:p.T766T	0.717652	0.7177	0.7342	0.6284	0.6912	0.8613	0.7437	0.7321	0.7275	0.7686	0.7348	0.6289	0.6912	0.8618	0.7437	0.7318	0.7341	0.7686	136190	not_specified	MedGen:CN169374	no_assertion_criteria_provided	Likely_benign	0.7009	0.7009	0.7006	0.7012	0.6241	0.8144	0.6939	0.6624	0.8589	0.7378	0.7360	0.7009
17	3660774	3660774	G	A	UTR3	CTNS	NM_001031681:c.*40G>A;NM_004937:c.*405G>A	.	.	UTR3	CTNS	ENST00000046640.7:c.*405G>A;ENST00000381870.7:c.*40G>A	.	.	0.197284	0.2326	0.2117	0.1274	0.2504	0.2479	0.2712	0.2089	0.2466	0.2047	0.2121	0.1285	0.2513	0.2452	0.2712	0.2077	0.2544	0.2049	345626	Nephropathic_cystinosis|Cystinosis	MedGen:C0010690,OMIM:219800|MedGen:C4316899,Orphanet:ORPHA213,SNOMED_CT:190681003	criteria_provided,_single_submitter	Likely_benign	0.1940	0.1947	0.1970	0.1912	0.1334	0.1080	0.2210	0.1346	0.2461	0.2731	0.2164	0.1935
17	3660779	3660779	A	G	UTR3	CTNS	NM_001031681:c.*45A>G;NM_004937:c.*410A>G	.	.	UTR3	CTNS	ENST00000046640.7:c.*410A>G;ENST00000381870.7:c.*45A>G	.	.	0.197684	0.2336	0.2118	0.1274	0.2511	0.2482	0.2713	0.2089	0.2460	0.2041	0.2122	0.1282	0.2520	0.2455	0.2713	0.2080	0.2544	0.2043	344238	Nephropathic_cystinosis|Cystinosis	MedGen:C0010690,OMIM:219800|MedGen:C4316899,Orphanet:ORPHA213,SNOMED_CT:190681003	criteria_provided,_single_submitter	Likely_benign	0.1940	0.1947	0.1971	0.1911	0.1335	0.1080	0.2207	0.1346	0.2458	0.2732	0.2165	0.1921
17	3660790	3660790	T	C	UTR3	CTNS	NM_001031681:c.*56T>C;NM_004937:c.*421T>C	.	.	UTR3	CTNS	ENST00000046640.7:c.*421T>C;ENST00000381870.7:c.*56T>C	.	.	0.197284	0.2326	.	.	.	.	.	.	.	.	.	.	.	.	.	.	.	.	345627	Nephropathic_cystinosis|Cystinosis	MedGen:C0010690,OMIM:219800|MedGen:C4316899,Orphanet:ORPHA213,SNOMED_CT:190681003	criteria_provided,_single_submitter	Likely_benign	0.1942	0.1947	0.1973	0.1913	0.1338	0.1080	0.2208	0.1346	0.2461	0.2739	0.2165	0.1935
17	3660924	3660924	T	C	UTR3	CTNS	NM_001031681:c.*190T>C;NM_004937:c.*555T>C	.	.	UTR3	CTNS	ENST00000046640.7:c.*555T>C;ENST00000381870.7:c.*190T>C	.	.	0.198283	0.2326	.	.	.	.	.	.	.	.	.	.	.	.	.	.	.	.	344244	Nephropathic_cystinosis|Cystinosis	MedGen:C0010690,OMIM:219800|MedGen:C4316899,Orphanet:ORPHA213,SNOMED_CT:190681003	criteria_provided,_single_submitter	Likely_benign	0.1954	0.1955	0.1985	0.1924	0.1344	0.1102	0.2229	0.1361	0.2486	0.2755	0.2175	0.1950
17	3660941	3660941	A	G	UTR3	CTNS	NM_001031681:c.*207A>G;NM_004937:c.*572A>G	.	.	UTR3	CTNS	ENST00000046640.7:c.*572A>G;ENST00000381870.7:c.*207A>G	.	.	0.205272	0.2326	.	.	.	.	.	.	.	.	.	.	.	.	.	.	.	.	328170	Nephropathic_cystinosis|Cystinosis	MedGen:C0010690,OMIM:219800|MedGen:C4316899,Orphanet:ORPHA213,SNOMED_CT:190681003	criteria_provided,_single_submitter	Likely_benign	0.1959	0.1961	0.1994	0.1925	0.1344	0.11	0.2229	0.1360	0.2489	0.2755	0.2176	0.1947
17	3660996	3660996	T	C	UTR3	CTNS	NM_001031681:c.*262T>C;NM_004937:c.*627T>C	.	.	UTR3	CTNS	ENST00000046640.7:c.*627T>C;ENST00000381870.7:c.*262T>C	.	.	0.198283	0.2326	.	.	.	.	.	.	.	.	.	.	.	.	.	.	.	.	345628	Nephropathic_cystinosis|Cystinosis	MedGen:C0010690,OMIM:219800|MedGen:C4316899,Orphanet:ORPHA213,SNOMED_CT:190681003	criteria_provided,_single_submitter	Likely_benign	0.1951	0.1954	0.1981	0.1923	0.1342	0.11	0.2228	0.1355	0.2465	0.2750	0.2174	0.1944
17	3661000	3661000	T	C	UTR3	CTNS	NM_001031681:c.*266T>C;NM_004937:c.*631T>C	.	.	UTR3	CTNS	ENST00000046640.7:c.*631T>C;ENST00000381870.7:c.*266T>C	.	.	0.198083	0.2326	.	.	.	.	.	.	.	.	.	.	.	.	.	.	.	.	338095	Nephropathic_cystinosis|Cystinosis	MedGen:C0010690,OMIM:219800|MedGen:C4316899,Orphanet:ORPHA213,SNOMED_CT:190681003	criteria_provided,_single_submitter	Likely_benign	0.1951	0.1954	0.1981	0.1922	0.1343	0.11	0.2228	0.1355	0.2452	0.2748	0.2173	0.1942
17	3661084	3661084	C	T	UTR3	CTNS	NM_001031681:c.*350C>T;NM_004937:c.*715C>T	.	.	UTR3	CTNS	ENST00000046640.7:c.*715C>T;ENST00000381870.7:c.*350C>T	.	.	0.196685	0.2306	.	.	.	.	.	.	.	.	.	.	.	.	.	.	.	.	344247	Nephropathic_cystinosis|Cystinosis	MedGen:C0010690,OMIM:219800|MedGen:C4316899,Orphanet:ORPHA213,SNOMED_CT:190681003	criteria_provided,_single_submitter	Likely_benign	0.1944	0.1948	0.1975	0.1915	0.1334	0.11	0.2223	0.1361	0.2454	0.2746	0.2167	0.1923
17	7675394	7675396	TTT	-	UTR5	TP53	NM_001126115:c.-179_-181delAAA;NM_001126117:c.-179_-181delAAA;NM_001126116:c.-179_-181delAAA	.	.	UTR5	TP53	ENST00000504290.5:c.-179_-181delAAA;ENST00000504937.5:c.-179_-181delAAA;ENST00000510385.5:c.-179_-181delAAA;ENST00000610623.4:c.-260_-262delAAA;ENST00000618944.4:c.-260_-262delAAA;ENST00000619186.4:c.-260_-262delAAA	.	.	.	.	.	.	.	.	.	.	.	.	.	.	.	.	.	.	.	.	791833	Squamous_cell_carcinoma_of_the_head_and_neck	MeSH:C535575,MedGen:C1168401,OMIM:275355,Orphanet:ORPHA67037	criteria_provided,_single_submitter	Likely_benign	0.8052	0.8010	0.8029	0.8073	0.7065	0.8306	0.8197	0.8095	0.9582	0.8416	0.8515	0.8058
17	8227905	8227905	C	T	UTR3	CTC1	NM_025099:c.*275G>A	.	.	UTR3	CTC1	ENST00000315684.12:c.*275G>A	.	.	0.0894569	0.2207	.	.	.	.	.	.	.	.	.	.	.	.	.	.	.	.	330695	Dyskeratosis_Congenita,_Recessive	MedGen:CN239315	criteria_provided,_single_submitter	Likely_benign	0.1509	0.1511	0.1468	0.1548	0.0489	0.2133	0.1371	0.2184	0.0429	0.1526	0.2230	0.1486
17	10421663	10421663	C	T	ncRNA_intronic	MYHAS	.	.	.	ncRNA_intronic	MYHAS;RP11-799N11.1	.	.	.	0.436502	0.2823	.	.	.	.	.	.	.	.	.	.	.	.	.	.	.	.	343221	Hecht_syndrome	MedGen:C0265226,OMIM:158300,Orphanet:ORPHA3377,SNOMED_CT:8757006	criteria_provided,_single_submitter	Likely_benign	0.3123	0.3126	0.3235	0.3018	0.2238	0.3516	0.4145	0.3136	0.8324	0.3857	0.3027	0.3047
17	10641380	10641380	A	-	intronic	MYH3	.	.	.	intronic	MYH3	.	.	.	0.467252	0.7584	0.6242	0.3146	0.4717	0.3886	0.7177	0.7311	0.6401	0.5553	0.6161	0.3072	0.4684	0.3859	0.7177	0.7305	0.6345	0.5550	337081	Arthrogryposis_multiplex_congenita|Freeman-Sheldon_syndrome	Human_Phenotype_Ontology:HP:0002804,MeSH:D001176,MedGen:C0003886,Orphanet:ORPHA1037|MedGen:C0265224,OMIM:193700,Orphanet:ORPHA2053,SNOMED_CT:52616002	criteria_provided,_single_submitter	Likely_benign	0.5753	0.5737	0.5736	0.5769	0.3000	0.7472	0.5655	0.7022	0.3687	0.7181	0.7346	0.5639
17	16028379	16028379	G	A	UTR3	TTC19	NM_001271420:c.*857G>A;NM_017775:c.*857G>A	.	.	UTR3	TTC19	ENST00000261647.9:c.*857G>A	.	.	0.0327476	0.0984	0.0570	0.0106	0.0435	0	0.5	0.1199	0.0508	0.0365	0.0568	0.0106	0.0444	0	0.5	0.1194	0.0508	0.0365	345001	Mitochondrial_complex_III_deficiency,_nuclear_type_1	MedGen:C3541471,OMIM:124000,Orphanet:ORPHA254902	criteria_provided,_single_submitter	Likely_benign	0.0650	0.0651	0.0673	0.0629	0.0148	0.1440	0.0628	0.1282	0	0.1397	0.0866	0.0616
17	16028757	16028757	-	TT	UTR3	TTC19	NM_001271420:c.*1235_*1236insTT;NM_017775:c.*1235_*1236insTT	.	.	UTR3	TTC19	ENST00000261647.9:c.*1235_*1236insTT	.	.	0.494409	0.5666	0.4930	0.5798	0.4457	0.2576	.	0.6353	0.5169	0.4435	0.4923	0.5798	0.4444	0.25	.	0.6339	0.5169	0.4435	343401	Mitochondrial_complex_III_deficiency,_nuclear_type_1	MedGen:C3541471,OMIM:124000,Orphanet:ORPHA254902	criteria_provided,_single_submitter	Likely_benign	0.5929	0.5966	0.5914	0.5942	0.6764	0.5186	0.5532	0.6742	0.2236	0.6221	0.5687	0.5763
17	16029313	16029313	T	C	UTR3	NCOR1;TTC19	NM_006311:c.*2983A>G;NM_001271420:c.*1791T>C;NM_017775:c.*1791T>C	.	.	UTR3	NCOR1	ENST00000268712.7:c.*2983A>G	.	.	0.367412	0.5338	0.4462	0.3191	0.3587	0.1970	.	0.6004	0.4576	0.3991	0.4455	0.3191	0.3556	0.1875	.	0.5993	0.4576	0.3991	337188	Mitochondrial_complex_III_deficiency,_nuclear_type_1	MedGen:C3541471,OMIM:124000,Orphanet:ORPHA254902	criteria_provided,_single_submitter	Likely_benign	0.4797	0.4799	0.4768	0.4825	0.3922	0.5179	0.4659	0.6388	0.1401	0.5635	0.5391	0.4763
17	18118568	18118568	T	C	intronic	MYO15A	.	.	.	intronic	MYO15A	.	.	.	0.607428	0.3708	.	.	.	.	.	.	.	.	.	.	.	.	.	.	.	.	345134	Nonsyndromic_Hearing_Loss,_Recessive	MedGen:CN239439	criteria_provided,_single_submitter	Likely_benign	0.4605	0.4606	0.4678	0.4536	0.6536	0.4156	0.4840	0.4157	0.6280	0.4149	0.3209	0.4480
17	18118725	18118725	A	C	UTR5	MYO15A	NM_016239:c.-76A>C	.	.	UTR5	MYO15A	ENST00000615845.4:c.-76A>C;ENST00000205890.9:c.-76A>C	.	.	0.607029	0.3708	.	.	.	.	.	.	.	.	.	.	.	.	.	.	.	.	343645	Nonsyndromic_Hearing_Loss,_Recessive	MedGen:CN239439	criteria_provided,_single_submitter	Likely_benign	0.4585	0.4588	0.4662	0.4513	0.6480	0.4156	0.4830	0.4152	0.6300	0.4143	0.3206	0.4470
17	18179482	18179482	C	G	UTR3	MYO15A	NM_016239:c.*612C>G	.	.	ncRNA_intronic	RP11-258F1.1	.	.	.	0.156749	0.2038	.	.	.	.	.	.	.	.	.	.	.	.	.	.	.	.	327624	Nonsyndromic_Hearing_Loss,_Recessive	MedGen:CN239439	criteria_provided,_single_submitter	Likely_benign	0.1908	0.1910	0.1851	0.1962	0.2108	0.1459	0.1611	0.2402	0.0080	0.1466	0.1992	0.1981
17	18179790	18179790	G	A	UTR3	MYO15A	NM_016239:c.*920G>A	.	.	ncRNA_intronic	RP11-258F1.1	.	.	.	0.721046	0.7366	.	.	.	.	.	.	.	.	.	.	.	.	.	.	.	.	327635	Nonsyndromic_Hearing_Loss,_Recessive	MedGen:CN239439	criteria_provided,_single_submitter	Likely_benign	0.7840	0.7840	0.7794	0.7883	0.8732	0.6644	0.7722	0.8032	0.65	0.7460	0.7518	0.7775
17	21300622	21300622	G	A	exonic	MAP2K3	.	synonymous SNV	MAP2K3:NM_002756:exon4:c.G156A:p.V52V,MAP2K3:NM_145109:exon4:c.G243A:p.V81V,MAP2K3:NM_001316332:exon5:c.G156A:p.V52V	exonic	MAP2K3	.	synonymous SNV	MAP2K3:ENST00000342679.8:exon4:c.G243A:p.V81V,MAP2K3:ENST00000361818.9:exon4:c.G156A:p.V52V,MAP2K3:ENST00000316920.10:exon5:c.G156A:p.V52V,MAP2K3:ENST00000613338.4:exon6:c.G156A:p.V52V	.	.	0.4966	0.4973	0.4954	0.4949	0.4982	0.4966	0.4988	0.4975	0.4966	0.4971	0.4953	0.4948	0.4982	0.4966	0.4984	0.4976	704024	not_provided	MedGen:CN517202	criteria_provided,_single_submitter	Likely_benign	0.5	0.5	0.5	0.5	0.5	0.5	0.5	0.5	0.5	0.5	0.5	0.5
17	21300637	21300637	C	T	exonic	MAP2K3	.	synonymous SNV	MAP2K3:NM_002756:exon4:c.C171T:p.S57S,MAP2K3:NM_145109:exon4:c.C258T:p.S86S,MAP2K3:NM_001316332:exon5:c.C171T:p.S57S	exonic	MAP2K3	.	synonymous SNV	MAP2K3:ENST00000342679.8:exon4:c.C258T:p.S86S,MAP2K3:ENST00000361818.9:exon4:c.C171T:p.S57S,MAP2K3:ENST00000316920.10:exon5:c.C171T:p.S57S,MAP2K3:ENST00000613338.4:exon6:c.C171T:p.S57S	.	.	0.4970	0.4972	0.4965	0.4958	0.4979	0.4971	0.4974	0.4973	0.4969	0.4970	0.4964	0.4956	0.4979	0.4970	0.4966	0.4973	704026	not_provided	MedGen:CN517202	criteria_provided,_single_submitter	Likely_benign	0.5	0.5	0.5	0.5	0.5	0.5	0.5	0.5	0.5	0.5	0.5	0.5
17	21302148	21302148	C	T	exonic	MAP2K3	.	synonymous SNV	MAP2K3:NM_002756:exon6:c.C318T:p.D106D,MAP2K3:NM_145109:exon6:c.C405T:p.D135D,MAP2K3:NM_001316332:exon7:c.C318T:p.D106D	exonic	MAP2K3	.	synonymous SNV	MAP2K3:ENST00000342679.8:exon6:c.C405T:p.D135D,MAP2K3:ENST00000361818.9:exon6:c.C318T:p.D106D,MAP2K3:ENST00000316920.10:exon7:c.C318T:p.D106D,MAP2K3:ENST00000613338.4:exon8:c.C318T:p.D106D	.	.	0.4993	0.4999	0.4928	0.4993	0.5	0.5	0.5	0.5	0.4992	0.4999	0.4926	0.4992	0.5	0.5	0.5	0.5	704027	not_provided	MedGen:CN517202	criteria_provided,_single_submitter	Likely_benign	0.4996	0.4997	0.4997	0.4996	0.5000	0.5	0.4964	0.5	0.4997	0.5	0.5	0.5
17	21304532	21304532	C	T	exonic	MAP2K3	.	synonymous SNV	MAP2K3:NM_002756:exon8:c.C588T:p.A196A,MAP2K3:NM_145109:exon8:c.C675T:p.A225A,MAP2K3:NM_001316332:exon9:c.C588T:p.A196A	exonic	MAP2K3	.	synonymous SNV	MAP2K3:ENST00000342679.8:exon8:c.C675T:p.A225A,MAP2K3:ENST00000361818.9:exon8:c.C588T:p.A196A,MAP2K3:ENST00000316920.10:exon9:c.C588T:p.A196A,MAP2K3:ENST00000613338.4:exon10:c.C588T:p.A196A	.	.	0.4204	0.3473	0.4306	0.4168	0.4662	0.4247	0.4351	0.4245	0.4205	0.3470	0.4296	0.4168	0.4662	0.4243	0.4413	0.4245	704029	not_provided	MedGen:CN517202	criteria_provided,_single_submitter	Likely_benign	0.4022	0.4107	0.4060	0.3986	0.3419	0.3601	0.4297	0.4064	0.4145	0.4726	0.4220	0.4101
17	30196708	30196708	G	T	UTR3	SLC6A4	NM_001045:c.*1748C>A	.	.	UTR3	SLC6A4	ENST00000401766.6:c.*1748C>A;ENST00000261707.7:c.*1748C>A	.	.	0.58107	0.4433	.	.	.	.	.	.	.	.	.	.	.	.	.	.	.	.	327926	Behavior_disorder	MedGen:C0004930	criteria_provided,_single_submitter	Likely_benign	0.4923	0.4924	0.4971	0.4879	0.5146	0.4688	0.5408	0.5606	0.8100	0.4379	0.4554	0.5116
17	30197786	30197786	A	C	UTR3	SLC6A4	NM_001045:c.*670T>G	.	.	UTR3	SLC6A4	ENST00000401766.6:c.*670T>G;ENST00000261707.7:c.*670T>G	.	.	0.483427	0.4354	.	.	.	.	.	.	.	.	.	.	.	.	.	.	.	.	327928	Behavior_disorder	MedGen:C0004930	criteria_provided,_single_submitter	Likely_benign	0.4026	0.4027	0.4111	0.3945	0.2307	0.4689	0.5053	0.5479	0.8097	0.4378	0.4517	0.4381
17	30197993	30197993	A	C	UTR3	SLC6A4	NM_001045:c.*463T>G	.	.	UTR3	SLC6A4	ENST00000401766.6:c.*463T>G;ENST00000261707.7:c.*463T>G	.	.	0.485224	0.4374	.	.	.	.	.	.	.	.	.	.	.	.	.	.	.	.	343987	Behavior_disorder	MedGen:C0004930	criteria_provided,_single_submitter	Likely_benign	0.4039	0.4041	0.4126	0.3958	0.2331	0.4688	0.5078	0.5479	0.8121	0.4380	0.4524	0.4429
17	30222880	30222880	G	T	UTR5	SLC6A4	NM_001045:c.-922C>A	.	.	UTR5	SLC6A4	ENST00000261707.7:c.-922C>A	.	.	0.796326	0.7873	.	.	.	.	.	.	.	.	.	.	.	.	.	.	.	.	327950	Behavior_disorder	MedGen:C0004930	criteria_provided,_single_submitter	Likely_benign	0.7802	0.7802	0.7832	0.7774	0.6861	0.9109	0.8337	0.8316	0.8816	0.8182	0.8126	0.7840
17	35353821	35353821	T	C	exonic	SLFN11	.	synonymous SNV	SLFN11:NM_152270:exon4:c.A1437G:p.Q479Q,SLFN11:NM_001104589:exon5:c.A1437G:p.Q479Q,SLFN11:NM_001104587:exon6:c.A1437G:p.Q479Q,SLFN11:NM_001104588:exon6:c.A1437G:p.Q479Q,SLFN11:NM_001104590:exon6:c.A1437G:p.Q479Q	exonic	SLFN11	.	synonymous SNV	SLFN11:ENST00000308377.8:exon4:c.A1437G:p.Q479Q,SLFN11:ENST00000394566.5:exon6:c.A1437G:p.Q479Q	.	.	0.9956	0.9518	0.9967	1	1	0.9999	1	1	0.9957	0.9520	0.9969	1	1	0.9999	1	1	704091	not_provided	MedGen:CN517202	criteria_provided,_single_submitter	Likely_benign	0.9865	0.9865	0.9868	0.9862	0.9561	1	0.9953	1	0.9997	1	0.9997	0.9852
17	35575616	35575616	G	T	UTR3	PEX12	NM_000286:c.*166C>A	.	.	UTR3	PEX12	ENST00000225873.8:c.*166C>A;ENST00000613219.4:c.*166C>A	.	.	0.242212	0.17	.	.	.	.	.	.	.	.	.	.	.	.	.	.	.	.	338002	Peroxisome_biogenesis_disorder_1A_(Zellweger)	MedGen:C4721541,OMIM:214100,Orphanet:ORPHA912	criteria_provided,_single_submitter	Likely_benign	0.2054	0.2055	0.2068	0.2040	0.2449	0.1158	0.2248	0.2477	0.3345	0.1753	0.1732	0.2048
17	41567738	41567738	T	A	exonic	KRT9	.	synonymous SNV	KRT9:NM_000226:exon7:c.A1407T:p.G469G	exonic	KRT9	.	synonymous SNV	KRT9:ENST00000588431.1:exon8:c.A708T:p.G236G	0.647364	0.5616	0.6241	0.3977	0.7920	0.9445	0.6612	0.5660	0.5861	0.7028	0.6327	0.3992	0.7954	0.9465	0.6612	0.5682	0.5994	0.7028	328390	Localized_epidermolytic_hyperkeratosis	Human_Phenotype_Ontology:HP:0007559,MedGen:C1721006,OMIM:144200	criteria_provided,_single_submitter	Likely_benign	0.5379	0.5377	0.5476	0.5287	0.3887	0.7778	0.6592	0.5872	0.9450	0.6521	0.5559	0.5465
17	41570024	41570024	C	A	intronic	KRT9	.	.	.	intronic	KRT9	.	.	.	0.663139	0.5616	0.6289	0.4565	0.7933	0.9442	0.6615	0.5653	0.5870	0.7031	0.6374	0.4573	0.7967	0.9461	0.6615	0.5676	0.6009	0.7031	344409	Localized_epidermolytic_hyperkeratosis	Human_Phenotype_Ontology:HP:0007559,MedGen:C1721006,OMIM:144200	criteria_provided,_single_submitter	Likely_benign	0.5547	0.5547	0.5639	0.5461	0.4455	0.7778	0.6616	0.5872	0.9447	0.6523	0.5556	0.5553
17	41571564	41571564	T	G	exonic	KRT9	.	synonymous SNV	KRT9:NM_000226:exon1:c.A429C:p.G143G	exonic	KRT9	.	unknown	UNKNOWN	.	.	0.6325	0.4153	0.792	0.9448	0.6724	0.5743	0.5903	0.7081	0.6422	0.4194	0.7958	0.9472	0.6724	0.5780	0.6054	0.7081	77048	Localized_epidermolytic_hyperkeratosis|not_provided	Human_Phenotype_Ontology:HP:0007559,MedGen:C1721006,OMIM:144200|MedGen:CN517202	criteria_provided,_single_submitter	Likely_benign	0.5392	0.5392	0.5479	0.5311	0.3975	0.7763	0.6549	0.5885	0.9453	0.6554	0.5532	0.5524
17	41571798	41571798	G	A	exonic	KRT9	.	synonymous SNV	KRT9:NM_000226:exon1:c.C195T:p.G65G	exonic	KRT9	.	unknown	UNKNOWN	0.78095	0.667	0.7292	0.6353	0.8398	0.9990	0.7175	0.6624	0.7074	0.8431	0.7373	0.6361	0.8430	0.9995	0.7175	0.6644	0.7273	0.8431	338340	Localized_epidermolytic_hyperkeratosis	Human_Phenotype_Ontology:HP:0007559,MedGen:C1721006,OMIM:144200	criteria_provided,_single_submitter	Likely_benign	0.6712	0.6710	0.6775	0.6652	0.6239	0.7784	0.7388	0.7021	0.9974	0.7100	0.6534	0.6829
17	42403241	42403241	C	G	UTR3	CAVIN1	NM_012232:c.*1446G>C	.	.	UTR3	PTRF	ENST00000357037.5:c.*1446G>C	.	.	0.0247604	0.0636	.	.	.	.	.	.	.	.	.	.	.	.	.	.	.	.	328491	Familial_partial_lipodystrophy	MedGen:C0271694,Orphanet:ORPHA98306,SNOMED_CT:49292002	criteria_provided,_single_submitter	Likely_benign	0.0446	0.0446	0.0429	0.0462	0.0130	0.0989	0.0725	0.0594	0.0003	0.0195	0.0648	0.0680
17	44899824	44899824	G	A	UTR5	CCDC103	NM_001258397:c.-1175G>A;NM_001258399:c.-1175G>A;NM_001258398:c.-1175G>A;NM_001258395:c.-1175G>A;NM_001258396:c.-1175G>A;NM_213607:c.-1175G>A	.	.	UTR5	CCDC103;FAM187A	ENST00000410006.6:c.-1175G>A;ENST00000410027.5:c.-1175G>A;ENST00000417826.2:c.-1175G>A;ENST00000412523.3:c.-1175G>A;ENST00000331733.4:c.-4006G>A	.	.	0.0854633	0.1093	.	.	.	.	.	.	.	.	.	.	.	.	.	.	.	.	344777	Primary_ciliary_dyskinesia	Human_Phenotype_Ontology:HP:0012265,MedGen:C0008780,Orphanet:ORPHA244	criteria_provided,_single_submitter	Likely_benign	0.0932	0.0933	0.0913	0.0950	0.0516	0.1144	0.1002	0.1697	0.0891	0.0844	0.1150	0.1126
17	49990293	49990293	A	-	UTR3	DLX3	NM_005220:c.*1224delT	.	.	UTR3	DLX3	ENST00000434704.2:c.*1224delT	.	.	0.132188	0.0984	.	.	.	.	.	.	.	.	.	.	.	.	.	.	.	.	345114	Amelogenesis_Imperfecta,_Dominant	MedGen:CN239159	criteria_provided,_single_submitter	Likely_benign	0.0693	0.0705	0.0718	0.0670	0.0214	0.1663	0.0564	0.1010	0.4140	0.1089	0.0757	0.0805
17	49990349	49990349	T	-	UTR3	DLX3	NM_005220:c.*1168delA	.	.	UTR3	DLX3	ENST00000434704.2:c.*1168delA	.	.	0.146166	0.1451	.	.	.	.	.	.	.	.	.	.	.	.	.	.	.	.	346473	Amelogenesis_Imperfecta,_Dominant	MedGen:CN239159	criteria_provided,_single_submitter	Likely_benign	0.0847	0.0865	0.0819	0.0872	0.1001	0.0954	0.0504	0.0383	0.0047	0.0562	0.0913	0.0800
17	50185414	50185414	A	G	UTR3	COL1A1	NM_000088:c.*88T>C	.	.	UTR3	COL1A1	ENST00000225964.9:c.*88T>C	.	.	0.378594	0.2674	.	.	.	.	.	.	.	.	.	.	.	.	.	.	.	.	345156	Infantile_cortical_hyperostosis|Ehlers-Danlos_syndrome,_type_7A|Osteogenesis_Imperfecta,_Dominant	MedGen:C0020497,OMIM:114000,Orphanet:ORPHA1310,SNOMED_CT:24752008|MedGen:C3508773|MedGen:CN239427	criteria_provided,_single_submitter	Likely_benign	0.3088	0.3089	0.3066	0.3108	0.3954	0.1551	0.2647	0.2301	0.4748	0.2030	0.2734	0.2969
17	63918844	63918844	T	C	upstream	GH1	dist=5	.	.	upstream	CSHL1;GH1	dist=6	.	.	0.363419	0.4085	.	.	.	.	.	.	.	.	.	.	.	.	.	.	.	.	353449	Isolated_growth_hormone_deficiency	MedGen:C0271563	criteria_provided,_single_submitter	Likely_benign	0.4116	0.4120	0.4035	0.4192	0.4294	0.4407	0.3286	0.4681	0.3082	0.3608	0.4341	0.4053
17	74309978	74309979	CT	-	intronic	DNAI2	.	.	.	intronic	DNAI2	.	.	.	0.757788	0.9205	0.8746	0.4259	0.9443	0.9322	0.9002	0.9232	0.8605	0.8664	0.8735	0.4224	0.9451	0.9318	0.9002	0.9227	0.8714	0.8664	256389	not_specified	MedGen:CN169374	criteria_provided,_single_submitter	Likely_benign	0.7765	0.7761	0.7809	0.7724	0.4453	0.8808	0.8908	0.9031	0.9326	0.8972	0.9267	0.7962
17	75273177	75273177	G	C	ncRNA_exonic	LOC100287042	.	.	.	ncRNA_exonic	RP11-649A18.12	.	.	.	0.536542	0.6859	.	.	.	.	.	.	.	.	.	.	.	.	.	.	.	.	345823	Amish_lethal_microcephaly	MedGen:C1846648,OMIM:607196,Orphanet:ORPHA99742	criteria_provided,_single_submitter	Likely_benign	0.5331	0.5330	0.5445	0.5223	0.1521	0.7600	0.6518	0.5611	0.8574	0.7877	0.6898	0.5302
17	75289380	75289380	A	C	UTR5	SLC25A19	NM_021734:c.-2616T>G;NM_001126122:c.-2616T>G;NM_001126121:c.-2616T>G	.	.	UTR5	SLC25A19	ENST00000375261.8:c.-2616T>G;ENST00000416858.6:c.-2616T>G;ENST00000442286.6:c.-2616T>G;ENST00000320362.7:c.-2616T>G;ENST00000580994.5:c.-2616T>G	.	.	0.861222	0.999	.	.	.	.	.	.	.	.	.	.	.	.	.	.	.	.	347217	Amish_lethal_microcephaly	MedGen:C1846648,OMIM:607196,Orphanet:ORPHA99742	criteria_provided,_single_submitter	Likely_benign	0.9036	0.9033	0.9045	0.9029	0.7163	1	0.9254	0.9934	0.9232	1	0.9975	0.9098
17	75728420	75728420	T	C	exonic	ITGB4	.	synonymous SNV	ITGB4:NM_001005619:exon5:c.T513C:p.F171F,ITGB4:NM_000213:exon6:c.T513C:p.F171F,ITGB4:NM_001005731:exon6:c.T513C:p.F171F,ITGB4:NM_001321123:exon6:c.T513C:p.F171F	exonic	ITGB4	.	synonymous SNV	ITGB4:ENST00000449880.6:exon5:c.T513C:p.F171F,ITGB4:ENST00000450894.7:exon6:c.T513C:p.F171F,ITGB4:ENST00000579662.5:exon6:c.T513C:p.F171F	0.0111821	0.0318	0.0169	0.0042	0.0140	0.0010	0.0354	0.0210	0.0165	0.0108	0.0164	0.0040	0.0140	0.0005	0.0354	0.0206	0.0187	0.0108	340158	Epidermolysis_bullosa_junctionalis_with_pyloric_atresia	MedGen:C1856934,OMIM:226730,Orphanet:ORPHA79403	criteria_provided,_single_submitter	Likely_benign	0.0163	0.0163	0.0167	0.0160	0.0047	0.0134	0.0159	0.0184	0.0019	0.0322	0.0223	0.0209
17	78133534	78133534	T	C	exonic	TMC8	.	synonymous SNV	TMC8:NM_152468:exon6:c.T660C:p.T220T	exonic	TMC8	.	synonymous SNV	TMC8:ENST00000318430.9:exon6:c.T660C:p.T220T	0.000199681	0.001	0.0009	0.0002	0	0	0.0005	0.0015	0	0	0.0007	0.0002	0	0	0.0005	0.0014	0	0	531980	not_provided	MedGen:CN517202	criteria_provided,_single_submitter	Likely_benign	0.0010	0.0010	0.0010	0.0010	0.0002	0	7.317e-05	0.0006	0	0.0005	0.0020	0
17	80117133	80117133	T	C	intronic	GAA	.	.	.	intronic	GAA	.	.	.	0.207069	0.0994	0.1553	0.1701	0.0837	0.3411	0.1508	0.1187	0.1360	0.2459	0.1576	0.1693	0.0834	0.3393	0.1508	0.1188	0.1329	0.2458	256528	not_specified|not_provided	MedGen:CN169374|MedGen:CN517202	criteria_provided,_single_submitter	Likely_benign	0.1409	0.1411	0.1417	0.1401	0.1703	0.1837	0.0951	0.0949	0.3464	0.1528	0.1160	0.1394
17	80119469	80119469	-	G	UTR3	GAA	NM_001079803:c.*138_*139insG;NM_000152:c.*138_*139insG;NM_001079804:c.*138_*139insG	.	.	UTR3	GAA	ENST00000390015.7:c.*138_*139insG;ENST00000302262.7:c.*138_*139insG	.	.	0.144768	0.0964	.	.	.	.	.	.	.	.	.	.	.	.	.	.	.	.	347680	Glycogen_storage_disease,_type_II	MedGen:C0017921,OMIM:232300,Orphanet:ORPHA365,SNOMED_CT:124462004,SNOMED_CT:237967002	criteria_provided,_single_submitter	Likely_benign	0.1102	0.1103	0.1086	0.1116	0.1095	0.1853	0.0753	0.0810	0.2968	0.1200	0.1070	0.1108
17	81512599	81512599	G	A	intronic	ACTG1	.	.	.	UTR5	ACTG1	ENST00000575842.5:c.-245C>T	.	.	0.451677	0.2247	.	.	.	.	.	.	.	.	.	.	.	.	.	.	.	.	506484	not_specified	MedGen:CN169374	criteria_provided,_single_submitter	Likely_benign	0.2810	0.2809	0.2859	0.2763	0.2550	0.4254	0.3508	0.2934	0.8654	0.2430	0.2460	0.2991
18	23946123	23946123	C	T	intronic	LAMA3	.	.	.	intronic	LAMA3	.	.	.	0.359625	0.6571	0.5363	0.2626	0.3483	0.1623	0.6262	0.6772	0.5738	0.4290	0.5266	0.2593	0.3442	0.1641	0.6262	0.6782	0.5692	0.4289	256616	not_specified	MedGen:CN169374	criteria_provided,_single_submitter	Likely_benign	0.5166	0.5164	0.5101	0.5227	0.2716	0.7096	0.4868	0.7063	0.1543	0.6271	0.6737	0.5285
18	31413626	31413626	C	T	ncRNA_intronic	DSG1-AS1	.	.	.	ncRNA_intronic	DSG1-AS1	.	.	.	0.152556	0.1819	0.1653	0.1163	0.1216	0.1257	0.1493	0.1804	0.1493	0.1914	0.1649	0.1183	0.1206	0.1253	0.1493	0.1809	0.1437	0.1917	341414	Localized_AR_Hypotrichosis	MedGen:CN239201	criteria_provided,_single_submitter	Likely_benign	0.1532	0.1534	0.1516	0.1548	0.1181	0.0557	0.1421	0.1884	0.1288	0.1507	0.1781	0.1603
18	34867938	34867938	T	C	UTR3	DTNA	NM_032979:c.*1777T>C;NM_001198945:c.*1777T>C;NM_001198941:c.*1777T>C;NM_032978:c.*1777T>C;NM_001391:c.*1777T>C;NM_032981:c.*1777T>C	.	.	UTR3	DTNA	ENST00000348997.9:c.*1777T>C	.	.	0.00599042	0.007	.	.	.	.	.	.	.	.	.	.	.	.	.	.	.	.	341583	Left_ventricular_noncompaction_cardiomyopathy	Human_Phenotype_Ontology:HP:0011664,MedGen:C4021133	criteria_provided,_single_submitter	Likely_benign	0.0055	0.0055	0.0052	0.0058	0.0014	0.0322	0.0071	0.0072	0.0006	0.0007	0.0076	0.0125
18	44876688	44876688	G	A	exonic	SETBP1	.	nonsynonymous SNV	SETBP1:NM_001130110:exon4:c.G664A:p.A222T	exonic	SETBP1	.	nonsynonymous SNV	SETBP1:ENST00000426838.8:exon4:c.G664A:p.A222T	0.493011	0.5616	0.5073	0.5245	0.4338	0.5129	0.5911	0.5584	0.5424	0.4287	0.4979	0.5177	0.4418	0.5031	0.5911	0.5704	0.5465	0.4287	169419	not_specified	MedGen:CN169374	no_assertion_criteria_provided	Likely_benign	0.5406	0.5405	0.5401	0.5410	0.5327	0.6555	0.5007	0.5850	0.4775	0.5927	0.5517	0.5242
18	49826372	49826372	T	G	ncRNA_intronic	SNHG22	.	.	.	ncRNA_intronic	SNHG22	.	.	.	0.0165735	.	.	.	.	.	.	.	.	.	.	.	.	.	.	.	.	.	331485	Diarrhea_with_Microvillus_Atrophy	MedGen:CN239249	criteria_provided,_single_submitter	Likely_benign	0.0226	0.0986	0.0234	0.0218	0.0568	0.0014	0.0129	0.0018	0.0046	0.0125	0.0059	0.0219
18	50001421	50001421	A	G	intronic	MYO5B	.	.	.	intronic	MYO5B	.	.	.	0.0359425	0.0348	0.0246	0.0903	0.0179	0	0.0098	0.0256	0.0156	0.0058	0.0234	0.0909	0.0180	0	0.0098	0.0244	0.0116	0.0058	341851	Diarrhea_with_Microvillus_Atrophy	MedGen:CN239249	criteria_provided,_single_submitter	Likely_benign	0.0450	0.0451	0.0425	0.0475	0.0920	0.0056	0.0247	0.0328	0	0.0110	0.0296	0.0424
18	50194891	50194891	G	A	UTR5	MYO5B	NM_001080467:c.-98C>T	.	.	UTR5	MYO5B	ENST00000285039.11:c.-98C>T	.	.	0.0778754	0.0547	.	.	.	.	.	.	.	.	.	.	.	.	.	.	.	.	347240	Diarrhea_with_Microvillus_Atrophy	MedGen:CN239249	criteria_provided,_single_submitter	Likely_benign	0.0939	0.0939	0.0899	0.0977	0.2000	0.0333	0.0544	0.0590	0	0.0267	0.0548	0.0928
18	74631052	74631052	T	C	exonic	ZNF407	.	synonymous SNV	ZNF407:NM_001146189:exon1:c.T33C:p.D11D,ZNF407:NM_001146190:exon1:c.T33C:p.D11D,ZNF407:NM_017757:exon1:c.T33C:p.D11D	exonic	ZNF407	.	synonymous SNV	ZNF407:ENST00000299687.9:exon1:c.T33C:p.D11D,ZNF407:ENST00000309902.10:exon1:c.T33C:p.D11D,ZNF407:ENST00000577538.5:exon1:c.T33C:p.D11D,ZNF407:ENST00000582337.5:exon2:c.T33C:p.D11D	0.99361	1	0.9898	0.9985	0.8967	1	1	0.9997	0.9966	1	0.9887	0.9986	0.8961	1	1	0.9997	0.9956	1	136266	not_specified	MedGen:CN169374	no_assertion_criteria_provided	Likely_benign	0.9934	0.9934	0.9923	0.9945	0.9981	1	0.9389	1	1	1	0.9999	0.9888
18	75064165	75064165	G	A	exonic	ZNF407	.	synonymous SNV	ZNF407:NM_017757:exon8:c.G6444A:p.T2148T	exonic	ZNF407	.	synonymous SNV	ZNF407:ENST00000299687.9:exon8:c.G6444A:p.T2148T	0.760383	0.8857	0.8322	0.5777	0.8074	0.9017	0.9095	0.8633	0.8367	0.7967	0.8321	0.5801	0.8076	0.9012	0.9095	0.8643	0.8430	0.7965	136271	not_specified	MedGen:CN169374	no_assertion_criteria_provided	Likely_benign	0.7674	0.7671	0.7723	0.7628	0.5510	0.9020	0.8083	0.8484	0.9020	0.9128	0.8615	0.7784
19	1388539	1388539	C	T	exonic	NDUFS7	.	nonsynonymous SNV	NDUFS7:NM_001363602:exon3:c.C68T:p.P23L,NDUFS7:NM_024407:exon3:c.C68T:p.P23L	exonic	NDUFS7	.	nonsynonymous SNV	NDUFS7:ENST00000313408.11:exon3:c.C68T:p.P23L,NDUFS7:ENST00000414651.3:exon3:c.C68T:p.P23L,NDUFS7:ENST00000539480.5:exon3:c.C68T:p.P23L,NDUFS7:ENST00000618074.4:exon3:c.C68T:p.P23L,NDUFS7:ENST00000620479.4:exon3:c.C68T:p.P23L,NDUFS7:ENST00000546283.5:exon4:c.C68T:p.P23L	0.455671	0.5974	0.5502	0.3874	0.5063	0.3044	0.5299	0.6089	0.5655	0.5803	0.5461	0.3875	0.5064	0.3007	0.5299	0.6063	0.5646	0.5801	135148	Leigh_syndrome|Mitochondrial_complex_I_deficiency|not_specified|not_provided	MedGen:C0023264,OMIM:256000,Orphanet:ORPHA506,SNOMED_CT:29570005|MedGen:C2936907|MedGen:CN169374|MedGen:CN517202	criteria_provided,_single_submitter	Likely_benign	0.5210	0.5210	0.5131	0.5285	0.3738	0.7728	0.4908	0.6033	0.3109	0.5261	0.6232	0.5293
19	2433892	2433892	A	G	exonic	LMNB2	.	synonymous SNV	LMNB2:NM_032737:exon8:c.T1416C:p.G472G	exonic	LMNB2	.	unknown	UNKNOWN	0.63758	0.4374	0.5461	0.8134	0.7451	0.6427	0.5356	0.4588	0.5743	0.5413	0.5497	0.8161	0.7472	0.6440	0.5356	0.4551	0.5696	0.5417	134934	not_specified	MedGen:CN169374	no_assertion_criteria_provided	Likely_benign	0.5935	0.5933	0.5978	0.5894	0.8039	0.3530	0.6284	0.4055	0.6365	0.5591	0.4698	0.5520
19	8580654	8580654	-	G	UTR3	ADAMTS10	NM_030957:c.*238_*239insC;NM_001282352:c.*238_*239insC	.	.	UTR3	ADAMTS10	ENST00000595838.5:c.*238_*239insC;ENST00000270328.8:c.*238_*239insC	.	.	0.0808706	0.1044	.	.	.	.	.	.	.	.	.	.	.	.	.	.	.	.	350596	Weill-Marchesani_syndrome	MedGen:C0265313,Orphanet:ORPHA3449	criteria_provided,_single_submitter	Likely_benign	0.0962	0.0964	0.0949	0.0974	0.0451	0.0525	0.1273	0.0449	0.0591	0.0927	0.1289	0.0940
19	11127872	11127872	A	G	intronic	LDLR	.	.	.	intronic	LDLR	.	.	.	0.856629	0.9026	.	.	.	.	.	.	.	.	.	.	.	.	.	.	.	.	246570	Familial_hypercholesterolemia_1	MedGen:C0745103,OMIM:143890,SNOMED_CT:397915002	criteria_provided,_single_submitter	Likely_benign	0.8687	0.8686	0.8709	0.8667	0.7930	0.9556	0.8606	0.8788	0.9108	0.9106	0.9077	0.8878
19	11131631	11131631	G	C	UTR3	LDLR	NM_000527:c.*315G>C;NM_001195798:c.*315G>C;NM_001195799:c.*315G>C;NM_001195800:c.*315G>C;NM_001195803:c.*315G>C	.	.	UTR3	LDLR	ENST00000558518.5:c.*315G>C;ENST00000558013.5:c.*315G>C	.	.	0.751997	0.8817	0.8424	0.7823	0.7857	0.7833	0.875	0.8822	0.8846	0.8346	0.8361	0.7857	0.7857	0.76	0.875	0.875	0.8636	0.8346	332460	Familial_hypercholesterolemia_1	MedGen:C0745103,OMIM:143890,SNOMED_CT:397915002	criteria_provided,_multiple_submitters,_no_conflicts	Likely_benign	0.8031	0.8029	0.8047	0.8016	0.6583	0.91	0.8184	0.8390	0.7101	0.8813	0.8813	0.8310
19	11131820	11131820	G	A	UTR3	LDLR	NM_000527:c.*504G>A;NM_001195798:c.*504G>A;NM_001195799:c.*504G>A;NM_001195800:c.*504G>A;NM_001195803:c.*504G>A	.	.	UTR3	LDLR	ENST00000558518.5:c.*504G>A	.	.	0.311502	0.2604	.	.	.	.	.	.	.	.	.	.	.	.	.	.	.	.	349296	Familial_hypercholesterolemia_1	MedGen:C0745103,OMIM:143890,SNOMED_CT:397915002	criteria_provided,_multiple_submitters,_no_conflicts	Likely_benign	0.2909	0.291	0.2874	0.2941	0.2835	0.3203	0.2789	0.2777	0.4791	0.2461	0.2963	0.2926
19	11131982	11131982	T	C	UTR3	LDLR	NM_000527:c.*666T>C;NM_001195798:c.*666T>C;NM_001195799:c.*666T>C;NM_001195800:c.*666T>C;NM_001195803:c.*666T>C	.	.	UTR3	LDLR	ENST00000558518.5:c.*666T>C	.	.	0.637181	0.7078	.	.	.	.	.	.	.	.	.	.	.	.	.	.	.	.	348008	Familial_hypercholesterolemia_1	MedGen:C0745103,OMIM:143890,SNOMED_CT:397915002	criteria_provided,_multiple_submitters,_no_conflicts	Likely_benign	0.6569	0.6569	0.6608	0.6532	0.4647	0.6339	0.7850	0.6794	0.7194	0.7437	0.7332	0.6940
19	11132089	11132089	A	G	UTR3	LDLR	NM_000527:c.*773A>G;NM_001195798:c.*773A>G;NM_001195799:c.*773A>G;NM_001195800:c.*773A>G;NM_001195803:c.*773A>G	.	.	UTR3	LDLR	ENST00000558518.5:c.*773A>G	.	.	0.234425	0.2276	.	.	.	.	.	.	.	.	.	.	.	.	.	.	.	.	332467	Familial_hypercholesterolemia_1	MedGen:C0745103,OMIM:143890,SNOMED_CT:397915002	criteria_provided,_multiple_submitters,_no_conflicts	Likely_benign	0.2258	0.2259	0.2242	0.2273	0.1758	0.1856	0.2431	0.2101	0.3657	0.2182	0.2517	0.2326
19	11132484	11132484	G	A	UTR3	LDLR	NM_000527:c.*1168G>A;NM_001195798:c.*1168G>A;NM_001195799:c.*1168G>A;NM_001195800:c.*1168G>A;NM_001195803:c.*1168G>A	.	.	downstream	LDLR	dist=321	.	.	0.234425	0.2276	.	.	.	.	.	.	.	.	.	.	.	.	.	.	.	.	349320	Familial_hypercholesterolemia_1	MedGen:C0745103,OMIM:143890,SNOMED_CT:397915002	criteria_provided,_single_submitter	Likely_benign	0.2198	0.2248	0.2174	0.2220	0.1683	0.1845	0.2348	0.2063	0.3538	0.2085	0.2478	0.2264
19	11228959	11228959	C	G	exonic	DOCK6	.	nonsynonymous SNV	DOCK6:NM_020812:exon23:c.G2795C:p.W932S,DOCK6:NM_001367830:exon24:c.G2900C:p.W967S	exonic	DOCK6	.	unknown	UNKNOWN	0.000798722	.	0.0003	0	8.687e-05	0.0035	0	0	0	0.0004	0.0003	0	8.951e-05	0.0033	0	0	0	0.0004	741561	not_provided	MedGen:CN517202	criteria_provided,_single_submitter	Likely_benign	7.681e-05	7.673e-05	0.0001	2.71e-05	0	0	0	0	0.0035	0	0	0
19	17894103	17894103	T	C	UTR3	SLC5A5	NM_000453:c.*226T>C	.	.	UTR3	SLC5A5	ENST00000222248.3:c.*226T>C	.	.	0.151957	0.2604	.	.	.	.	.	.	.	.	.	.	.	.	.	.	.	.	349547	Thyroid_Hormonogenesis_Defect	MedGen:CN239261	criteria_provided,_single_submitter	Likely_benign	0.2242	0.2254	0.2220	0.2263	0.2221	0.1027	0.1897	0.2590	0.0045	0.2700	0.2419	0.2169
19	17894150	17894150	-	TTTC	UTR3	SLC5A5	NM_000453:c.*273_*274insTTTC	.	.	UTR3	SLC5A5	ENST00000222248.3:c.*273_*274insTTTC	.	.	0.121406	0.2604	.	.	.	.	.	.	.	.	.	.	.	.	.	.	.	.	348392	Thyroid_Hormonogenesis_Defect	MedGen:CN239261	criteria_provided,_single_submitter	Likely_benign	0.1657	0.1697	0.1609	0.1700	0.0595	0.1032	0.1609	0.2512	0.0042	0.2035	0.2360	0.1727
19	38444710	38444710	-	C	intronic	RYR1	.	.	.	intronic	RYR1	.	.	.	0.542931	0.6471	0.5780	0.4964	0.6554	0.6192	0.6126	0.6216	0.5854	0.3988	0.5711	0.4904	0.6567	0.6158	0.6126	0.6194	0.5894	0.3985	256905	not_specified|not_provided	MedGen:CN169374|MedGen:CN517202	criteria_provided,_single_submitter	Likely_benign	0.6048	0.6058	0.6011	0.6082	0.5198	0.7477	0.6782	0.6144	0.6331	0.6497	0.6415	0.6220
19	38512623	38512623	A	G	intronic	RYR1	.	.	.	intronic	RYR1	.	.	.	0.0389377	0.0487	.	.	.	.	.	.	.	.	.	.	.	.	.	.	.	.	669968	not_provided	MedGen:CN517202	criteria_provided,_single_submitter	Likely_benign	0.0283	0.0283	0.0302	0.0265	0.0063	0	0.0317	0.0466	0.0038	0.0511	0.0347	0.0349
19	39244466	39244466	T	C	exonic	IFNL3	.	nonsynonymous SNV	IFNL3:NM_172139:exon2:c.A209G:p.K70R,IFNL3:NM_001346937:exon3:c.A221G:p.K74R	exonic	IFNL3	.	nonsynonymous SNV	IFNL3:ENST00000413851.2:exon2:c.A209G:p.K70R,IFNL3:ENST00000613087.4:exon3:c.A221G:p.K74R	0.365415	0.3121	0.2787	0.5702	0.3564	0.0583	0.2161	0.2817	0.2692	0.2175	0.2750	0.5697	0.3583	0.0564	0.2161	0.2791	0.2622	0.2177	506934	not_specified	MedGen:CN169374	criteria_provided,_single_submitter	Likely_benign	0.4043	0.4047	0.3953	0.4127	0.6254	0.3624	0.3789	0.4265	0.0659	0.2401	0.3179	0.3730
19	40614208	40614208	C	T	intronic	LTBP4	.	.	.	intronic	LTBP4	.	.	.	0.00878594	0.0278	.	.	.	.	.	.	.	.	.	.	.	.	.	.	.	.	670281	not_provided	MedGen:CN517202	criteria_provided,_single_submitter	Likely_benign	0.0201	0.0202	0.0193	0.0209	0.0041	0.0778	0.0145	0.0551	0	0.0169	0.0314	0.0191
19	43175258	43175258	A	G	exonic	PSG5	.	synonymous SNV	PSG5:NM_001130014:exon4:c.T921C:p.A307A,PSG5:NM_002781:exon4:c.T921C:p.A307A	exonic	PSG5	.	synonymous SNV	PSG5:ENST00000366175.7:exon4:c.T921C:p.A307A,PSG5:ENST00000404580.1:exon4:c.T921C:p.A307A,PSG5:ENST00000407356.5:exon4:c.T921C:p.A307A,PSG5:ENST00000599812.5:exon5:c.T1200C:p.A400A	0.766773	0.6133	0.6639	0.8027	0.5636	0.9834	0.6449	0.6150	0.6443	0.6859	0.6660	0.8050	0.5625	0.9831	0.6449	0.6152	0.6383	0.6863	705071	not_provided	MedGen:CN517202	criteria_provided,_single_submitter	Likely_benign	0.6758	0.6761	0.6736	0.6778	0.7913	0.5800	0.6018	0.5984	0.9859	0.6343	0.6135	0.6578
19	43176063	43176063	C	T	exonic	PSG5	.	synonymous SNV	PSG5:NM_001130014:exon3:c.G516A:p.K172K,PSG5:NM_002781:exon3:c.G516A:p.K172K	exonic	PSG5	.	synonymous SNV	PSG5:ENST00000366175.7:exon3:c.G516A:p.K172K,PSG5:ENST00000404580.1:exon3:c.G516A:p.K172K,PSG5:ENST00000407356.5:exon3:c.G516A:p.K172K,PSG5:ENST00000599812.5:exon4:c.G795A:p.K265K	0.000199681	.	4.128e-05	0.0002	8.643e-05	0	0	3.003e-05	0	0	1.887e-05	0.0001	8.921e-05	0	0	0	0	0	716499	not_provided	MedGen:CN517202	criteria_provided,_single_submitter	Likely_benign	0.0001	0.0009	0.0002	0.0001	0.0003	0	0.0002	0	0	0	1.56e-05	0.0005
19	49154454	49154456	CAT	-	exonic	HRC	.	nonframeshift deletion	HRC:NM_002152:exon1:c.782_784del:p.D261del	exonic	HRC	.	nonframeshift deletion	HRC:ENST00000595625.1:exon1:c.782_784del:p.D261del	0.360024	0.4085	0.3764	0.2946	0.4892	0.2479	0.3221	0.3832	0.3710	0.4174	0.3759	0.2907	0.4911	0.2482	0.3221	0.3809	0.3696	0.4171	353517	Progressive_familial_heart_block	MedGen:CN230454,Orphanet:ORPHA871	criteria_provided,_single_submitter	Likely_benign	0.3939	0.3945	0.3924	0.3953	0.3322	0.4489	0.4403	0.4398	0.2557	0.3580	0.4274	0.4161
19	49210611	49210611	G	A	intronic	TRPM4	.	.	.	intronic	TRPM4	.	.	.	0.0171725	0.0487	.	.	.	.	.	.	.	.	.	.	.	.	.	.	.	.	670336	not_provided	MedGen:CN517202	criteria_provided,_single_submitter	Likely_benign	0.0331	0.0332	0.0312	0.0349	0.0107	0.0278	0.0344	0.0262	0.0006	0.0226	0.0524	0.0288
19	49908485	49908485	A	G	exonic	NUP62	.	synonymous SNV	NUP62:NM_001193357:exon2:c.T1323C:p.D441D,NUP62:NM_012346:exon2:c.T1323C:p.D441D,NUP62:NM_153718:exon2:c.T1323C:p.D441D,NUP62:NM_016553:exon3:c.T1323C:p.D441D,NUP62:NM_153719:exon3:c.T1323C:p.D441D	exonic	NUP62	.	synonymous SNV	NUP62:ENST00000422090.2:exon2:c.T1323C:p.D441D,NUP62:ENST00000596217.1:exon2:c.T1323C:p.D441D,NUP62:ENST00000352066.7:exon3:c.T1323C:p.D441D,NUP62:ENST00000597029.5:exon3:c.T1323C:p.D441D,NUP62:ENST00000597723.5:exon4:c.T1095C:p.D365D	0.974042	0.9384	0.9444	0.9886	0.9722	0.9995	0.9484	0.9251	0.9260	0.9459	0.9453	0.9890	0.9724	0.9999	0.9484	0.9244	0.9193	0.9460	135292	not_specified	MedGen:CN169374	no_assertion_criteria_provided	Likely_benign	0.9514	0.9514	0.9520	0.9508	0.9868	0.9344	0.9548	0.9040	1	0.9402	0.9301	0.9502
19	50309912	50309912	A	C	UTR3	MYH14	NM_001145809:c.*122A>C;NM_001077186:c.*122A>C;NM_024729:c.*122A>C	.	.	UTR3	MYH14	ENST00000376970.6:c.*122A>C;ENST00000425460.5:c.*122A>C;ENST00000601313.5:c.*122A>C;ENST00000262269.12:c.*1594A>C	.	.	0.248003	0.4592	0.3690	0.1407	0.3626	0.2138	0.4358	0.4385	0.4293	0.3472	0.3619	0.1305	0.3218	0.1975	0.4358	0.4204	0.4267	0.3475	350291	Nonsyndromic_Hearing_Loss,_Dominant	MedGen:CN239435	criteria_provided,_single_submitter	Likely_benign	0.3322	0.3320	0.3319	0.3324	0.1283	0.4464	0.3578	0.3938	0.1601	0.4339	0.4461	0.3403
19	51379895	51379895	T	G	downstream	LIM2	dist=14	.	.	downstream	LIM2	dist=14	.	.	0.64397	0.7068	.	.	.	.	.	.	.	.	.	.	.	.	.	.	.	.	353518	Cortical_pulverulent_cataract	Human_Phenotype_Ontology:HP:0007780,MedGen:C4021568	criteria_provided,_single_submitter	Likely_benign	0.6762	0.6761	0.6765	0.6759	0.5834	0.6633	0.6854	0.5942	0.6404	0.7447	0.7305	0.6965
19	54123785	54123785	G	A	exonic	PRPF31	.	synonymous SNV	PRPF31:NM_015629:exon7:c.G564A:p.E188E	exonic	PRPF31	.	synonymous SNV	PRPF31:ENST00000391755.1:exon6:c.G564A:p.E188E,PRPF31:ENST00000419967.5:exon7:c.G564A:p.E188E	0.00998403	0.0328	0.0228	0.0050	0.0099	0	0.0568	0.0323	0.0153	0.0039	0.0223	0.0046	0.0097	0	0.0568	0.0327	0.0153	0.0040	350369	Retinitis_Pigmentosa,_Dominant	MedGen:CN239354	criteria_provided,_single_submitter	Likely_benign	0.0224	0.0224	0.0224	0.0224	0.0054	0.0489	0.0146	0.0211	0	0.0530	0.0320	0.0162
19	54124536	54124536	C	T	exonic	PRPF31	.	synonymous SNV	PRPF31:NM_015629:exon8:c.C735T:p.P245P	exonic	PRPF31	.	synonymous SNV	PRPF31:ENST00000391755.1:exon7:c.C735T:p.P245P,PRPF31:ENST00000419967.5:exon8:c.C735T:p.P245P	0.0650958	0.1064	0.0871	0.0655	0.0525	0.0049	0.0960	0.1021	0.0947	0.1035	0.0863	0.0649	0.0519	0.0041	0.0960	0.1024	0.0922	0.1037	350373	Retinitis_Pigmentosa,_Dominant	MedGen:CN239354	criteria_provided,_single_submitter	Likely_benign	0.0855	0.0858	0.0859	0.0852	0.0680	0.02	0.0815	0.0656	0.0026	0.0986	0.1002	0.0930
19	54131399	54131399	C	T	exonic	PRPF31	.	synonymous SNV	PRPF31:NM_015629:exon14:c.C1467T:p.V489V	exonic	PRPF31	.	synonymous SNV	PRPF31:ENST00000391755.1:exon13:c.C1449T:p.V483V	0.063099	0.1004	0.0821	0.0658	0.0489	0.0047	0.0923	0.0952	0.0942	0.0990	0.0816	0.0652	0.0485	0.0039	0.0923	0.0957	0.0951	0.0992	350377	Retinitis_Pigmentosa,_Dominant	MedGen:CN239354	criteria_provided,_single_submitter	Likely_benign	0.0822	0.0822	0.0824	0.0819	0.0699	0.02	0.0762	0.0623	0.0026	0.0939	0.0939	0.0864
19	55202246	55202246	A	G	exonic	PTPRH	.	synonymous SNV	PTPRH:NM_001161440:exon4:c.T429C:p.D143D,PTPRH:NM_002842:exon6:c.T963C:p.D321D	exonic	PTPRH	.	synonymous SNV	PTPRH:ENST00000263434.5:exon4:c.T429C:p.D143D	0.0748802	0.1034	0.0829	0.1326	0.0384	0.0007	0.0898	0.1013	0.0694	0.0500	0.0815	0.1340	0.0378	0.0008	0.0898	0.1021	0.0634	0.0502	705257	not_provided	MedGen:CN517202	criteria_provided,_single_submitter	Likely_benign	0.1041	0.1042	0.1019	0.1063	0.1303	0.0033	0.0648	0.0916	0.0016	0.0935	0.1076	0.0833
2	1413472	1413472	A	G	UTR5	TPO	NM_000547:c.-937A>G;NM_001206745:c.-937A>G;NM_175719:c.-937A>G;NM_001206744:c.-937A>G	.	.	UTR5	TPO	ENST00000539820.5:c.-937A>G;ENST00000382269.7:c.-937A>G;ENST00000345913.8:c.-937A>G;ENST00000329066.8:c.-937A>G	.	.	0.632388	0.5358	.	.	.	.	.	.	.	.	.	.	.	.	.	.	.	.	282528	Congenital_hypothyroidism	Human_Phenotype_Ontology:HP:0000851,MedGen:C0010308,Orphanet:ORPHA442,SNOMED_CT:190268003	criteria_provided,_single_submitter	Likely_benign	0.5676	0.5677	0.5722	0.5632	0.6356	0.3767	0.6657	0.5147	0.6382	0.5656	0.5010	0.5624
2	1542555	1542555	C	G	UTR3	TPO	NM_000547:c.*81C>G;NM_001206745:c.*81C>G;NM_175719:c.*81C>G;NM_001206744:c.*81C>G;NM_175721:c.*81C>G;NM_175722:c.*81C>G	.	.	UTR3	TPO	ENST00000345913.8:c.*81C>G;ENST00000329066.8:c.*81C>G;ENST00000382201.7:c.*81C>G;ENST00000346956.7:c.*81C>G	.	.	0.352636	0.4384	0.4594	0.2911	0.4549	0.5173	0.4369	0.5055	0.4627	0.3726	0.4572	0.2911	0.4563	0.5162	0.4369	0.5097	0.4314	0.3723	282293	Congenital_hypothyroidism	Human_Phenotype_Ontology:HP:0000851,MedGen:C0010308,Orphanet:ORPHA442,SNOMED_CT:190268003	criteria_provided,_single_submitter	Likely_benign	0.3787	0.3788	0.3784	0.3791	0.2518	0.4978	0.3991	0.5641	0.4625	0.3908	0.4410	0.3853
2	10053051	10053051	C	A	UTR3	KLF11	NM_003597:c.*544C>A;NM_001177716:c.*544C>A;NM_001177718:c.*544C>A	.	.	UTR3	KLF11	ENST00000305883.5:c.*544C>A;ENST00000540845.5:c.*544C>A;ENST00000535335.1:c.*544C>A	.	.	0.0545128	0.1223	.	.	.	.	.	.	.	.	.	.	.	.	.	.	.	.	283482	Maturity_onset_diabetes_mellitus_in_young	Human_Phenotype_Ontology:HP:0004904,MedGen:C0342276,OMIM:606391,Orphanet:ORPHA552,SNOMED_CT:28453007	criteria_provided,_single_submitter	Likely_benign	0.0840	0.0840	0.0814	0.0865	0.0338	0.2272	0.0884	0.1378	0.0003	0.0693	0.1183	0.0958
2	25161018	25161018	G	A	UTR3	POMC	NM_001035256:c.*63C>T;NM_000939:c.*63C>T;NM_001319205:c.*63C>T;NM_001319204:c.*63C>T	.	.	UTR3	POMC	ENST00000380794.5:c.*63C>T;ENST00000405623.5:c.*63C>T;ENST00000264708.7:c.*63C>T	.	.	0.115615	0.2038	.	.	.	.	.	.	.	.	.	.	.	.	.	.	.	.	289041	Proopiomelanocortin_deficiency|Monogenic_Non-Syndromic_Obesity	MedGen:C1857854,OMIM:609734,Orphanet:ORPHA71526|MedGen:CN239457	criteria_provided,_single_submitter	Likely_benign	0.1556	0.1557	0.1516	0.1594	0.1260	0.2455	0.1650	0.2265	0.0160	0.0931	0.1881	0.1578
2	26244785	26244785	C	T	UTR5	HADHB	NM_001281512:c.-9470C>T	.	.	UTR5	HADHB	ENST00000537713.5:c.-9470C>T	.	.	0.147165	0.2087	.	.	.	.	.	.	.	.	.	.	.	.	.	.	.	.	286383	Mitochondrial_trifunctional_protein_deficiency|LCHAD_Deficiency	MedGen:C1969443,OMIM:609015,Orphanet:ORPHA746,SNOMED_CT:237999008|MedGen:CN239369	criteria_provided,_single_submitter	Likely_benign	0.1765	0.1766	0.1816	0.1717	0.0684	0.2757	0.1961	0.3113	0.1551	0.2936	0.2141	0.1845
2	29062590	29062590	C	T	UTR3	PCARE	NM_001029883:c.*2279G>A	.	.	UTR3	C2orf71	ENST00000331664.5:c.*2279G>A	.	.	0.215056	0.2664	.	.	.	.	.	.	.	.	.	.	.	.	.	.	.	.	288866	Retinitis_Pigmentosa,_Recessive	MedGen:CN239466	criteria_provided,_single_submitter	Likely_benign	0.2014	0.2016	0.2068	0.1964	0.0904	0.3911	0.2115	0.2969	0.3169	0.3278	0.2347	0.2056
2	29063643	29063643	T	C	UTR3	PCARE	NM_001029883:c.*1226A>G	.	.	UTR3	C2orf71	ENST00000331664.5:c.*1226A>G	.	.	0.366613	0.2584	.	.	.	.	.	.	.	.	.	.	.	.	.	.	.	.	286672	Retinitis_Pigmentosa,_Recessive	MedGen:CN239466	criteria_provided,_single_submitter	Likely_benign	0.3174	0.3176	0.3112	0.3232	0.4340	0.3508	0.2712	0.2700	0.5048	0.1347	0.2768	0.3340
2	29063804	29063804	T	C	UTR3	PCARE	NM_001029883:c.*1065A>G	.	.	UTR3	C2orf71	ENST00000331664.5:c.*1065A>G	.	.	0.367013	0.2584	.	.	.	.	.	.	.	.	.	.	.	.	.	.	.	.	286673	Retinitis_Pigmentosa,_Recessive	MedGen:CN239466	criteria_provided,_single_submitter	Likely_benign	0.3175	0.3177	0.3111	0.3234	0.4340	0.3522	0.2713	0.2700	0.5032	0.1349	0.2770	0.3343
2	29064039	29064039	G	T	UTR3	PCARE	NM_001029883:c.*830C>A	.	.	UTR3	C2orf71	ENST00000331664.5:c.*830C>A	.	.	0.335064	0.2584	.	.	.	.	.	.	.	.	.	.	.	.	.	.	.	.	286682	Retinitis_Pigmentosa,_Recessive	MedGen:CN239466	criteria_provided,_single_submitter	Likely_benign	0.2897	0.2899	0.2842	0.2949	0.3461	0.3519	0.2636	0.2668	0.5010	0.1342	0.2752	0.3150
2	29064361	29064361	T	C	UTR3	PCARE	NM_001029883:c.*508A>G	.	.	UTR3	C2orf71	ENST00000331664.5:c.*508A>G	.	.	0.359625	0.2485	.	.	.	.	.	.	.	.	.	.	.	.	.	.	.	.	289340	Retinitis_Pigmentosa,_Recessive	MedGen:CN239466	criteria_provided,_single_submitter	Likely_benign	0.3067	0.3076	0.3005	0.3126	0.4153	0.3530	0.2651	0.2595	0.4968	0.1265	0.2694	0.3232
2	29064363	29064363	A	G	UTR3	PCARE	NM_001029883:c.*506T>C	.	.	UTR3	C2orf71	ENST00000331664.5:c.*506T>C	.	.	0.389577	0.2535	.	.	.	.	.	.	.	.	.	.	.	.	.	.	.	.	285882	Retinitis_Pigmentosa,_Recessive	MedGen:CN239466	criteria_provided,_single_submitter	Likely_benign	0.3353	0.3363	0.3286	0.3416	0.5002	0.3530	0.2851	0.2788	0.4968	0.1267	0.2714	0.3554
2	29064842	29064842	C	T	UTR3	PCARE	NM_001029883:c.*27G>A	.	.	UTR3	C2orf71	ENST00000331664.5:c.*27G>A	.	.	0.327077	0.2505	0.2694	0.3364	0.2027	0.4811	0.1358	0.2622	0.2779	0.2471	0.2662	0.3370	0.2030	0.4818	0.1358	0.2585	0.2689	0.2466	285893	Retinitis_Pigmentosa,_Recessive	MedGen:CN239466	criteria_provided,_single_submitter	Likely_benign	0.2814	0.2814	0.2758	0.2866	0.3324	0.3538	0.2587	0.2578	0.4833	0.1271	0.2695	0.3082
2	29072810	29072810	G	A	exonic	PCARE	.	synonymous SNV	PCARE:NM_001029883:exon1:c.C1452T:p.S484S	exonic	C2orf71	.	unknown	UNKNOWN	0.331669	0.2604	0.2683	0.3869	0.2124	0.4390	0.1102	0.2628	0.2762	0.2332	0.2649	0.3873	0.2128	0.4412	0.1102	0.2598	0.2594	0.2329	288932	Retinitis_Pigmentosa,_Recessive	MedGen:CN239466	criteria_provided,_single_submitter	Likely_benign	0.2981	0.2983	0.2903	0.3053	0.3915	0.28	0.2738	0.2751	0.4352	0.1052	0.2709	0.3312
2	29073000	29073000	T	C	exonic	PCARE	.	nonsynonymous SNV	PCARE:NM_001029883:exon1:c.A1262G:p.K421R	exonic	C2orf71	.	unknown	UNKNOWN	0.104233	0.0408	0.0658	0.0526	0.0859	0.2583	0.0184	0.0344	0.0633	0.1056	0.0680	0.0534	0.0865	0.2590	0.0184	0.0339	0.0565	0.1051	286727	Retinitis_Pigmentosa,_Recessive	MedGen:CN239466	criteria_provided,_single_submitter	Likely_benign	0.0519	0.0520	0.0531	0.0507	0.0551	0.0533	0.0813	0.0385	0.2516	0.0210	0.0370	0.0548
2	31525140	31525140	C	G	UTR3	SRD5A2	NM_000348:c.*1056G>C	.	.	UTR3	SRD5A2	ENST00000622030.1:c.*1056G>C	.	.	0.0339457	0.0408	.	.	.	.	.	.	.	.	.	.	.	.	.	.	.	.	286084	3-Oxo-5_alpha-steroid_delta_4-dehydrogenase_deficiency	MedGen:C0268297,OMIM:264600,Orphanet:ORPHA753,SNOMED_CT:57514000	criteria_provided,_single_submitter	Likely_benign	0.0435	0.0436	0.0434	0.0437	0.0121	0.0922	0.1265	0.0220	0.0035	0.0178	0.0533	0.0390
2	43838797	43838797	T	G	UTR5	ABCG5	NM_022436:c.-118A>C	.	.	UTR5	ABCG5	ENST00000260645.5:c.-118A>C	.	.	0.0191693	0.0159	.	.	.	.	.	.	.	.	.	.	.	.	.	.	.	.	287067	Sitosterolemia	MedGen:C0342907,Orphanet:ORPHA2882,SNOMED_CT:238104009	criteria_provided,_single_submitter	Likely_benign	0.0119	0.0119	0.0129	0.0109	0.0022	0.0011	0.0055	0.0160	0.0003	0.0170	0.0152	0.0098
2	43875352	43875352	C	T	exonic	ABCG8	.	synonymous SNV	ABCG8:NM_001357321:exon11:c.C1692T:p.A564A,ABCG8:NM_022437:exon11:c.C1695T:p.A565A	exonic	ABCG8	.	unknown	UNKNOWN	0.127596	0.1759	0.1489	0.1718	0.1245	0.0173	0.1813	0.1714	0.1560	0.1160	0.1465	0.1707	0.1232	0.0178	0.1813	0.1709	0.1484	0.1161	286355	Sitosterolemia	MedGen:C0342907,Orphanet:ORPHA2882,SNOMED_CT:238104009	criteria_provided,_single_submitter	Likely_benign	0.1643	0.1646	0.1627	0.1658	0.1721	0.0956	0.1484	0.1889	0.0195	0.1751	0.1699	0.1811
2	43888044	43888044	T	A	UTR3	LRPPRC	NM_133259:c.*556A>T	.	.	UTR3	LRPPRC	ENST00000260665.11:c.*556A>T	.	.	0.0603035	0.0994	.	.	.	.	.	.	.	.	.	.	.	.	.	.	.	.	289894	Leigh_syndrome	MedGen:C0023264,OMIM:256000,Orphanet:ORPHA506,SNOMED_CT:29570005	criteria_provided,_single_submitter	Likely_benign	0.0749	0.0750	0.0750	0.0749	0.0391	0.15	0.0519	0.1040	0.0054	0.0705	0.1021	0.0541
2	43896619	43896619	G	A	intronic	LRPPRC	.	.	.	intronic	LRPPRC	.	.	.	0.0858626	0.0984	0.0985	0.1063	0.0408	0.0074	0.0762	0.1075	0.1013	0.1541	0.0982	0.1066	0.0398	0.0077	0.0762	0.1076	0.1052	0.1539	286428	Leigh_syndrome	MedGen:C0023264,OMIM:256000,Orphanet:ORPHA506,SNOMED_CT:29570005	criteria_provided,_single_submitter	Likely_benign	0.0972	0.0974	0.0961	0.0983	0.1103	0.15	0.0592	0.1286	0.0054	0.0697	0.1020	0.0698
2	43934814	43934814	T	C	exonic	LRPPRC	.	nonsynonymous SNV	LRPPRC:NM_133259:exon24:c.A2569G:p.R857G	exonic	LRPPRC	.	unknown	UNKNOWN	.	.	9.922e-05	0	0.0002	0	0	0.0002	0	0	0.0001	0	0.0002	0	0	0.0002	0	0	781340	not_provided	MedGen:CN517202	criteria_provided,_single_submitter	Likely_benign	0.0001	0.0001	0.0001	0.0002	4.757e-05	0	0.0006	0.0024	0	0	3.098e-05	0
2	46903009	46903009	G	T	UTR3	MCFD2	NM_001171511:c.*2454C>A;NM_139279:c.*2454C>A;NM_001171507:c.*2454C>A;NM_001171506:c.*2454C>A;NM_001171508:c.*2454C>A;NM_001171510:c.*2454C>A;NM_001171509:c.*2454C>A	.	.	ncRNA_intronic	AC016722.4	.	.	.	0.180112	0.2654	.	.	.	.	.	.	.	.	.	.	.	.	.	.	.	.	289648	Combined_deficiency_of_factor_V_and_factor_VIII,_1	MedGen:C4551981,OMIM:227300	criteria_provided,_single_submitter	Likely_benign	0.2107	0.2109	0.2136	0.2080	0.1071	0.4085	0.1502	0.1965	0.1753	0.3313	0.2696	0.1985
2	47408385	47408385	T	-	intronic	MSH2	.	.	.	intronic	MSH2	.	.	.	.	.	0.1511	0.1073	0.1844	0.1218	0.0411	0.1545	0.1498	0.1977	0.1503	0.1035	0.1847	0.1152	0.0411	0.1541	0.1446	0.1982	181902	Hereditary_cancer-predisposing_syndrome|Lynch_syndrome_I	MedGen:C0027672,SNOMED_CT:699346009|MedGen:C2936783,OMIM:120435	criteria_provided,_multiple_submitters,_no_conflicts	Likely_benign	0.0024	0.0043	0.0027	0.0022	0.0030	0	0.0033	0.0012	0.0023	0.0072	0.0014	0.0030
2	47806134	47806150	TTTTTGTTTTAATTCCT	-	intronic	MSH6	.	.	.	intronic	FBXO11;MSH6	.	.	.	.	.	.	.	.	.	.	.	.	.	.	.	.	.	.	.	.	.	94910	Lynch_syndrome|not_specified	MedGen:C1333990,Orphanet:ORPHA144|MedGen:CN169374	reviewed_by_expert_panel	Likely_benign	0.0990	0.0992	0.0989	0.0991	0.0851	0.0733	0.0668	0.0434	0.0022	0.1579	0.1158	0.0975
2	61842223	61842223	T	C	exonic	FAM161A	.	nonsynonymous SNV	FAM161A:NM_001201543:exon2:c.A321G:p.I107M,FAM161A:NM_032180:exon2:c.A321G:p.I107M	exonic	FAM161A	.	nonsynonymous SNV	FAM161A:ENST00000405894.3:exon2:c.A321G:p.I107M	0.160144	0.173	0.1829	0.1295	0.2250	0.1785	0.1487	0.1848	0.1722	0.1941	0.1835	0.1258	0.2258	0.1811	0.1487	0.1853	0.1710	0.1943	287722	Retinitis_Pigmentosa,_Recessive	MedGen:CN239466	criteria_provided,_single_submitter	Likely_benign	0.1625	0.1627	0.1605	0.1644	0.1288	0.1211	0.1687	0.1518	0.1917	0.1457	0.1844	0.1606
2	63588667	63588667	A	C	upstream	MDH1;WDPCP	dist=296	.	.	UTR5	MDH1;WDPCP	ENST00000233114.12:c.-377A>C;ENST00000272321.11:c.-396T>G	.	.	0.140375	0.2445	.	.	.	.	.	.	.	.	.	.	.	.	.	.	.	.	286990	Bardet-Biedl_syndrome	MedGen:C0752166,Orphanet:ORPHA110,SNOMED_CT:5619004	criteria_provided,_single_submitter	Likely_benign	0.1955	0.1956	0.2009	0.1904	0.0607	0.2278	0.2186	0.1288	0.1790	0.3847	0.2549	0.1858
2	96278815	96278815	G	A	exonic	SNRNP200	.	synonymous SNV	SNRNP200:NM_014014:exon37:c.C5317T:p.L1773L	exonic	SNRNP200	.	unknown	UNKNOWN	0.246006	0.3101	0.3097	0.1121	0.3341	0.4568	0.4711	0.3305	0.2874	0.1931	0.3087	0.1111	0.3348	0.4643	0.4711	0.3292	0.2954	0.1929	291176	Retinitis_Pigmentosa,_Dominant	MedGen:CN239354	criteria_provided,_single_submitter	Likely_benign	0.2741	0.2744	0.2797	0.2688	0.1227	0.4578	0.2879	0.2003	0.4540	0.4708	0.3346	0.2682
2	96287095	96287095	A	G	exonic	SNRNP200	.	synonymous SNV	SNRNP200:NM_014014:exon27:c.T3550C:p.L1184L	exonic	SNRNP200	.	unknown	UNKNOWN	0.284145	0.2972	0.3190	0.0774	0.2709	0.1845	0.2241	0.3062	0.3326	0.6645	0.3238	0.0760	0.2701	0.1791	0.2241	0.3062	0.3458	0.6648	291356	Retinitis_Pigmentosa,_Dominant	MedGen:CN239354	criteria_provided,_single_submitter	Likely_benign	0.2327	0.2328	0.2336	0.2319	0.0811	0.2472	0.2407	0.3926	0.1791	0.2248	0.3048	0.2530
2	111947580	111947580	T	C	intronic	MERTK	.	.	.	intronic	MERTK	.	.	.	0.514776	0.6213	0.5845	0.5102	0.6488	0.2439	0.6646	0.6185	0.5993	0.5935	0.5833	0.5084	0.6483	0.2359	0.6646	0.6189	0.6084	0.5939	283717	Retinitis_Pigmentosa,_Recessive	MedGen:CN239466	criteria_provided,_single_submitter	Likely_benign	0.5755	0.5755	0.5786	0.5726	0.5015	0.5022	0.5968	0.6479	0.2562	0.6705	0.6164	0.5757
2	111994351	111994351	G	A	exonic	MERTK	.	nonsynonymous SNV	MERTK:NM_006343:exon9:c.G1397A:p.R466K	exonic	MERTK	.	nonsynonymous SNV	MERTK:ENST00000409780.5:exon8:c.G869A:p.R290K,MERTK:ENST00000295408.8:exon9:c.G1397A:p.R466K,MERTK:ENST00000421804.6:exon9:c.G1397A:p.R466K,MERTK:ENST00000616902.4:exon9:c.G182A:p.R61K	0.561502	0.6243	0.5972	0.6548	0.6560	0.2422	0.6642	0.6182	0.6057	0.5929	0.5960	0.6539	0.6552	0.2345	0.6642	0.6187	0.6138	0.5932	281580	Retinitis_Pigmentosa,_Recessive	MedGen:CN239466	criteria_provided,_single_submitter	Likely_benign	0.6234	0.6234	0.6247	0.6223	0.6574	0.5022	0.6110	0.6470	0.2554	0.6699	0.6170	0.6159
2	111997424	111997424	A	G	exonic	MERTK	.	nonsynonymous SNV	MERTK:NM_006343:exon10:c.A1552G:p.I518V	exonic	MERTK	.	nonsynonymous SNV	MERTK:ENST00000409780.5:exon9:c.A1024G:p.I342V,MERTK:ENST00000295408.8:exon10:c.A1552G:p.I518V,MERTK:ENST00000421804.6:exon10:c.A1552G:p.I518V,MERTK:ENST00000616902.4:exon19:c.A517G:p.I173V	0.561502	0.6252	0.5973	0.6548	0.6562	0.2425	0.6641	0.6184	0.6057	0.5930	0.5961	0.6538	0.6555	0.2348	0.6641	0.6188	0.6138	0.5933	282252	Retinitis_Pigmentosa,_Recessive	MedGen:CN239466	criteria_provided,_single_submitter	Likely_benign	0.6240	0.6238	0.6253	0.6227	0.6579	0.5033	0.6135	0.6471	0.2559	0.6706	0.6172	0.6147
2	112008396	112008396	A	G	exonic	MERTK	.	synonymous SNV	MERTK:NM_006343:exon14:c.A1881G:p.S627S	exonic	MERTK	.	synonymous SNV	MERTK:ENST00000409780.5:exon13:c.A1353G:p.S451S,MERTK:ENST00000295408.8:exon14:c.A1881G:p.S627S,MERTK:ENST00000421804.6:exon14:c.A1881G:p.S627S,MERTK:ENST00000616902.4:exon23:c.A846G:p.S282S	0.515176	0.6243	0.5825	0.5129	0.6478	0.2413	0.6639	0.6164	0.5991	0.5885	0.5813	0.5117	0.6474	0.2335	0.6639	0.6168	0.6095	0.5888	281586	Retinitis_Pigmentosa,_Recessive	MedGen:CN239466	criteria_provided,_single_submitter	Likely_benign	0.5780	0.5782	0.5805	0.5757	0.5122	0.5022	0.5986	0.6468	0.2559	0.6686	0.6150	0.5782
2	112019402	112019402	C	A	intronic	MERTK	.	.	.	intronic	MERTK	.	.	.	0.296925	0.2992	0.3094	0.3488	0.4688	0.1147	0.4317	0.2775	0.3238	0.3539	0.3146	0.3502	0.4708	0.1143	0.4317	0.2787	0.3444	0.3547	282254	Retinitis_Pigmentosa,_Recessive	MedGen:CN239466	criteria_provided,_single_submitter	Likely_benign	0.3116	0.3120	0.3185	0.3050	0.3453	0.2884	0.3286	0.2539	0.1067	0.4442	0.2782	0.2780
2	112028946	112028946	-	T	UTR3	MERTK	NM_006343:c.*82_*83insT	.	.	UTR3	MERTK	ENST00000295408.8:c.*82_*83insT;ENST00000421804.6:c.*82_*83insT;ENST00000409780.5:c.*82_*83insT	.	.	0.1873	0.2575	.	.	.	.	.	.	.	.	.	.	.	.	.	.	.	.	283784	Retinitis_Pigmentosa,_Recessive	MedGen:CN239466	criteria_provided,_single_submitter	Likely_benign	0.1968	0.1971	0.2067	0.1876	0.0630	0.2267	0.2701	0.2107	0.0839	0.3836	0.2383	0.1789
2	113216055	113216055	G	A	UTR3	PAX8	NM_013992:c.*2555C>T;NM_003466:c.*2478C>T;NM_013953:c.*2555C>T;NM_013952:c.*2555C>T	.	.	ncRNA_intronic	PAX8-AS1	.	.	.	0.455671	0.4662	.	.	.	.	.	.	.	.	.	.	.	.	.	.	.	.	281649	Congenital_hypothyroidism	Human_Phenotype_Ontology:HP:0000851,MedGen:C0010308,Orphanet:ORPHA442,SNOMED_CT:190268003	criteria_provided,_single_submitter	Likely_benign	0.4164	0.4164	0.4203	0.4128	0.2492	0.4056	0.5270	0.5715	0.6504	0.4034	0.4792	0.4526
2	113216387	113216387	T	C	UTR3	PAX8	NM_013992:c.*2223A>G;NM_003466:c.*2146A>G;NM_013953:c.*2223A>G;NM_013952:c.*2223A>G	.	.	ncRNA_intronic	PAX8-AS1	.	.	.	0.454273	0.4662	.	.	.	.	.	.	.	.	.	.	.	.	.	.	.	.	283928	Congenital_hypothyroidism	Human_Phenotype_Ontology:HP:0000851,MedGen:C0010308,Orphanet:ORPHA442,SNOMED_CT:190268003	criteria_provided,_single_submitter	Likely_benign	0.4157	0.4159	0.4196	0.4120	0.2468	0.4053	0.5272	0.5715	0.6510	0.4034	0.4791	0.4526
2	113217533	113217533	A	G	UTR3	PAX8	NM_013992:c.*1077T>C;NM_003466:c.*1000T>C;NM_013953:c.*1077T>C;NM_013952:c.*1077T>C	.	.	ncRNA_intronic	PAX8-AS1	.	.	.	0.145966	0.2545	.	.	.	.	.	.	.	.	.	.	.	.	.	.	.	.	281670	Congenital_hypothyroidism	Human_Phenotype_Ontology:HP:0000851,MedGen:C0010308,Orphanet:ORPHA442,SNOMED_CT:190268003	criteria_provided,_single_submitter	Likely_benign	0.1892	0.1893	0.1872	0.1910	0.0641	0.1733	0.2237	0.2022	0.0862	0.2428	0.2580	0.2075
2	127061981	127061981	C	A	intronic	BIN1	.	.	.	intronic	BIN1	.	.	.	0.00858626	0.0278	.	.	.	.	.	.	.	.	.	.	.	.	.	.	.	.	658054	not_provided	MedGen:CN517202	criteria_provided,_single_submitter	Likely_benign	0.0231	0.0231	0.0219	0.0241	0.0073	0.0011	0.0120	0.0117	0.0006	0.0333	0.0370	0.0172
2	135169858	135169858	T	C	UTR3	RAB3GAP1	NM_012233:c.*1077T>C;NM_001172435:c.*1077T>C	.	.	UTR3	RAB3GAP1	ENST00000264158.12:c.*1077T>C;ENST00000442034.5:c.*1077T>C	.	.	0.0565096	0.0239	.	.	.	.	.	.	.	.	.	.	.	.	.	.	.	.	284128	Warburg_micro_syndrome	MedGen:CN158709,Orphanet:ORPHA2510	criteria_provided,_single_submitter	Likely_benign	0.0619	0.0621	0.0593	0.0642	0.1524	0	0.0388	0.0602	0.0556	0.0127	0.0197	0.0582
2	135817398	135817398	G	C	exonic	LCT	.	synonymous SNV	LCT:NM_002299:exon6:c.C1650G:p.G550G	exonic	LCT	.	unknown	UNKNOWN	0.0501198	0.0288	0.0334	0.1161	0.0371	0.0522	0.0227	0.0234	0.0342	0.0139	0.0328	0.1155	0.0372	0.0518	0.0227	0.0222	0.0360	0.0140	284165	Lactose_intolerance|Congenital_lactase_deficiency	Human_Phenotype_Ontology:HP:0004789,MedGen:C0022951|MedGen:C0268179,OMIM:223000,Orphanet:ORPHA53690,SNOMED_CT:5388008	criteria_provided,_single_submitter	Likely_benign	0.0514	0.0515	0.0501	0.0526	0.1159	0	0.0325	0.0310	0.0614	0.0221	0.0211	0.0489
2	135829668	135829668	G	C	exonic	LCT	.	synonymous SNV	LCT:NM_002299:exon3:c.C729G:p.V243V	exonic	LCT	.	unknown	UNKNOWN	0.0503195	0.0298	0.0336	0.1161	0.0372	0.0524	0.0227	0.0236	0.0341	0.0140	0.0329	0.1155	0.0372	0.0520	0.0227	0.0224	0.0360	0.0140	284428	Lactose_intolerance|Congenital_lactase_deficiency	Human_Phenotype_Ontology:HP:0004789,MedGen:C0022951|MedGen:C0268179,OMIM:223000,Orphanet:ORPHA53690,SNOMED_CT:5388008	criteria_provided,_single_submitter	Likely_benign	0.0513	0.0514	0.0498	0.0526	0.1155	0	0.0311	0.0313	0.0622	0.0223	0.0213	0.0485
2	149575863	149575863	C	G	intronic	MMADHC	.	.	.	intronic	MMADHC	.	.	.	0.621605	0.7604	0.7540	0.3224	0.7239	0.8598	0.8493	0.7947	0.7646	0.7607	0.7537	0.3178	0.7238	0.8564	0.8493	0.7955	0.7679	0.7603	250172	not_specified	MedGen:CN169374	criteria_provided,_single_submitter	Likely_benign	0.6407	0.6402	0.6465	0.6352	0.3063	0.7533	0.6612	0.7986	0.8563	0.8510	0.7918	0.6599
2	166037699	166037699	T	C	intronic	SCN1A	.	.	.	ncRNA_intronic	AC010127.3	.	.	.	0.0141773	0.0388	.	.	.	.	.	.	.	.	.	.	.	.	.	.	.	.	658236	not_provided	MedGen:CN517202	criteria_provided,_single_submitter	Likely_benign	0.0245	0.0245	0.0227	0.0262	0.0071	0.0646	0.0270	0.0352	0.0006	0.0185	0.0368	0.0312
2	171784113	171784113	A	G	UTR3	SLC25A12	NM_003705:c.*1161T>C	.	.	downstream	SLC25A12	dist=257	.	.	0.278754	0.2783	.	.	.	.	.	.	.	.	.	.	.	.	.	.	.	.	285762	Hypomyelination,_global_cerebral	MedGen:C2751855,OMIM:612949	criteria_provided,_single_submitter	Likely_benign	0.3041	0.3044	0.2979	0.3101	0.4048	0.2444	0.2517	0.2725	0.1889	0.2091	0.2790	0.3151
2	171784535	171784535	C	G	UTR3	SLC25A12	NM_003705:c.*739G>C	.	.	UTR3	SLC25A12	ENST00000422440.6:c.*739G>C	.	.	0.26857	0.2744	.	.	.	.	.	.	.	.	.	.	.	.	.	.	.	.	282885	Hypomyelination,_global_cerebral	MedGen:C2751855,OMIM:612949	criteria_provided,_single_submitter	Likely_benign	0.2938	0.2940	0.2873	0.3000	0.3755	0.2444	0.2449	0.2691	0.1851	0.2083	0.2775	0.3007
2	178441670	178441670	A	G	exonic	PRKRA	.	synonymous SNV	PRKRA:NM_001139517:exon5:c.T516C:p.N172N,PRKRA:NM_001139518:exon6:c.T474C:p.N158N,PRKRA:NM_003690:exon6:c.T549C:p.N183N,PRKRA:NM_001316362:exon7:c.T210C:p.N70N	exonic	PRKRA	.	synonymous SNV	PRKRA:ENST00000432031.6:exon5:c.T516C:p.N172N,PRKRA:ENST00000487082.5:exon6:c.T474C:p.N158N	.	.	0.0250	0.0440	0.0285	0.0012	0.0058	0.0317	0.0301	0.0038	0.0245	0.0455	0.0287	0.0013	0.0058	0.0321	0.0320	0.0038	285633	Dystonia	Human_Phenotype_Ontology:HP:0001332,MedGen:C0013421	criteria_provided,_single_submitter	Likely_benign	0.0472	0.0533	0.0438	0.0505	0.0536	0.0346	0.0590	0.0462	0.0026	0.0046	0.0516	0.0647
2	178752044	178752045	AA	-	intronic	TTN	.	.	.	ncRNA_intronic	TTN-AS1	.	.	.	0.120008	0.1372	0.2184	0.1915	0.1507	0.3188	0.2508	0.2294	0.2087	0.1762	0.2145	0.1889	0.1503	0.3187	0.2508	0.2251	0.1889	0.1763	56889	not_specified	MedGen:CN169374	criteria_provided,_single_submitter	Likely_benign	0.0848	0.0821	0.0858	0.0839	0.0274	0.1100	0.0697	0.1050	0.0626	0.1132	0.1187	0.0975
2	181537025	181537025	G	A	UTR3	CERKL;ITGA4	NM_001030312:c.*1159C>T;NM_001030311:c.*1159C>T;NM_001160277:c.*1159C>T;NM_001030313:c.*1159C>T;NM_201548:c.*1159C>T;NM_000885:c.*1498G>A	.	.	UTR3	CERKL	ENST00000410087.7:c.*1159C>T	.	.	0.381789	0.3082	0.5591	0.2907	0.4615	0.4672	.	0.4103	0.5	0.6230	0.5595	0.2907	0.4737	0.4583	.	0.4094	0.5	0.6230	286020	Retinitis_Pigmentosa,_Recessive	MedGen:CN239466	criteria_provided,_single_submitter	Likely_benign	0.3204	0.3205	0.3240	0.3171	0.2282	0.2544	0.3478	0.4148	0.4946	0.2926	0.3513	0.3319
2	189784079	189784079	G	T	intronic	ORMDL1	.	.	.	intronic	ORMDL1	.	.	.	0.0880591	0.1531	.	.	.	.	.	.	.	.	.	.	.	.	.	.	.	.	353551	Lynch_syndrome	MedGen:C1333990,Orphanet:ORPHA144	criteria_provided,_single_submitter	Likely_benign	0.1135	0.1136	0.1123	0.1147	0.0555	0.1056	0.1263	0.1901	0.0962	0.1137	0.1471	0.1170
2	189784590	189784590	G	C	UTR5	PMS1	NM_001289408:c.-33537G>C;NM_001289409:c.-33537G>C;NM_001321051:c.-7220G>C;NM_000534:c.-7220G>C;NM_001321044:c.-7220G>C;NM_001321047:c.-7220G>C;NM_001321046:c.-7220G>C;NM_001321045:c.-7220G>C;NM_001321049:c.-7220G>C;NM_001128143:c.-7220G>C;NM_001128144:c.-7220G>C	.	.	UTR5	PMS1	ENST00000639501.1:c.-7220G>C;ENST00000418224.7:c.-7220G>C;ENST00000432292.7:c.-33537G>C;ENST00000618056.4:c.-7220G>C;ENST00000624204.3:c.-33537G>C;ENST00000441310.6:c.-7220G>C;ENST00000409985.5:c.-7220G>C;ENST00000409823.7:c.-7220G>C;ENST00000374826.8:c.-7220G>C;ENST00000447232.6:c.-7220G>C	.	.	0.219249	0.1978	.	.	.	.	.	.	.	.	.	.	.	.	.	.	.	.	284296	Lynch_syndrome	MedGen:C1333990,Orphanet:ORPHA144	criteria_provided,_single_submitter	Likely_benign	0.2301	0.2302	0.2273	0.2327	0.2948	0.1392	0.2509	0.2151	0.2266	0.1943	0.1971	0.2300
2	201286677	201286677	G	A	UTR3	CASP8	NM_033355:c.*83G>A;NM_001228:c.*83G>A;NM_001080124:c.*83G>A;NM_001080125:c.*83G>A;NM_033356:c.*83G>A	.	.	UTR3	CASP8	ENST00000264274.13:c.*83G>A;ENST00000264275.9:c.*83G>A;ENST00000358485.8:c.*83G>A;ENST00000323492.11:c.*83G>A	.	.	0.0698882	0.1928	.	.	.	.	.	.	.	.	.	.	.	.	.	.	.	.	284623	Caspase-8_deficiency	MedGen:C1846545,OMIM:607271	criteria_provided,_single_submitter	Likely_benign	0.1356	0.1357	0.1363	0.1349	0.0373	0.2171	0.1819	0.2386	0.0006	0.1973	0.1830	0.1425
2	201728464	201728464	A	-	intronic	ALS2	.	.	.	intronic	ALS2	.	.	.	0.024361	0.0646	0.0407	0.0111	0.0263	0.0107	0.0312	0.0509	0.0492	0.0458	0.0403	0.0110	0.0266	0.0108	0.0312	0.0513	0.0420	0.0459	250500	not_specified	MedGen:CN169374	criteria_provided,_single_submitter	Likely_benign	0.0343	0.0343	0.0330	0.0354	0.0132	0.0078	0.0324	0.0338	0.0131	0.0304	0.0502	0.0283
2	232531265	232531299	GGACCCTCTAGGACCGGTGCCCCAAGGTCACAGCT	-	intronic	CHRND	.	.	.	intronic	CHRND	.	.	.	0.154553	0.1332	.	.	.	.	.	.	.	.	.	.	.	.	.	.	.	.	250662	not_specified	MedGen:CN169374	criteria_provided,_single_submitter	Likely_benign	0.1631	0.1646	0.1635	0.1627	0.2159	0.0756	0.1192	0.2067	0.0387	0.1743	0.1419	0.1601
2	232768056	232768056	T	C	UTR3	KCNJ13	NM_001172417:c.*135A>G;NM_001172416:c.*697A>G;NM_002242:c.*135A>G	.	.	UTR3	KCNJ13	ENST00000233826.3:c.*135A>G	.	.	0.163938	0.1501	.	.	.	.	.	.	.	.	.	.	.	.	.	.	.	.	286004	Leber_congenital_amaurosis	MeSH:D057130,MedGen:C0339527,Orphanet:ORPHA65,SNOMED_CT:193413001	criteria_provided,_single_submitter	Likely_benign	0.1466	0.1467	0.1484	0.1449	0.0927	0.0978	0.1430	0.1173	0.1173	0.1321	0.1799	0.1315
2	232768750	232768750	G	A	exonic	KCNJ13	.	nonsynonymous SNV	KCNJ13:NM_001172417:exon3:c.C284T:p.T95I,KCNJ13:NM_002242:exon3:c.C524T:p.T175I	exonic	KCNJ13	.	nonsynonymous SNV	KCNJ13:ENST00000410029.1:exon2:c.C524T:p.T175I,KCNJ13:ENST00000233826.3:exon3:c.C524T:p.T175I	0.360024	0.2873	0.3548	0.2692	0.2522	0.3175	0.2401	0.3325	0.3485	0.6413	0.3579	0.2646	0.2517	0.3104	0.2401	0.3328	0.3406	0.6410	288759	Leber_congenital_amaurosis	MeSH:D057130,MedGen:C0339527,Orphanet:ORPHA65,SNOMED_CT:193413001	criteria_provided,_single_submitter	Likely_benign	0.3126	0.3129	0.3110	0.3140	0.2677	0.3611	0.2910	0.3327	0.3394	0.2361	0.3410	0.2905
2	241767686	241767686	A	G	intronic	D2HGDH	.	.	.	intronic	D2HGDH	.	.	.	0.629992	0.5129	0.5294	0.8658	0.4715	0.5855	0.4803	0.5034	0.5587	0.4601	0.5281	0.8678	0.4696	0.5851	0.4803	0.5031	0.5507	0.4601	168071	not_specified	MedGen:CN169374	no_assertion_criteria_provided	Likely_benign	0.6082	0.6088	0.6032	0.6130	0.8639	0.5756	0.5631	0.4380	0.5660	0.4700	0.4933	0.6158
20	2653290	2653290	T	C	exonic	NOP56	.	synonymous SNV	NOP56:NM_006392:exon3:c.T105C:p.S35S	exonic	NOP56	.	unknown	UNKNOWN	0.861222	0.8002	0.8285	0.9121	0.9287	0.8421	0.7837	0.8041	0.8073	0.8159	0.8301	0.9133	0.9297	0.8442	0.7837	0.8039	0.8040	0.8160	135253	not_specified	MedGen:CN169374	no_assertion_criteria_provided	Likely_benign	0.8407	0.8407	0.8400	0.8414	0.9052	0.8567	0.8891	0.8210	0.8505	0.7848	0.7993	0.8442
20	2656425	2656425	T	C	exonic	NOP56	.	synonymous SNV	NOP56:NM_006392:exon9:c.T1035C:p.T345T	exonic	NOP56	.	unknown	UNKNOWN	0.673722	0.6064	0.6336	0.7409	0.7434	0.6143	0.5369	0.6088	0.5727	0.6418	0.6330	0.7421	0.7447	0.6126	0.5369	0.6048	0.5576	0.6416	135252	not_specified	MedGen:CN169374	no_assertion_criteria_provided	Likely_benign	0.6547	0.6545	0.6530	0.6563	0.7342	0.5813	0.7040	0.5698	0.6345	0.5406	0.6185	0.6378
20	3237709	3237709	C	G	UTR5	SLC4A11	NM_032034:c.-30G>C	.	.	UTR5	SLC4A11	ENST00000380056.7:c.-30G>C	.	.	0.45028	0.3668	0.4119	0.5642	0.4522	0.5528	0.4959	0.3824	0.4379	0.2986	0.4142	0.5671	0.4504	0.5529	0.4959	0.3861	0.4277	0.2983	344973	Corneal_Dystrophy,_Recessive	MedGen:CN239343	criteria_provided,_single_submitter	Likely_benign	0.4472	0.4472	0.4519	0.4427	0.5534	0.4187	0.4665	0.3596	0.5719	0.5096	0.3691	0.4337
20	10658895	10658895	G	A	intronic	JAG1	.	.	.	intronic	JAG1	.	.	.	0.513778	0.4165	.	.	.	.	.	.	.	.	.	.	.	.	.	.	.	.	534015	Alagille_syndrome_1	MedGen:C1956125,OMIM:118450,Orphanet:ORPHA261600,Orphanet:ORPHA261619	criteria_provided,_single_submitter	Likely_benign	0.4556	0.4555	0.4613	0.4502	0.4672	0.4399	0.5168	0.4434	0.6832	0.4842	0.4171	0.4619
20	19974829	19974829	C	T	exonic	RIN2	.	synonymous SNV	RIN2:NM_018993:exon7:c.C804T:p.A268A,RIN2:NM_001242581:exon8:c.C951T:p.A317A	exonic	RIN2	.	unknown	UNKNOWN	0.00459265	0.0169	0.0145	0.0030	0.0047	0.0002	0.0168	0.0229	0.0089	0.0010	0.0138	0.0028	0.0047	0.0003	0.0168	0.0228	0.0087	0.0010	377963	not_specified	MedGen:CN169374	criteria_provided,_single_submitter	Likely_benign	0.0151	0.0151	0.0144	0.0157	0.0038	0	0.0081	0.0259	0	0.0176	0.0246	0.0135
20	45967568	45967568	C	G	exonic	ZNF335	.	nonsynonymous SNV	ZNF335:NM_022095:exon6:c.G881C:p.S294T	exonic	ZNF335	.	unknown	UNKNOWN	0.777756	0.9354	0.8493	0.8792	0.5507	0.5471	0.9105	0.9461	0.8510	0.7823	0.8400	0.8782	0.5453	0.5443	0.9105	0.9456	0.8646	0.7825	136255	not_specified	MedGen:CN169374	no_assertion_criteria_provided	Likely_benign	0.8960	0.8959	0.8898	0.9017	0.8800	0.9911	0.7750	0.9305	0.5489	0.9102	0.9494	0.8643
20	45971200	45971200	G	C	intronic	ZNF335	.	.	.	intronic	ZNF335	.	.	.	0.859824	0.9423	0.8938	0.9388	0.7304	0.8093	0.9524	0.9488	0.8971	0.8519	0.8851	0.9373	0.7231	0.7958	0.9524	0.9466	0.9	0.8518	136240	not_specified	MedGen:CN169374	no_assertion_criteria_provided	Likely_benign	0.9237	0.9236	0.9191	0.9280	0.9363	0.9922	0.7978	0.9350	0.7812	0.9242	0.9519	0.8972
20	49035993	49035993	-	A	UTR3	ARFGEF2	NM_006420:c.*2794_*2795insA	.	.	UTR3	ARFGEF2	ENST00000371917.4:c.*2794_*2795insA	.	.	0.341054	0.2952	.	.	.	.	.	.	.	.	.	.	.	.	.	.	.	.	345490	Periventricular_Heterotopia	MedGen:C2678104	criteria_provided,_single_submitter	Likely_benign	0.3671	0.3656	0.3602	0.3735	0.5161	0.4830	0.2831	0.2824	0.1784	0.2790	0.3168	0.3199
20	63688015	63688015	C	T	exonic	RTEL1	.	synonymous SNV	RTEL1:NM_001283010:exon17:c.C891T:p.P297P,RTEL1:NM_001283009:exon18:c.C1560T:p.P520P,RTEL1:NM_016434:exon18:c.C1560T:p.P520P,RTEL1:NM_032957:exon18:c.C1632T:p.P544P	exonic	RTEL1;RTEL1-TNFRSF6B	.	synonymous SNV	RTEL1:ENST00000370018.7:exon18:c.C1560T:p.P520P,RTEL1:ENST00000508582.6:exon18:c.C1632T:p.P544P	.	.	1.68e-05	0	0	0	0	3.08e-05	0	0	1.898e-05	0	0	0	0	3.712e-05	0	0	773218	not_provided	MedGen:CN517202	criteria_provided,_single_submitter	Likely_benign	.	.	.	.	.	.	.	.	.	.	.	.
20	63934293	63934293	G	A	UTR3	DNAJC5	NM_025219:c.*2725G>A	.	.	UTR3	DNAJC5	ENST00000360864.8:c.*2725G>A	.	.	0.0309505	0.0815	.	.	.	.	.	.	.	.	.	.	.	.	.	.	.	.	336335	Neuronal_Ceroid-Lipofuscinosis,_Recessive	MedGen:CN239323	criteria_provided,_single_submitter	Likely_benign	0.0662	0.0662	0.0630	0.0691	0.0193	0.1	0.0675	0.0836	0.0006	0.0517	0.1020	0.0720
21	34789365	34789365	G	C	UTR3	RUNX1	NM_001754:c.*2770C>G;NM_001001890:c.*2770C>G	.	.	UTR3	RUNX1	ENST00000344691.8:c.*2770C>G;ENST00000437180.5:c.*2770C>G;ENST00000300305.7:c.*2770C>G	.	.	0.0155751	0.0447	.	.	.	.	.	.	.	.	.	.	.	.	.	.	.	.	336711	Familial_platelet_disorder_with_associated_myeloid_malignancy	MedGen:C1832388,OMIM:601399,Orphanet:ORPHA71290	criteria_provided,_single_submitter	Likely_benign	0.0261	0.0261	0.0261	0.0261	0.0078	0.0056	0.0171	0.0349	0.0003	0.0386	0.0396	0.0302
21	34791522	34791522	T	A	UTR3	RUNX1	NM_001754:c.*613A>T;NM_001001890:c.*613A>T	.	.	UTR3	RUNX1	ENST00000344691.8:c.*613A>T;ENST00000437180.5:c.*613A>T;ENST00000300305.7:c.*613A>T	.	.	0.00139776	0.003	.	.	.	.	.	.	.	.	.	.	.	.	.	.	.	.	346396	Familial_platelet_disorder_with_associated_myeloid_malignancy	MedGen:C1832388,OMIM:601399,Orphanet:ORPHA71290	criteria_provided,_single_submitter	Likely_benign	0.0031	0.0031	0.0029	0.0033	0.0012	0	0.0038	0	0	0.0019	0.0048	0.0037
21	36479677	36479677	C	G	UTR5	CLDN14	NM_144492:c.-17982G>C;NM_001146079:c.-17982G>C	.	.	ncRNA_intronic	AP000695.4;AP000695.6	.	.	.	0.348243	0.2217	.	.	.	.	.	.	.	.	.	.	.	.	.	.	.	.	351708	Nonsyndromic_Hearing_Loss,_Recessive	MedGen:CN239439	criteria_provided,_single_submitter	Likely_benign	0.3479	0.3481	0.3393	0.3560	0.6030	0.4172	0.2712	0.2634	0.1168	0.2183	0.2381	0.3200
21	36479703	36479703	T	C	UTR5	CLDN14	NM_144492:c.-18008A>G;NM_001146079:c.-18008A>G	.	.	ncRNA_intronic	AP000695.4;AP000695.6	.	.	.	0.338259	0.2217	.	.	.	.	.	.	.	.	.	.	.	.	.	.	.	.	351709	Nonsyndromic_Hearing_Loss,_Recessive	MedGen:CN239439	criteria_provided,_single_submitter	Likely_benign	0.3390	0.3391	0.3305	0.3469	0.5741	0.4174	0.2678	0.2602	0.1169	0.2185	0.2381	0.3110
21	43773877	43773877	T	C	UTR3	CSTB	NM_000100:c.*325A>G	.	.	UTR3	CSTB	ENST00000291568.6:c.*325A>G;ENST00000640406.1:c.*697A>G	.	.	0.0786741	0.0557	.	.	.	.	.	.	.	.	.	.	.	.	.	.	.	.	346610	Unverricht-Lundborg_syndrome	MedGen:C0751785,OMIM:254800,Orphanet:ORPHA308,SNOMED_CT:230423006	criteria_provided,_single_submitter	Likely_benign	0.0741	0.0742	0.0721	0.0760	0.0652	0.0735	0.0460	0.0677	0.0562	0.0730	0.0838	0.0795
21	45497121	45497121	C	T	intronic	COL18A1	.	.	.	intronic	COL18A1	.	.	.	0.125998	0.164	0.1474	0.1636	0.0695	0.0172	0.2264	0.1653	0.1400	0.1604	0.1464	0.1655	0.0683	0.0166	0.2264	0.1651	0.1437	0.1601	257500	not_specified	MedGen:CN169374	criteria_provided,_single_submitter	Likely_benign	0.1604	0.1607	0.1615	0.1595	0.1645	0.1389	0.1132	0.1193	0.0179	0.2444	0.1653	0.1307
21	45511078	45511078	A	C	intronic	COL18A1	.	.	.	intronic	COL18A1;SLC19A1	.	.	.	0.48123	0.4274	0.4588	0.4969	0.4838	0.5714	0.3816	0.4163	0.4886	0.4871	0.4619	0.4986	0.4910	0.5421	0.3816	0.4095	0.4762	0.4871	257512	not_specified	MedGen:CN169374	criteria_provided,_single_submitter	Likely_benign	0.4736	0.4612	0.4782	0.4696	0.5216	0.3921	0.4673	0.4182	0.5925	0.4955	0.4451	0.4852
21	45511079	45511079	C	A	intronic	COL18A1	.	.	.	intronic	COL18A1;SLC19A1	.	.	.	0.48123	0.4274	0.4608	0.5041	0.4817	0.5737	0.4070	0.4189	0.4889	0.4875	0.4642	0.5075	0.4882	0.5467	0.4070	0.4131	0.4762	0.4875	257513	not_specified	MedGen:CN169374	criteria_provided,_single_submitter	Likely_benign	0.4548	0.4516	0.4553	0.4545	0.5083	0.3660	0.4342	0.4033	0.5760	0.4490	0.4296	0.4618
21	46242796	46242796	C	T	ncRNA_exonic	MCM3AP-AS1	.	.	.	ncRNA_exonic	MCM3AP-AS1	.	.	.	0.00119808	0.005	0.0020	0.0005	0.0009	0	0.0003	0.0034	0.0011	0	0.0018	0.0006	0.0009	0	0.0003	0.0033	0	0	731387	not_provided	MedGen:CN517202	criteria_provided,_single_submitter	Likely_benign	0.0021	0.0021	0.0018	0.0024	0.0006	0	0.0016	0.0006	0	0.0004	0.0038	0.0019
21	46427843	46427843	G	A	intronic	PCNT	.	.	.	intronic	PCNT	.	.	.	0.178115	0.0924	0.1030	0.4380	0.0498	0.0030	0.1077	0.0773	0.0948	0.0880	0.1024	0.4385	0.0489	0.0017	0.1077	0.0769	0.0889	0.0878	169705	not_specified	MedGen:CN169374	no_assertion_criteria_provided	Likely_benign	0.1836	0.1839	0.1797	0.1873	0.4295	0.0289	0.0907	0.0861	0.0083	0.1066	0.0765	0.1682
21	46430272	46430272	C	T	intronic	PCNT	.	.	.	intronic	PCNT	.	.	.	0.177915	0.0924	0.1157	0.4517	0.0614	0.0034	0.1259	0.0884	0.1048	0.0930	0.1158	0.4546	0.0609	0.0020	0.1259	0.0888	0.0984	0.0930	169713	not_specified	MedGen:CN169374	no_assertion_criteria_provided	Likely_benign	0.1837	0.1840	0.1799	0.1873	0.4295	0.0289	0.0907	0.0860	0.0083	0.1063	0.0769	0.1678
22	17112989	17112989	-	T	UTR3	IL17RA	NM_001289905:c.*3169_*3170insT;NM_014339:c.*3169_*3170insT	.	.	UTR3	IL17RA	ENST00000319363.10:c.*3169_*3170insT;ENST00000612619.1:c.*3169_*3170insT	.	.	0.171326	0.1213	.	.	.	.	.	.	.	.	.	.	.	.	.	.	.	.	351074	Familial_Candidiasis,_Recessive	MedGen:CN239217	criteria_provided,_single_submitter	Likely_benign	0.2131	0.2164	0.2162	0.2103	0.2588	0.1105	0.3052	0.1003	0.3247	0.2156	0.1646	0.2162
22	17113326	17113326	A	G	UTR3	IL17RA	NM_001289905:c.*3506A>G;NM_014339:c.*3506A>G	.	.	UTR3	IL17RA	ENST00000319363.10:c.*3506A>G;ENST00000612619.1:c.*3506A>G	.	.	0.0840655	0.171	.	.	.	.	.	.	.	.	.	.	.	.	.	.	.	.	352103	Familial_Candidiasis,_Recessive	MedGen:CN239217	criteria_provided,_single_submitter	Likely_benign	0.1243	0.1244	0.1252	0.1235	0.0655	0.11	0.1389	0.0771	0.0029	0.1861	0.1584	0.1093
22	29697113	29697113	G	A	UTR3	NF2	NM_016418:c.*2371G>A;NM_000268:c.*2311G>A;NM_181833:c.*2311G>A;NM_181830:c.*2371G>A;NM_181828:c.*2371G>A;NM_181832:c.*2386G>A;NM_181829:c.*2371G>A	.	.	UTR3	NF2	ENST00000413209.6:c.*2311G>A;ENST00000338641.8:c.*2311G>A;ENST00000361452.8:c.*2371G>A	.	.	0.000998403	0.004	.	.	.	.	.	.	.	.	.	.	.	.	.	.	.	.	352365	Neurofibromatosis,_type_2	MedGen:C0027832,OMIM:101000,Orphanet:ORPHA637,SNOMED_CT:92503002	criteria_provided,_single_submitter	Likely_benign	0.0020	0.0020	0.0020	0.0021	0.0008	0	0.0016	0.0036	0	0.0006	0.0033	0.0009
22	29697724	29697724	G	A	UTR3	NF2	NM_016418:c.*2982G>A;NM_000268:c.*2922G>A;NM_181833:c.*2922G>A;NM_181830:c.*2982G>A;NM_181828:c.*2982G>A;NM_181832:c.*2997G>A;NM_181829:c.*2982G>A	.	.	UTR3	NF2	ENST00000413209.6:c.*2922G>A;ENST00000338641.8:c.*2922G>A;ENST00000361452.8:c.*2982G>A	.	.	0.00938498	0.0209	.	.	.	.	.	.	.	.	.	.	.	.	.	.	.	.	347391	Neurofibromatosis,_type_2	MedGen:C0027832,OMIM:101000,Orphanet:ORPHA637,SNOMED_CT:92503002	criteria_provided,_single_submitter	Likely_benign	0.0122	0.0122	0.0127	0.0118	0.0035	0.0033	0.0122	0.0111	0	0.0188	0.0177	0.0144
22	32112017	32112017	T	C	UTR3	SLC5A1	NM_000343:c.*1804T>C;NM_001256314:c.*1804T>C	.	.	UTR3	SLC5A1	ENST00000266088.8:c.*1804T>C;ENST00000543737.2:c.*1804T>C	.	.	0.17492	0.2445	.	.	.	.	.	.	.	.	.	.	.	.	.	.	.	.	352414	Congenital_glucose-galactose_malabsorption	MedGen:C0268186,OMIM:606824,Orphanet:ORPHA35710,SNOMED_CT:27943000	criteria_provided,_single_submitter	Likely_benign	0.2208	0.2210	0.2189	0.2226	0.1713	0.2862	0.1854	0.2062	0.125	0.2363	0.2645	0.1950
22	32112153	32112153	G	A	UTR3	SLC5A1	NM_000343:c.*1940G>A;NM_001256314:c.*1940G>A	.	.	UTR3	SLC5A1	ENST00000266088.8:c.*1940G>A;ENST00000543737.2:c.*1940G>A	.	.	0.0221645	0.0606	.	.	.	.	.	.	.	.	.	.	.	.	.	.	.	.	352415	Congenital_glucose-galactose_malabsorption	MedGen:C0268186,OMIM:606824,Orphanet:ORPHA35710,SNOMED_CT:27943000	criteria_provided,_single_submitter	Likely_benign	0.0455	0.0455	0.0442	0.0468	0.0132	0.0067	0.0347	0.0418	0.0016	0.0563	0.0705	0.0386
3	10064460	10064460	C	T	intronic	FANCD2	.	.	.	intronic	FANCD2	.	.	.	.	.	0.0121	0.0294	0.0051	0.0159	0.0011	0.0122	0.0172	0.0078	0.0047	0.0163	0.0030	0.0078	0.0011	0.0022	0.0030	0.0077	207031	not_specified	MedGen:CN169374	criteria_provided,_single_submitter	Likely_benign	0.1254	0.1905	0.1253	0.1256	0.1790	0.1060	0.1041	0.0991	0.2193	0.0708	0.1030	0.1171
3	12351626	12351626	C	G	exonic	PPARG	.	nonsynonymous SNV	PPARG:NM_001354668:exon1:c.C34G:p.P12A,PPARG:NM_015869:exon1:c.C34G:p.P12A	exonic	PPARG	.	nonsynonymous SNV	PPARG:ENST00000287820.10:exon1:c.C34G:p.P12A	0.0702875	0.1203	0.1101	0.0196	0.1279	0.0433	0.1637	0.1222	0.1035	0.1199	0.1096	0.0192	0.1286	0.0435	0.1637	0.1207	0.1037	0.1199	135465	Obesity|Familial_partial_lipodystrophy|Diabetes_Mellitus,_Noninsulin-Dependent,_with_Acanthosis_Nigricans_and_Hypertension|not_specified	Human_Phenotype_Ontology:HP:0001513,MeSH:D009765,MedGen:C0028754,OMIM:601665,SNOMED_CT:414916001|MedGen:C0271694,Orphanet:ORPHA98306,SNOMED_CT:49292002|MedGen:C4016738|MedGen:CN169374	criteria_provided,_single_submitter	Likely_benign	0.0890	0.0890	0.0896	0.0884	0.0217	0.0278	0.0832	0.0593	0.0390	0.1571	0.1266	0.0694
3	12434058	12434058	C	T	exonic	PPARG	.	synonymous SNV	PPARG:NM_001354667:exon7:c.C1347T:p.H449H,PPARG:NM_001354669:exon7:c.C714T:p.H238H,PPARG:NM_005037:exon7:c.C1347T:p.H449H,PPARG:NM_015869:exon7:c.C1431T:p.H477H,PPARG:NM_001354666:exon8:c.C1347T:p.H449H,PPARG:NM_138711:exon8:c.C1347T:p.H449H,PPARG:NM_138712:exon8:c.C1347T:p.H449H	exonic	PPARG	.	synonymous SNV	PPARG:ENST00000287820.10:exon7:c.C1431T:p.H477H	0.126597	0.1213	0.1340	0.0653	0.1146	0.2388	0.2024	0.1254	0.1280	0.1437	0.1344	0.0655	0.1153	0.2368	0.2024	0.1239	0.1340	0.1439	23178	Obesity|Familial_partial_lipodystrophy|Glioma_susceptibility_1|Diabetes_Mellitus,_Noninsulin-Dependent,_with_Acanthosis_Nigricans_and_Hypertension|not_specified	Human_Phenotype_Ontology:HP:0001513,MeSH:D009765,MedGen:C0028754,OMIM:601665,SNOMED_CT:414916001|MedGen:C0271694,Orphanet:ORPHA98306,SNOMED_CT:49292002|MedGen:C2750850,OMIM:137800,Orphanet:ORPHA301|MedGen:C4016738|MedGen:CN169374	criteria_provided,_single_submitter	Likely_benign	0.1127	0.1127	0.1142	0.1113	0.0638	0.0423	0.0853	0.0729	0.2462	0.2002	0.1312	0.1
3	12484507	12484507	G	A	UTR5	TSEN2	NM_001145394:c.-5294G>A;NM_001145393:c.-5294G>A;NM_001321277:c.-5294G>A;NM_001321278:c.-5294G>A;NM_025265:c.-5294G>A	.	.	UTR5	TSEN2	ENST00000454502.6:c.-5294G>A;ENST00000402228.7:c.-5294G>A	.	.	0.0790735	0.0577	.	.	.	.	.	.	.	.	.	.	.	.	.	.	.	.	353613	Pontoneocerebellar_hypoplasia	MedGen:C1261175,SNOMED_CT:373666002	criteria_provided,_single_submitter	Likely_benign	0.0908	0.0909	0.0917	0.0899	0.1221	0.0989	0.1685	0.0491	0.0176	0.0759	0.0649	0.0805
3	14142258	14142258	A	G	UTR3	TMEM43	NM_024334:c.*463A>G	.	.	UTR3	TMEM43	ENST00000306077.4:c.*463A>G	.	.	0.0926518	0.2247	.	.	.	.	.	.	.	.	.	.	.	.	.	.	.	.	288959	Xeroderma_pigmentosum|Arrhythmogenic_right_ventricular_cardiomyopathy	MedGen:C0043346,Orphanet:ORPHA910,SNOMED_CT:44600005|MedGen:C0349788,Orphanet:ORPHA247,SNOMED_CT:253528005,SNOMED_CT:281170005	criteria_provided,_single_submitter	Likely_benign	0.1557	0.1559	0.1560	0.1555	0.0524	0.3527	0.1536	0.2069	0	0.2428	0.2138	0.1783
3	14142574	14142574	A	C	UTR3	TMEM43	NM_024334:c.*779A>C	.	.	UTR3	TMEM43	ENST00000306077.4:c.*779A>C	.	.	0.129992	0.2475	.	.	.	.	.	.	.	.	.	.	.	.	.	.	.	.	288962	Xeroderma_pigmentosum|Arrhythmogenic_right_ventricular_cardiomyopathy	MedGen:C0043346,Orphanet:ORPHA910,SNOMED_CT:44600005|MedGen:C0349788,Orphanet:ORPHA247,SNOMED_CT:253528005,SNOMED_CT:281170005	criteria_provided,_single_submitter	Likely_benign	0.1940	0.1941	0.1932	0.1948	0.1384	0.3508	0.1758	0.2216	0.0003	0.2545	0.2327	0.2084
3	14143169	14143169	T	C	UTR3	TMEM43	NM_024334:c.*1374T>C	.	.	UTR3	TMEM43	ENST00000306077.4:c.*1374T>C	.	.	0.104832	0.2247	.	.	.	.	.	.	.	.	.	.	.	.	.	.	.	.	292665	Xeroderma_pigmentosum|Arrhythmogenic_right_ventricular_cardiomyopathy	MedGen:C0043346,Orphanet:ORPHA910,SNOMED_CT:44600005|MedGen:C0349788,Orphanet:ORPHA247,SNOMED_CT:253528005,SNOMED_CT:281170005	criteria_provided,_single_submitter	Likely_benign	0.1670	0.1671	0.1667	0.1672	0.0895	0.3522	0.1559	0.2067	0	0.2434	0.2137	0.1877
3	14143219	14143219	T	C	UTR3	TMEM43	NM_024334:c.*1424T>C	.	.	UTR3	TMEM43	ENST00000306077.4:c.*1424T>C	.	.	0.130591	0.2485	.	.	.	.	.	.	.	.	.	.	.	.	.	.	.	.	289712	Xeroderma_pigmentosum|Arrhythmogenic_right_ventricular_cardiomyopathy	MedGen:C0043346,Orphanet:ORPHA910,SNOMED_CT:44600005|MedGen:C0349788,Orphanet:ORPHA247,SNOMED_CT:253528005,SNOMED_CT:281170005	criteria_provided,_single_submitter	Likely_benign	0.1939	0.1940	0.1931	0.1947	0.1384	0.3519	0.1758	0.2217	0.0003	0.2541	0.2326	0.2084
3	14145323	14145323	T	C	UTR3	XPC	NM_004628:c.*618A>G;NM_001354729:c.*618A>G;NM_001354730:c.*618A>G;NM_001354727:c.*618A>G;NM_001354726:c.*618A>G	.	.	exonic	RP11-434D12.1	.	unknown	UNKNOWN	0.107827	0.2237	0.1288	0.1	0.1196	0	0	0.1978	0.1186	0.1071	0.1286	0.1011	0.1222	0	0	0.1977	0.1186	0.1071	288985	Xeroderma_pigmentosum|Arrhythmogenic_right_ventricular_cardiomyopathy	MedGen:C0043346,Orphanet:ORPHA910,SNOMED_CT:44600005|MedGen:C0349788,Orphanet:ORPHA247,SNOMED_CT:253528005,SNOMED_CT:281170005	criteria_provided,_single_submitter	Likely_benign	0.1680	0.1683	0.1674	0.1686	0.0967	0.3504	0.1561	0.2066	0	0.2397	0.2120	0.1870
3	14145330	14145330	A	T	UTR3	XPC	NM_004628:c.*611T>A;NM_001354729:c.*611T>A;NM_001354730:c.*611T>A;NM_001354727:c.*611T>A;NM_001354726:c.*611T>A	.	.	exonic	RP11-434D12.1	.	unknown	UNKNOWN	0.108227	0.2247	0.1282	0.0990	0.1196	0	0	0.1961	0.1186	0.1068	0.1280	0.1011	0.1222	0	0	0.1957	0.1186	0.1068	288989	Xeroderma_pigmentosum|Arrhythmogenic_right_ventricular_cardiomyopathy	MedGen:C0043346,Orphanet:ORPHA910,SNOMED_CT:44600005|MedGen:C0349788,Orphanet:ORPHA247,SNOMED_CT:253528005,SNOMED_CT:281170005	criteria_provided,_single_submitter	Likely_benign	0.1683	0.1684	0.1677	0.1689	0.0969	0.3508	0.1565	0.2065	0	0.2402	0.2122	0.1870
3	43690879	43690879	A	G	UTR5	ABHD5	NM_001365650:c.-114A>G	.	.	UTR5	ABHD5	ENST00000458276.6:c.-114A>G	.	.	0.137979	0.0527	.	.	.	.	.	.	.	.	.	.	.	.	.	.	.	.	353649	Triglyceride_storage_disease_with_ichthyosis	MedGen:C0268238,OMIM:275630,Orphanet:ORPHA165,SNOMED_CT:19604005	criteria_provided,_single_submitter	Likely_benign	0.0815	0.0816	0.0803	0.0826	0.1377	0	0.0858	0.0512	0.1280	0.0175	0.0485	0.0824
3	43718570	43718570	T	G	UTR3	ABHD5	NM_001365650:c.*64T>G;NM_016006:c.*38T>G;NM_001365649:c.*38T>G	.	.	UTR3	ABHD5	ENST00000458276.6:c.*38T>G	.	.	0.103435	0.0288	0.0564	0.1331	0.0878	0.1017	0.0142	0.0227	0.0519	0.1153	0.0587	0.1344	0.0880	0.1020	0.0142	0.0223	0.0490	0.1150	294499	Triglyceride_storage_disease_with_ichthyosis	MedGen:C0268238,OMIM:275630,Orphanet:ORPHA165,SNOMED_CT:19604005	criteria_provided,_single_submitter	Likely_benign	0.0619	0.0620	0.0611	0.0626	0.1304	0	0.0629	0.0256	0.1023	0.0125	0.0232	0.0568
3	43718813	43718813	C	A	UTR3	ABHD5	NM_001365650:c.*307C>A;NM_016006:c.*281C>A;NM_001365649:c.*281C>A	.	.	UTR3	ABHD5	ENST00000458276.6:c.*281C>A	.	.	0.0896565	0.0288	.	.	.	.	.	.	.	.	.	.	.	.	.	.	.	.	290396	Triglyceride_storage_disease_with_ichthyosis	MedGen:C0268238,OMIM:275630,Orphanet:ORPHA165,SNOMED_CT:19604005	criteria_provided,_single_submitter	Likely_benign	0.0486	0.0487	0.0489	0.0484	0.0871	0	0.0594	0.0256	0.1010	0.0124	0.0231	0.0474
3	43719642	43719642	G	C	UTR3	ABHD5	NM_001365650:c.*1136G>C;NM_016006:c.*1110G>C;NM_001365649:c.*1110G>C	.	.	downstream	ABHD5	dist=593	.	.	0.139577	0.0527	.	.	.	.	.	.	.	.	.	.	.	.	.	.	.	.	291304	Triglyceride_storage_disease_with_ichthyosis	MedGen:C0268238,OMIM:275630,Orphanet:ORPHA165,SNOMED_CT:19604005	criteria_provided,_single_submitter	Likely_benign	0.0833	0.0835	0.0819	0.0846	0.1439	0	0.0858	0.0512	0.1279	0.0176	0.0483	0.0847
3	43720145	43720145	T	C	UTR3	ABHD5	NM_001365650:c.*1639T>C;NM_016006:c.*1613T>C;NM_001365649:c.*1613T>C	.	.	intergenic	ABHD5;RP4-672N11.1	dist=1096;dist=58816	.	.	0.140375	0.0527	.	.	.	.	.	.	.	.	.	.	.	.	.	.	.	.	291310	Triglyceride_storage_disease_with_ichthyosis	MedGen:C0268238,OMIM:275630,Orphanet:ORPHA165,SNOMED_CT:19604005	criteria_provided,_single_submitter	Likely_benign	0.0839	0.0840	0.0825	0.0852	0.1456	0	0.0859	0.0512	0.1272	0.0175	0.0484	0.0854
3	43720288	43720288	G	T	UTR3	ABHD5	NM_001365650:c.*1782G>T;NM_016006:c.*1756G>T;NM_001365649:c.*1756G>T	.	.	intergenic	ABHD5;RP4-672N11.1	dist=1239;dist=58673	.	.	0.0896565	0.0288	.	.	.	.	.	.	.	.	.	.	.	.	.	.	.	.	294977	Triglyceride_storage_disease_with_ichthyosis	MedGen:C0268238,OMIM:275630,Orphanet:ORPHA165,SNOMED_CT:19604005	criteria_provided,_single_submitter	Likely_benign	0.0479	0.0480	0.0481	0.0476	0.0845	0	0.0597	0.0256	0.1011	0.0122	0.0231	0.0456
3	43720290	43720290	-	G	UTR3	ABHD5	NM_001365650:c.*1784_*1785insG;NM_016006:c.*1758_*1759insG;NM_001365649:c.*1758_*1759insG	.	.	intergenic	ABHD5;RP4-672N11.1	dist=1241;dist=58671	.	.	0.0894569	0.0288	.	.	.	.	.	.	.	.	.	.	.	.	.	.	.	.	290418	Triglyceride_storage_disease_with_ichthyosis	MedGen:C0268238,OMIM:275630,Orphanet:ORPHA165,SNOMED_CT:19604005	criteria_provided,_single_submitter	Likely_benign	0.0478	0.0480	0.0481	0.0476	0.0845	0	0.0597	0.0256	0.1010	0.0122	0.0231	0.0455
3	43720366	43720366	C	G	UTR3	ABHD5	NM_001365650:c.*1860C>G;NM_016006:c.*1834C>G;NM_001365649:c.*1834C>G	.	.	intergenic	ABHD5;RP4-672N11.1	dist=1317;dist=58595	.	.	0.140375	0.0527	.	.	.	.	.	.	.	.	.	.	.	.	.	.	.	.	294978	Triglyceride_storage_disease_with_ichthyosis	MedGen:C0268238,OMIM:275630,Orphanet:ORPHA165,SNOMED_CT:19604005	criteria_provided,_single_submitter	Likely_benign	0.0839	0.0840	0.0826	0.0851	0.1458	0	0.0859	0.0513	0.1269	0.0176	0.0483	0.0852
3	43720395	43720395	G	A	UTR3	ABHD5	NM_001365650:c.*1889G>A;NM_016006:c.*1863G>A;NM_001365649:c.*1863G>A	.	.	intergenic	ABHD5;RP4-672N11.1	dist=1346;dist=58566	.	.	0.140375	0.0527	.	.	.	.	.	.	.	.	.	.	.	.	.	.	.	.	291324	Triglyceride_storage_disease_with_ichthyosis	MedGen:C0268238,OMIM:275630,Orphanet:ORPHA165,SNOMED_CT:19604005	criteria_provided,_single_submitter	Likely_benign	0.0839	0.0841	0.0826	0.0851	0.1458	0	0.0859	0.0512	0.1269	0.0174	0.0485	0.0853
3	43720856	43720856	G	T	UTR3	ABHD5	NM_001365650:c.*2350G>T;NM_016006:c.*2324G>T;NM_001365649:c.*2324G>T	.	.	intergenic	ABHD5;RP4-672N11.1	dist=1807;dist=58105	.	.	0.140375	0.0527	.	.	.	.	.	.	.	.	.	.	.	.	.	.	.	.	290434	Triglyceride_storage_disease_with_ichthyosis	MedGen:C0268238,OMIM:275630,Orphanet:ORPHA165,SNOMED_CT:19604005	criteria_provided,_single_submitter	Likely_benign	0.0839	0.0841	0.0825	0.0852	0.1457	0	0.0860	0.0512	0.1269	0.0177	0.0485	0.0855
3	43721467	43721467	C	A	UTR3	ABHD5	NM_001365650:c.*2961C>A;NM_016006:c.*2935C>A;NM_001365649:c.*2935C>A	.	.	intergenic	ABHD5;RP4-672N11.1	dist=2418;dist=57494	.	.	0.0896565	0.0288	.	.	.	.	.	.	.	.	.	.	.	.	.	.	.	.	290451	Triglyceride_storage_disease_with_ichthyosis	MedGen:C0268238,OMIM:275630,Orphanet:ORPHA165,SNOMED_CT:19604005	criteria_provided,_single_submitter	Likely_benign	0.0481	0.0481	0.0485	0.0477	0.0853	0	0.0599	0.0256	0.1011	0.0127	0.0231	0.0456
3	43721785	43721785	A	T	UTR3	ABHD5	NM_001365650:c.*3279A>T;NM_016006:c.*3253A>T;NM_001365649:c.*3253A>T	.	.	intergenic	ABHD5;RP4-672N11.1	dist=2736;dist=57176	.	.	0.140375	0.0527	.	.	.	.	.	.	.	.	.	.	.	.	.	.	.	.	290456	Triglyceride_storage_disease_with_ichthyosis	MedGen:C0268238,OMIM:275630,Orphanet:ORPHA165,SNOMED_CT:19604005	criteria_provided,_single_submitter	Likely_benign	0.0838	0.0839	0.0825	0.0851	0.1455	0	0.0860	0.0509	0.1268	0.0176	0.0484	0.0855
3	43722484	43722484	T	C	UTR3	ABHD5	NM_001365650:c.*3978T>C;NM_016006:c.*3952T>C;NM_001365649:c.*3952T>C	.	.	intergenic	ABHD5;RP4-672N11.1	dist=3435;dist=56477	.	.	0.0896565	0.0288	.	.	.	.	.	.	.	.	.	.	.	.	.	.	.	.	290462	Triglyceride_storage_disease_with_ichthyosis	MedGen:C0268238,OMIM:275630,Orphanet:ORPHA165,SNOMED_CT:19604005	criteria_provided,_single_submitter	Likely_benign	0.0486	0.0487	0.0488	0.0485	0.0871	0	0.0595	0.0256	0.1005	0.0125	0.0231	0.0474
3	43722679	43722679	G	T	UTR3	ABHD5	NM_001365650:c.*4173G>T;NM_016006:c.*4147G>T;NM_001365649:c.*4147G>T	.	.	intergenic	ABHD5;RP4-672N11.1	dist=3630;dist=56282	.	.	0.102636	0.0288	.	.	.	.	.	.	.	.	.	.	.	.	.	.	.	.	291352	Triglyceride_storage_disease_with_ichthyosis	MedGen:C0268238,OMIM:275630,Orphanet:ORPHA165,SNOMED_CT:19604005	criteria_provided,_single_submitter	Likely_benign	0.0614	0.0615	0.0605	0.0622	0.1288	0	0.0626	0.0256	0.1022	0.0123	0.0232	0.0573
3	45755459	45755459	C	T	UTR3	SLC6A20	NM_020208:c.*3519G>A;NM_022405:c.*3519G>A	.	.	UTR3	SLC6A20	ENST00000353278.8:c.*3519G>A;ENST00000358525.8:c.*3519G>A	.	.	0.248203	0.4901	.	.	.	.	.	.	.	.	.	.	.	.	.	.	.	.	291372	Hyperglycinuria	Human_Phenotype_Ontology:HP:0003108,MedGen:C0543541,OMIM:138500	criteria_provided,_single_submitter	Likely_benign	0.3480	0.3480	0.3489	0.3471	0.1323	0.3978	0.3467	0.5084	0.1855	0.5078	0.4647	0.3638
3	45756293	45756293	A	G	UTR3	SLC6A20	NM_020208:c.*2685T>C;NM_022405:c.*2685T>C	.	.	UTR3	SLC6A20	ENST00000353278.8:c.*2685T>C;ENST00000358525.8:c.*2685T>C;ENST00000456124.6:c.*665T>C	.	.	0.964058	0.9563	.	.	.	.	.	.	.	.	.	.	.	.	.	.	.	.	290496	Hyperglycinuria	Human_Phenotype_Ontology:HP:0003108,MedGen:C0543541,OMIM:138500	criteria_provided,_single_submitter	Likely_benign	0.9651	0.9650	0.9648	0.9654	0.9866	0.9165	0.9744	0.9877	0.9224	0.9407	0.9540	0.9619
3	45758379	45758379	C	T	UTR3	SLC6A20	NM_020208:c.*599G>A;NM_022405:c.*599G>A	.	.	UTR3	SLC6A20	ENST00000353278.8:c.*599G>A;ENST00000358525.8:c.*599G>A;ENST00000456124.6:c.*58G>A	.	.	0.963458	0.9543	.	.	.	.	.	.	.	.	.	.	.	.	.	.	.	.	294639	Hyperglycinuria	Human_Phenotype_Ontology:HP:0003108,MedGen:C0543541,OMIM:138500	criteria_provided,_single_submitter	Likely_benign	0.9641	0.9641	0.9638	0.9643	0.9833	0.9156	0.9732	0.9771	0.9269	0.9451	0.9539	0.9577
3	45762899	45762899	C	T	intronic	SLC6A20	.	.	.	intronic	SLC6A20	.	.	.	0.1248	0.2992	0.2334	0.0474	0.1743	0.0188	0.3105	0.3019	0.2329	0.1973	0.2300	0.0469	0.1734	0.0189	0.3105	0.3030	0.2262	0.1974	295069	Hyperglycinuria	Human_Phenotype_Ontology:HP:0003108,MedGen:C0543541,OMIM:138500	criteria_provided,_single_submitter	Likely_benign	0.2098	0.2100	0.2117	0.2080	0.0544	0.3237	0.2274	0.2360	0.0214	0.3047	0.2984	0.2237
3	45775926	45775926	A	G	exonic	SLC6A20	.	synonymous SNV	SLC6A20:NM_020208:exon4:c.T417C:p.C139C,SLC6A20:NM_022405:exon4:c.T417C:p.C139C	exonic	SLC6A20	.	synonymous SNV	SLC6A20:ENST00000353278.8:exon4:c.T417C:p.C139C,SLC6A20:ENST00000456124.6:exon4:c.T417C:p.C139C	0.948882	0.9543	0.9565	0.9693	0.9638	0.9148	0.9459	0.9601	0.9637	0.9546	0.9563	0.9690	0.9638	0.9155	0.9459	0.9603	0.9669	0.9546	290570	Hyperglycinuria	Human_Phenotype_Ontology:HP:0003108,MedGen:C0543541,OMIM:138500	criteria_provided,_single_submitter	Likely_benign	0.9605	0.9605	0.9603	0.9606	0.9696	0.9167	0.9720	0.9789	0.9204	0.9488	0.9561	0.9554
3	46858026	46858026	C	T	UTR3	MYL3	NM_000258:c.*89G>A	.	.	UTR3	MYL3	ENST00000395869.5:c.*218G>A;ENST00000292327.4:c.*89G>A	.	.	0.253594	0.1103	.	.	.	.	.	.	.	.	.	.	.	.	.	.	.	.	295253	Hypertrophic_cardiomyopathy	Human_Phenotype_Ontology:HP:0001639,MedGen:C0007194,Orphanet:ORPHA217569	criteria_provided,_single_submitter	Likely_benign	0.1826	0.1831	0.1858	0.1797	0.3158	0.19	0.1188	0.1914	0.2181	0.1323	0.1066	0.1755
3	48565090	48565090	-	GGC	intronic	COL7A1	.	.	.	intronic	COL7A1	.	.	.	0.999401	1	0.9999	1	1	1	1	0.9999	1	0.9997	0.9999	1	1	1	1	0.9999	1	0.9997	251191	not_specified	MedGen:CN169374	criteria_provided,_single_submitter	Likely_benign	0.9998	0.9998	0.9999	0.9998	1.0000	1	0.9986	1	1	1	1	0.9995
3	48567643	48567643	A	-	intronic	COL7A1	.	.	.	intronic	COL7A1	.	.	.	0.0696885	0.0249	0.0421	0.0787	0.0258	0.1072	0.0389	0.0310	0.0540	0.0419	0.0423	0.0802	0.0261	0.1050	0.0389	0.0307	0.0504	0.0419	295206	Dystrophic_epidermolysis_bullosa	MedGen:C0079294,SNOMED_CT:254185007	criteria_provided,_single_submitter	Likely_benign	0.0470	0.0473	0.0469	0.0471	0.0753	0.0378	0.0314	0.0729	0.1024	0.0392	0.0291	0.0549
3	49686351	49686351	C	A	exonic	MST1	.	synonymous SNV	MST1:NM_020998:exon8:c.G978T:p.P326P	exonic	MST1	.	synonymous SNV	MST1:ENST00000449682.2:exon8:c.G978T:p.P326P	.	.	0.4369	0.3095	0.5016	0.6617	0.3933	0.4101	0.4209	0.4908	0.4386	0.3098	0.5030	0.6614	0.3933	0.4076	0.4169	0.4911	698177	not_provided	MedGen:CN517202	criteria_provided,_single_submitter	Likely_benign	0.4878	0.4960	0.4927	0.4832	0.3524	0.5905	0.6246	0.4024	0.9494	0.4809	0.5171	0.5096
3	53091413	53091413	A	T	UTR3	RFT1	NM_052859:c.*490T>A	.	.	UTR3	RFT1	ENST00000296292.7:c.*490T>A	.	.	0.147963	0.2863	.	.	.	.	.	.	.	.	.	.	.	.	.	.	.	.	295786	Congenital_disorder_of_glycosylation	MedGen:C0282577,Orphanet:ORPHA137,SNOMED_CT:238049009	criteria_provided,_single_submitter	Likely_benign	0.2115	0.2117	0.2143	0.2089	0.0690	0.1793	0.1840	0.2471	0.1287	0.3293	0.2938	0.2070
3	58171792	58171792	G	C	UTR3	FLNB	NM_001164317:c.*1030G>C;NM_001457:c.*1030G>C;NM_001164319:c.*1030G>C;NM_001164318:c.*1030G>C	.	.	UTR3	FLNB	ENST00000295956.8:c.*1030G>C;ENST00000358537.7:c.*1030G>C;ENST00000429972.6:c.*1030G>C;ENST00000419752.3:c.*930G>C	.	.	0.693091	0.4414	.	.	.	.	.	.	.	.	.	.	.	.	.	.	.	.	295902	FLNB-Related_Spectrum_Disorders	MedGen:CN239400	criteria_provided,_single_submitter	Likely_benign	0.5355	0.5356	0.5386	0.5326	0.6556	0.4622	0.5636	0.4623	0.9978	0.3804	0.4532	0.5418
3	64096254	64096254	T	A	ncRNA_intronic	PRICKLE2-AS1	.	.	.	ncRNA_intronic	PRICKLE2-AS1	.	.	.	0.14377	0.2555	.	.	.	.	.	.	.	.	.	.	.	.	.	.	.	.	292571	Progressive_myoclonic_epilepsy	MedGen:C0751778,Orphanet:ORPHA98261,SNOMED_CT:267581004	criteria_provided,_single_submitter	Likely_benign	0.1852	0.1853	0.1822	0.1881	0.0553	0.0633	0.2217	0.2844	0.1246	0.2310	0.2548	0.1881
3	70957154	70957154	-	T	UTR3	FOXP1	NM_001244813:c.*2092_*2093insA;NM_001244808:c.*2092_*2093insA;NM_001244814:c.*2092_*2093insA;NM_001349342:c.*2092_*2093insA;NM_001349341:c.*2092_*2093insA;NM_001349340:c.*2092_*2093insA;NM_001349338:c.*2092_*2093insA;NM_001349344:c.*2092_*2093insA;NM_001349343:c.*2092_*2093insA;NM_001244812:c.*2092_*2093insA;NM_001244815:c.*2092_*2093insA;NM_001370548:c.*2092_*2093insA;NM_001349337:c.*2092_*2093i…	.	.	UTR3	FOXP1	ENST00000318789.8:c.*2092_*2093insA;ENST00000614176.4:c.*2092_*2093insA;ENST00000615603.4:c.*2092_*2093insA;ENST00000475937.5:c.*2092_*2093insA	.	.	0.00119808	0.002	.	.	.	.	.	.	.	.	.	.	.	.	.	.	.	.	296096	Intellectual_Disability_with_Language_Impairment_and_Autistic_Features	MedGen:CN239203	criteria_provided,_single_submitter	Likely_benign	0.0016	0.0017	0.0015	0.0017	0.0006	0	0.0002	0.0018	0.0003	0.0031	0.0025	0.0005
3	93873725	93873725	T	G	UTR3	PROS1	NM_001314077:c.*520A>C;NM_000313:c.*520A>C	.	.	UTR3	PROS1	ENST00000394236.7:c.*520A>C;ENST00000407433.5:c.*520A>C	.	.	0.760383	0.8022	.	.	.	.	.	.	.	.	.	.	.	.	.	.	.	.	296359	Protein_S_deficiency	MedGen:C3278211,OMIM:612336	criteria_provided,_single_submitter	Likely_benign	0.7766	0.7765	0.7790	0.7744	0.7094	0.6403	0.7948	0.6191	0.7750	0.8781	0.8108	0.7561
3	101222848	101222848	A	C	UTR3	IMPG2	NM_016247:c.*4121T>G	.	.	UTR3	IMPG2	ENST00000193391.7:c.*4121T>G	.	.	0.647564	0.6879	.	.	.	.	.	.	.	.	.	.	.	.	.	.	.	.	291627	Retinitis_Pigmentosa,_Recessive	MedGen:CN239466	criteria_provided,_single_submitter	Likely_benign	0.6423	0.6424	0.6459	0.6388	0.6018	0.5134	0.6894	0.5250	0.6368	0.7401	0.6539	0.6276
3	101275653	101275653	C	T	intronic	IMPG2	.	.	.	intronic	IMPG2	.	.	.	0.357628	0.5149	0.4238	0.2415	0.2807	0.3549	0.5699	0.4808	0.4412	0.3852	0.4199	0.2398	0.2790	0.3543	0.5699	0.4802	0.4506	0.3854	291685	Retinitis_Pigmentosa,_Recessive	MedGen:CN239466	criteria_provided,_single_submitter	Likely_benign	0.3994	0.3995	0.4026	0.3965	0.2374	0.4622	0.3592	0.4142	0.3681	0.5608	0.4890	0.3735
3	114139503	114139503	C	T	exonic	DRD3	.	synonymous SNV	DRD3:NM_000796:exon5:c.G720A:p.Q240Q,DRD3:NM_033663:exon5:c.G720A:p.Q240Q,DRD3:NM_001282563:exon6:c.G720A:p.Q240Q,DRD3:NM_001290809:exon6:c.G720A:p.Q240Q	exonic	DRD3	.	synonymous SNV	DRD3:ENST00000295881.9:exon5:c.G720A:p.Q240Q,DRD3:ENST00000383673.4:exon5:c.G720A:p.Q240Q,DRD3:ENST00000460779.5:exon6:c.G720A:p.Q240Q,DRD3:ENST00000467632.5:exon6:c.G720A:p.Q240Q	0.957867	1	0.9848	0.8768	0.9925	0.9995	1	0.9995	0.9923	0.9740	0.9841	0.8732	0.9928	0.9995	1	0.9995	0.9942	0.9742	291920	Hereditary_Essential_Tremor	MedGen:C0393615	criteria_provided,_single_submitter	Likely_benign	0.9609	0.9608	0.9617	0.9601	0.8750	1	0.9875	1	0.9997	1	0.9995	0.9679
3	114171968	114171968	C	T	exonic	DRD3	.	nonsynonymous SNV	DRD3:NM_000796:exon2:c.G25A:p.G9S,DRD3:NM_033663:exon2:c.G25A:p.G9S,DRD3:NM_001282563:exon3:c.G25A:p.G9S,DRD3:NM_001290809:exon3:c.G25A:p.G9S	exonic	DRD3	.	nonsynonymous SNV	DRD3:ENST00000295881.9:exon2:c.G25A:p.G9S,DRD3:ENST00000383673.4:exon2:c.G25A:p.G9S,DRD3:ENST00000460779.5:exon3:c.G25A:p.G9S,DRD3:ENST00000467632.5:exon3:c.G25A:p.G9S	0.513578	0.664	0.6568	0.3137	0.6084	0.7087	0.7035	0.7030	0.6905	0.6391	0.6542	0.3088	0.6067	0.7091	0.7035	0.7040	0.7020	0.6400	31809	Essential_tremor,_susceptibility_to|Schizophrenia,_susceptibility_to|Hereditary_Essential_Tremor|not_specified	.|.|MedGen:C0393615|MedGen:CN169374	criteria_provided,_multiple_submitters,_no_conflicts	Likely_benign	0.5404	0.5403	0.5400	0.5407	0.2720	0.6456	0.5487	0.7083	0.6873	0.6614	0.6739	0.5470
3	123613339	123613339	-	T	ncRNA_intronic	MYLK-AS1	.	.	.	ncRNA_intronic	MYLK-AS1	.	.	.	0.489217	0.7217	.	.	.	.	.	.	.	.	.	.	.	.	.	.	.	.	292071	Thoracic_aortic_aneurysm_and_aortic_dissection	MedGen:C4707243,Orphanet:ORPHA91387	criteria_provided,_single_submitter	Likely_benign	0.6191	0.6195	0.6222	0.6161	0.3967	0.8049	0.5691	0.7277	0.4064	0.8072	0.7499	0.5961
3	123876585	123876585	G	A	UTR5	MYLK	NM_053028:c.-82744C>T;NM_053027:c.-82744C>T;NM_053026:c.-82744C>T;NM_053025:c.-82744C>T;NM_001321309:c.-137629C>T	.	.	UTR5	MYLK	ENST00000360772.7:c.-82744C>T;ENST00000354792.9:c.-82744C>T;ENST00000359169.5:c.-82744C>T;ENST00000360304.7:c.-82744C>T;ENST00000346322.9:c.-82744C>T	.	.	0.669728	0.7197	.	.	.	.	.	.	.	.	.	.	.	.	.	.	.	.	292298	Thoracic_aortic_aneurysm_and_aortic_dissection	MedGen:C4707243,Orphanet:ORPHA91387	criteria_provided,_single_submitter	Likely_benign	0.7400	0.7398	0.7345	0.7451	0.7316	0.7321	0.7813	0.7592	0.5981	0.6734	0.7582	0.7358
3	128814419	128814419	T	C	UTR3	RAB7A	NM_004637:c.*997T>C	.	.	UTR3	RAB7A	ENST00000265062.7:c.*997T>C	.	.	0.0884585	0.0209	.	.	.	.	.	.	.	.	.	.	.	.	.	.	.	.	289391	Charcot-Marie-Tooth_disease,_type_2	MedGen:C0270914,Orphanet:ORPHA64746	criteria_provided,_single_submitter	Likely_benign	0.0367	0.0368	0.0398	0.0338	0.0573	0	0.0617	0.0232	0.1149	0.0385	0.0106	0.0372
3	133756968	133756968	G	A	exonic	TF	.	nonsynonymous SNV	TF:NM_001354704:exon6:c.G448A:p.G150S,TF:NM_001063:exon7:c.G829A:p.G277S,TF:NM_001354703:exon13:c.G697A:p.G233S	exonic	TF	.	unknown	UNKNOWN	0.0305511	0.0706	0.0532	0.0106	0.0250	0.0001	0.1429	0.0641	0.0782	0.0461	0.0537	0.0098	0.0248	0	0.1429	0.0659	0.0879	0.0458	27661	Iron_deficiency_anemia|Atransferrinemia	Human_Phenotype_Ontology:HP:0001891,MedGen:C0162316,SNOMED_CT:87522002|Human_Phenotype_Ontology:HP:0012239,MedGen:C0521802,OMIM:209300,Orphanet:ORPHA1195	criteria_provided,_single_submitter	Likely_benign	0.0452	0.0453	0.0495	0.0412	0.0087	0.0033	0.0352	0.0590	0	0.1531	0.0562	0.0367
3	142449810	142449810	A	G	intronic	ATR	.	.	.	intronic	ATR	.	.	.	0.00139776	0.004	.	.	.	.	.	.	.	.	.	.	.	.	.	.	.	.	225204	Hereditary_cancer-predisposing_syndrome	MedGen:C0027672,SNOMED_CT:699346009	no_assertion_criteria_provided	Likely_benign	0.0026	0.0026	0.0024	0.0028	0.0007	0	0.0065	0.0009	0	0.0002	0.0039	0.0033
[truncated: 129,883 more rows]
[truncated: 15 more columns]
